# Supplementary material for: SOX2 interacts with hnRNPK to modulate alternative splicing in mouse embryonic stem cells
Source: Cell Biosci. 2024 Aug 19;14:102. doi: 10.1186/s13578-024-01284-8 (PMC11331657; doi:10.1186/s13578-024-01284-8)
Supplement: Supplementary file 1 — Additional file 1. [file 13578_2024_1284_MOESM1_ESM.zip]

Archive with 2 entries (2 files):
- Supplementary material/Additional file 1 Table S1.docx
- Supplementary material/Additional file 1 Table S2.xlsx
