# Supplementary material for: SOX2 interacts with hnRNPK to modulate alternative splicing in mouse embryonic stem cells
Source: Cell Biosci. 2024 Aug 19;14:102. doi: 10.1186/s13578-024-01284-8 (PMC11331657; doi:10.1186/s13578-024-01284-8)
Supplement: Supplementary file 1 — Additional file 1. [file 13578_2024_1284_MOESM1_ESM.zip › Supplementary material/Additional file 1 Table S2.xlsx]

## Sheet: AS changed in hnRNPK-KD SOX2-KD
GeneID	type	geneSymbol	sample.shhnRNPK	chr.shhnRNPK	strand.shhnRNPK	exonStart_0base.shhnRNPK	exonEnd.shhnRNPK	upstreamES.shhnRNPK	upstreamEE.shhnRNPK	downstreamES.shhnRNPK	downstreamEE.shhnRNPK	ID.shhnRNPK	IJC_SAMPLE_1.shhnRNPK	SJC_SAMPLE_1.shhnRNPK	IJC_SAMPLE_2.shhnRNPK	SJC_SAMPLE_2.shhnRNPK	IncFormLen.shhnRNPK	SkipFormLen.shhnRNPK	PValue.shhnRNPK	FDR.shhnRNPK	IncLevel1.shhnRNPK	IncLevel2.shhnRNPK	IncLevelDifference.shhnRNPK	riExonStart_0base.shhnRNPK	riExonEnd.shhnRNPK	1stExonStart_0base.shhnRNPK	1stExonEnd.shhnRNPK	2ndExonStart_0base.shhnRNPK	2ndExonEnd.shhnRNPK	longExonStart_0base.shhnRNPK	longExonEnd.shhnRNPK	shortES.shhnRNPK	shortEE.shhnRNPK	flankingES.shhnRNPK	flankingEE.shhnRNPK	sample.shSox2	chr.shSox2	strand.shSox2	exonStart_0base.shSox2	exonEnd.shSox2	upstreamES.shSox2	upstreamEE.shSox2	downstreamES.shSox2	downstreamEE.shSox2	ID.shSox2	IJC_SAMPLE_1.shSox2	SJC_SAMPLE_1.shSox2	IJC_SAMPLE_2.shSox2	SJC_SAMPLE_2.shSox2
ENSMUSG00000000365.9	SE	Rnf17	shHnrnpk	chr14	+	56441530	56441737	56438603	56438908	56459965	56460124	68608	97	88	9	2	83	91	1	0	298	149	0.00033092	0.0495502	0.843	0.957	0.976	1	-0.088	NA	NA	NA	NA	NA	NA	NA	NA	NA	NA	NA	NA	shSox2	chr14	+	56461880	56462070	56459965	56460124	56465626
ENSMUSG00000000365.9	SE	Rnf17	shHnrnpk	chr14	+	56441530	56441737	56438603	56438908	56459965	56460124	68608	97	88	9	2	83	91	1	0	298	149	0.00033092	0.0495502	0.843	0.957	0.976	1	-0.088	NA	NA	NA	NA	NA	NA	NA	NA	NA	NA	NA	NA	shSox2	chr14	+	56480693	56480809	56477588	56477706	56481966
ENSMUSG00000000486.13	RI	2023-09-01	shHnrnpk	chr7	-	NA	NA	127217618	127217742	127217970	127218057	2934	68	49	465	504	105	64	422	405	298	149	0.00140575	0.0866405	0.068	0.046	0.111	0.073	-0.035	127217618	127218057	NA	NA	NA	NA	NA	NA	NA	NA	NA	NA	shSox2	chr7	-	NA	NA	127217618	127217742	127217970
ENSMUSG00000000568.15	SE	Hnrnpd	shHnrnpk	chr5	-	99976533	99976590	99967218	99967387	99978391	99978449	10354	913	1536	560	726	1515	1499	547	393	206	149	1.7161e-06	0.00119664	0.541	0.605	0.667	0.734	-0.128	NA	NA	NA	NA	NA	NA	NA	NA	NA	NA	NA	NA	shSox2	chr5	-	99976533	99976590	99967218	99967387	99978391
ENSMUSG00000001127.12	RI	Araf	shHnrnpk	chrX	+	NA	NA	20853559	20853587	20853676	20853813	4438	2	1	65	37	16	12	54	73	238	149	6.48392e-06	0.0029149	0.019	0.017	0.156	0.093	-0.106	20853559	20853813	NA	NA	NA	NA	NA	NA	NA	NA	NA	NA	shSox2	chrX	+	NA	NA	20851929	20852028	20852595
ENSMUSG00000001127.12	RI	Araf	shHnrnpk	chrX	+	NA	NA	20853559	20853587	20853676	20853813	4438	2	1	65	37	16	12	54	73	238	149	6.48392e-06	0.0029149	0.019	0.017	0.156	0.093	-0.106	20853559	20853813	NA	NA	NA	NA	NA	NA	NA	NA	NA	NA	shSox2	chrX	+	NA	NA	20853559	20853587	20853676
ENSMUSG00000001248.15	RI	Gramd1a	shHnrnpk	chr7	-	NA	NA	31134413	31134517	31135688	31135739	7402	107	67	3	6	95	85	0	0	298	149	0.000276011	0.0382324	0.947	0.848	1	1	-0.103	31134413	31135739	NA	NA	NA	NA	NA	NA	NA	NA	NA	NA	shSox2	chr7	-	NA	NA	31143512	31143564	31143656
ENSMUSG00000001521.12	MXE	Tulp3	shHnrnpk	chr6	-	NA	NA	128337733	128337785	128355737	128355851	6748	2	2	4	0	0	0	2	1	239	298	0.00010437	0.016826	0.384	1	0	0	0.692	NA	NA	128351193	128351355	128354175	128354265	NA	NA	NA	NA	NA	NA	shSox2	chr6	-	NA	NA	128337733	128337785	128355737
ENSMUSG00000001962.8	A3SS	Fam50a	shHnrnpk	chrX	+	NA	NA	NA	NA	NA	NA	6477	4	5	0	0	1	3	5	1	166	149	6.56704e-06	0.00562768	1	1	0.152	0.729	0.559	NA	NA	NA	NA	NA	NA	74318350	74318444	74318367	74318444	74317636	74317703	shSox2	chrX	+	NA	NA	NA	NA	NA
ENSMUSG00000002307.16	A5SS	Daxx	shHnrnpk	chr17	+	NA	NA	NA	NA	NA	NA	21635	0	1	1	4	1	3	0	1	298	149	2.8863e-05	0.0122791	0	0.111	1	0.6	-0.745	NA	NA	NA	NA	NA	NA	33909413	33909721	33909413	33909463	33910430	33910671	shSox2	chr17	+	NA	NA	NA	NA	NA
ENSMUSG00000003153.10	A5SS	Slc2a3	shHnrnpk	chr6	-	NA	NA	NA	NA	NA	NA	9153	2	2	2	0	0	0	1	1	184	149	6.88881e-05	0.0222988	0.447	1	0	0	0.724	NA	NA	NA	NA	NA	NA	122742098	122742262	122742133	122742262	122740387	122740480	shSox2	chr6	-	NA	NA	NA	NA	NA
ENSMUSG00000003198.10	SE	Zfp959	shHnrnpk	chr17	+	55896140	55896530	55895820	55895947	55897155	55898928	49285	6	5	0	0	11	8	1	4	298	149	0.000156733	0.0304111	1	1	0.846	0.5	0.327	NA	NA	NA	NA	NA	NA	NA	NA	NA	NA	NA	NA	shSox2	chr17	+	55896140	55896530	55895820	55895947	55897155
ENSMUSG00000004285.12	SE	Atp6v1f	shHnrnpk	chr6	+	29468966	29469226	29468067	29468167	29470066	29470512	8891	1	0	1	2	1	2	0	1	298	149	0.00048896	0.0630664	0.333	0	1	0.5	-0.584	NA	NA	NA	NA	NA	NA	NA	NA	NA	NA	NA	NA	shSox2	chr6	+	29468966	29469226	29468067	29468167	29470066
ENSMUSG00000004317.14	A5SS	Clcn5	shHnrnpk	chrX	-	NA	NA	NA	NA	NA	NA	4262	1	1	0	0	1	0	2	1	167	149	1.27989e-05	0.00649979	1	1	0.308	0	0.846	NA	NA	NA	NA	NA	NA	7318383	7318488	7318401	7318488	7316658	7316823	shSox2	chrX	-	NA	NA	NA	NA	NA
ENSMUSG00000004317.14	SE	Clcn5	shHnrnpk	chrX	-	7299897	7299966	7212990	7213010	7316658	7316823	47870	0	0	5	5	5	1	6	1	218	149	9.33624e-05	0.0215509	0	0	0.363	0.406	-0.385	NA	NA	NA	NA	NA	NA	NA	NA	NA	NA	NA	NA	shSox2	chrX	-	7318401	7318488	7316658	7316823	7319105
ENSMUSG00000004393.10	A3SS	Ddx56	shHnrnpk	chr11	-	NA	NA	NA	NA	NA	NA	16080	0	1	1	2	1	1	0	0	268	149	1.74382e-06	0.00226567	0	0.218	1	1	-0.891	NA	NA	NA	NA	NA	NA	6262662	6262979	6262662	6262860	6263938	6264033	shSox2	chr11	-	NA	NA	NA	NA	NA
ENSMUSG00000004565.15	A3SS	Pnpla6	shHnrnpk	chr8	+	NA	NA	NA	NA	NA	NA	5601	1	0	2	3	5	3	1	1	152	149	2.46111e-05	0.0143661	0.329	0	0.831	0.746	-0.624	NA	NA	NA	NA	NA	NA	3516506	3516568	3516509	3516568	3515636	3515690	shSox2	chr8	+	NA	NA	NA	NA	NA
ENSMUSG00000004565.15	A3SS	Pnpla6	shHnrnpk	chr8	+	NA	NA	NA	NA	NA	NA	40792	2	3	0	0	3	3	1	3	298	149	8.38509e-05	0.0344619	1	1	0.6	0.333	0.533	NA	NA	NA	NA	NA	NA	3516509	3517001	3516680	3517001	3515636	3515690	shSox2	chr8	+	NA	NA	NA	NA	NA
ENSMUSG00000004896.16	RI	Rrnad1	shHnrnpk	chr3	-	NA	NA	87927562	87927755	87927923	87928048	1883	18	22	44	37	33	22	22	19	298	149	0.000667944	0.0564062	0.17	0.229	0.429	0.367	-0.199	87927562	87928048	NA	NA	NA	NA	NA	NA	NA	NA	NA	NA	shSox2	chr3	-	NA	NA	87927562	87927755	87927923
ENSMUSG00000004896.16	SE	Rrnad1	shHnrnpk	chr3	-	87927054	87927117	87926730	87926874	87927562	87927715	21872	65	40	0	0	40	34	4	5	212	149	4.88915e-05	0.0142919	1	1	0.875	0.827	0.149	NA	NA	NA	NA	NA	NA	NA	NA	NA	NA	NA	NA	shSox2	chr3	-	87927020	87927117	87926730	87926874	87927562
ENSMUSG00000004896.16	SE	Rrnad1	shHnrnpk	chr3	-	87927054	87927117	87926730	87926874	87927562	87927715	21872	65	40	0	0	40	34	4	5	212	149	4.88915e-05	0.0142919	1	1	0.875	0.827	0.149	NA	NA	NA	NA	NA	NA	NA	NA	NA	NA	NA	NA	shSox2	chr3	-	87927033	87927117	87926730	87926874	87927562
ENSMUSG00000004896.16	SE	Rrnad1	shHnrnpk	chr3	-	87927054	87927117	87926730	87926874	87927562	87927715	21872	65	40	0	0	40	34	4	5	212	149	4.88915e-05	0.0142919	1	1	0.875	0.827	0.149	NA	NA	NA	NA	NA	NA	NA	NA	NA	NA	NA	NA	shSox2	chr3	-	87927038	87927117	87926730	87926874	87927562
ENSMUSG00000004896.16	SE	Rrnad1	shHnrnpk	chr3	-	87927020	87927117	87926730	87926874	87927562	87927715	62401	16	15	0	0	17	15	4	5	246	149	7.4423e-06	0.00363646	1	1	0.72	0.645	0.318	NA	NA	NA	NA	NA	NA	NA	NA	NA	NA	NA	NA	shSox2	chr3	-	87927020	87927117	87926730	87926874	87927562
ENSMUSG00000004896.16	SE	Rrnad1	shHnrnpk	chr3	-	87927020	87927117	87926730	87926874	87927562	87927715	62401	16	15	0	0	17	15	4	5	246	149	7.4423e-06	0.00363646	1	1	0.72	0.645	0.318	NA	NA	NA	NA	NA	NA	NA	NA	NA	NA	NA	NA	shSox2	chr3	-	87927033	87927117	87926730	87926874	87927562
ENSMUSG00000004896.16	SE	Rrnad1	shHnrnpk	chr3	-	87927020	87927117	87926730	87926874	87927562	87927715	62401	16	15	0	0	17	15	4	5	246	149	7.4423e-06	0.00363646	1	1	0.72	0.645	0.318	NA	NA	NA	NA	NA	NA	NA	NA	NA	NA	NA	NA	shSox2	chr3	-	87927038	87927117	87926730	87926874	87927562
ENSMUSG00000004896.16	SE	Rrnad1	shHnrnpk	chr3	-	87927038	87927117	87926730	87926874	87927562	87927715	62403	15	15	0	0	16	14	4	5	228	149	7.39659e-06	0.00363646	1	1	0.723	0.647	0.315	NA	NA	NA	NA	NA	NA	NA	NA	NA	NA	NA	NA	shSox2	chr3	-	87927020	87927117	87926730	87926874	87927562
ENSMUSG00000004896.16	SE	Rrnad1	shHnrnpk	chr3	-	87927038	87927117	87926730	87926874	87927562	87927715	62403	15	15	0	0	16	14	4	5	228	149	7.39659e-06	0.00363646	1	1	0.723	0.647	0.315	NA	NA	NA	NA	NA	NA	NA	NA	NA	NA	NA	NA	shSox2	chr3	-	87927033	87927117	87926730	87926874	87927562
ENSMUSG00000004896.16	SE	Rrnad1	shHnrnpk	chr3	-	87927038	87927117	87926730	87926874	87927562	87927715	62403	15	15	0	0	16	14	4	5	228	149	7.39659e-06	0.00363646	1	1	0.723	0.647	0.315	NA	NA	NA	NA	NA	NA	NA	NA	NA	NA	NA	NA	shSox2	chr3	-	87927038	87927117	87926730	87926874	87927562
ENSMUSG00000004896.16	SE	Rrnad1	shHnrnpk	chr3	-	87927054	87927198	87926730	87926874	87927562	87928668	62405	25	17	0	0	16	13	4	5	293	149	1.20502e-06	0.000906349	1	1	0.67	0.569	0.381	NA	NA	NA	NA	NA	NA	NA	NA	NA	NA	NA	NA	shSox2	chr3	-	87927020	87927117	87926730	87926874	87927562
ENSMUSG00000004896.16	SE	Rrnad1	shHnrnpk	chr3	-	87927054	87927198	87926730	87926874	87927562	87928668	62405	25	17	0	0	16	13	4	5	293	149	1.20502e-06	0.000906349	1	1	0.67	0.569	0.381	NA	NA	NA	NA	NA	NA	NA	NA	NA	NA	NA	NA	shSox2	chr3	-	87927033	87927117	87926730	87926874	87927562
ENSMUSG00000004896.16	SE	Rrnad1	shHnrnpk	chr3	-	87927054	87927198	87926730	87926874	87927562	87928668	62405	25	17	0	0	16	13	4	5	293	149	1.20502e-06	0.000906349	1	1	0.67	0.569	0.381	NA	NA	NA	NA	NA	NA	NA	NA	NA	NA	NA	NA	shSox2	chr3	-	87927038	87927117	87926730	87926874	87927562
ENSMUSG00000004929.12	RI	Thop1	shHnrnpk	chr10	+	NA	NA	81076554	81076740	81076942	81077050	10790	6	2	15	13	9	13	6	5	298	149	0.000156151	0.0256642	0.167	0.071	0.429	0.565	-0.378	81076554	81077050	NA	NA	NA	NA	NA	NA	NA	NA	NA	NA	shSox2	chr10	+	NA	NA	81076554	81076740	81076942
ENSMUSG00000004980.16	A3SS	Hnrnpa2b1	shHnrnpk	chr6	-	NA	NA	NA	NA	NA	NA	43534	90	133	840	691	139	128	1223	1881	180	149	0.000275065	0.0814618	0.081	0.137	0.086	0.053	0.04	NA	NA	NA	NA	NA	NA	51464088	51464242	51464088	51464211	51465178	51465241	shSox2	chr6	-	NA	NA	NA	NA	NA
ENSMUSG00000004980.16	A3SS	Hnrnpa2b1	shHnrnpk	chr6	-	NA	NA	NA	NA	NA	NA	43535	146	176	840	691	207	178	1223	1881	298	149	8.57734e-05	0.034625	0.08	0.113	0.078	0.045	0.035	NA	NA	NA	NA	NA	NA	51464088	51464505	51464088	51464211	51465178	51465241	shSox2	chr6	-	NA	NA	NA	NA	NA
ENSMUSG00000004988.9	A3SS	Fxyd4	shHnrnpk	chr6	-	NA	NA	NA	NA	NA	NA	2709	1	1	0	0	0	2	1	3	233	149	1.58834e-06	0.00213245	1	1	0	0.299	0.851	NA	NA	NA	NA	NA	NA	117935853	117936006	117935853	117935922	117936737	117936780	shSox2	chr6	-	NA	NA	NA	NA	NA
ENSMUSG00000004988.9	A3SS	Fxyd4	shHnrnpk	chr6	-	NA	NA	NA	NA	NA	NA	2709	1	1	0	0	0	2	1	3	233	149	1.58834e-06	0.00213245	1	1	0	0.299	0.851	NA	NA	NA	NA	NA	NA	117935853	117936006	117935853	117935922	117936737	117936780	shSox2	chr6	-	NA	NA	NA	NA	NA
ENSMUSG00000006127.9	RI	Inpp5k	shHnrnpk	chr11	+	NA	NA	75637214	75637316	75637409	75637585	15928	4	5	0	0	6	7	5	1	242	149	3.39705e-05	0.00998535	1	1	0.425	0.812	0.381	75637214	75637585	NA	NA	NA	NA	NA	NA	NA	NA	NA	NA	shSox2	chr11	+	NA	NA	75637214	75637316	75637409
ENSMUSG00000006390.15	A3SS	Elovl1	shHnrnpk	chr4	+	NA	NA	NA	NA	NA	NA	33233	3	3	0	0	3	7	3	2	298	149	8.49091e-06	0.00673168	1	1	0.333	0.636	0.515	NA	NA	NA	NA	NA	NA	118430830	118431143	118431062	118431143	118430495	118430555	shSox2	chr4	+	NA	NA	NA	NA	NA
ENSMUSG00000006673.14	SE	Qrich1	shHnrnpk	chr9	+	108518702	108518826	108517113	108517240	108528588	108528899	38470	11	31	209	216	47	34	188	141	273	149	3.15712e-05	0.0102097	0.028	0.073	0.12	0.116	-0.068	NA	NA	NA	NA	NA	NA	NA	NA	NA	NA	NA	NA	shSox2	chr9	+	108518702	108518826	108517113	108517240	108528588
ENSMUSG00000006673.14	SE	Qrich1	shHnrnpk	chr9	+	108518702	108518826	108517113	108517240	108528588	108528899	38470	11	31	209	216	47	34	188	141	273	149	3.15712e-05	0.0102097	0.028	0.073	0.12	0.116	-0.068	NA	NA	NA	NA	NA	NA	NA	NA	NA	NA	NA	NA	shSox2	chr9	+	108518702	108518826	108517154	108517252	108528588
ENSMUSG00000006673.14	SE	Qrich1	shHnrnpk	chr9	+	108518702	108518826	108517113	108517240	108528588	108528899	38470	11	31	209	216	47	34	188	141	273	149	3.15712e-05	0.0102097	0.028	0.073	0.12	0.116	-0.068	NA	NA	NA	NA	NA	NA	NA	NA	NA	NA	NA	NA	shSox2	chr9	+	108518766	108518826	108517086	108517240	108528588
ENSMUSG00000006673.14	SE	Qrich1	shHnrnpk	chr9	+	108518702	108518826	108517113	108517240	108528588	108528899	38470	11	31	209	216	47	34	188	141	273	149	3.15712e-05	0.0102097	0.028	0.073	0.12	0.116	-0.068	NA	NA	NA	NA	NA	NA	NA	NA	NA	NA	NA	NA	shSox2	chr9	+	108518766	108518826	108517151	108517252	108528588
ENSMUSG00000006673.14	SE	Qrich1	shHnrnpk	chr9	+	108518702	108518826	108517113	108517240	108528588	108528899	38470	11	31	209	216	47	34	188	141	273	149	3.15712e-05	0.0102097	0.028	0.073	0.12	0.116	-0.068	NA	NA	NA	NA	NA	NA	NA	NA	NA	NA	NA	NA	shSox2	chr9	+	108529887	108530015	108528588	108528918	108541687
ENSMUSG00000006673.14	SE	Qrich1	shHnrnpk	chr9	+	108518766	108518826	108517086	108517240	108528588	108528859	38472	20	50	209	216	73	41	188	141	209	149	0.000173089	0.0320075	0.064	0.142	0.217	0.172	-0.092	NA	NA	NA	NA	NA	NA	NA	NA	NA	NA	NA	NA	shSox2	chr9	+	108518702	108518826	108517113	108517240	108528588
ENSMUSG00000006673.14	SE	Qrich1	shHnrnpk	chr9	+	108518766	108518826	108517086	108517240	108528588	108528859	38472	20	50	209	216	73	41	188	141	209	149	0.000173089	0.0320075	0.064	0.142	0.217	0.172	-0.092	NA	NA	NA	NA	NA	NA	NA	NA	NA	NA	NA	NA	shSox2	chr9	+	108518702	108518826	108517154	108517252	108528588
ENSMUSG00000006673.14	SE	Qrich1	shHnrnpk	chr9	+	108518766	108518826	108517086	108517240	108528588	108528859	38472	20	50	209	216	73	41	188	141	209	149	0.000173089	0.0320075	0.064	0.142	0.217	0.172	-0.092	NA	NA	NA	NA	NA	NA	NA	NA	NA	NA	NA	NA	shSox2	chr9	+	108518766	108518826	108517086	108517240	108528588
ENSMUSG00000006673.14	SE	Qrich1	shHnrnpk	chr9	+	108518766	108518826	108517086	108517240	108528588	108528859	38472	20	50	209	216	73	41	188	141	209	149	0.000173089	0.0320075	0.064	0.142	0.217	0.172	-0.092	NA	NA	NA	NA	NA	NA	NA	NA	NA	NA	NA	NA	shSox2	chr9	+	108518766	108518826	108517151	108517252	108528588
ENSMUSG00000006673.14	SE	Qrich1	shHnrnpk	chr9	+	108518766	108518826	108517086	108517240	108528588	108528859	38472	20	50	209	216	73	41	188	141	209	149	0.000173089	0.0320075	0.064	0.142	0.217	0.172	-0.092	NA	NA	NA	NA	NA	NA	NA	NA	NA	NA	NA	NA	shSox2	chr9	+	108529887	108530015	108528588	108528918	108541687
ENSMUSG00000006673.14	SE	Qrich1	shHnrnpk	chr9	+	108529887	108530015	108528588	108528918	108541687	108541865	73894	11	3	0	1	4	3	7	4	277	149	1.44351e-05	0.00571777	1	0.617	0.235	0.287	0.547	NA	NA	NA	NA	NA	NA	NA	NA	NA	NA	NA	NA	shSox2	chr9	+	108518702	108518826	108517113	108517240	108528588
ENSMUSG00000006673.14	SE	Qrich1	shHnrnpk	chr9	+	108529887	108530015	108528588	108528918	108541687	108541865	73894	11	3	0	1	4	3	7	4	277	149	1.44351e-05	0.00571777	1	0.617	0.235	0.287	0.547	NA	NA	NA	NA	NA	NA	NA	NA	NA	NA	NA	NA	shSox2	chr9	+	108518702	108518826	108517154	108517252	108528588
ENSMUSG00000006673.14	SE	Qrich1	shHnrnpk	chr9	+	108529887	108530015	108528588	108528918	108541687	108541865	73894	11	3	0	1	4	3	7	4	277	149	1.44351e-05	0.00571777	1	0.617	0.235	0.287	0.547	NA	NA	NA	NA	NA	NA	NA	NA	NA	NA	NA	NA	shSox2	chr9	+	108518766	108518826	108517086	108517240	108528588
ENSMUSG00000006673.14	SE	Qrich1	shHnrnpk	chr9	+	108529887	108530015	108528588	108528918	108541687	108541865	73894	11	3	0	1	4	3	7	4	277	149	1.44351e-05	0.00571777	1	0.617	0.235	0.287	0.547	NA	NA	NA	NA	NA	NA	NA	NA	NA	NA	NA	NA	shSox2	chr9	+	108518766	108518826	108517151	108517252	108528588
ENSMUSG00000006673.14	SE	Qrich1	shHnrnpk	chr9	+	108529887	108530015	108528588	108528918	108541687	108541865	73894	11	3	0	1	4	3	7	4	277	149	1.44351e-05	0.00571777	1	0.617	0.235	0.287	0.547	NA	NA	NA	NA	NA	NA	NA	NA	NA	NA	NA	NA	shSox2	chr9	+	108529887	108530015	108528588	108528918	108541687
ENSMUSG00000007029.16	RI	Vars	shHnrnpk	chr17	+	NA	NA	35011415	35011466	35011599	35011898	5223	85	81	2	0	106	80	9	4	282	149	0.000674498	0.0566467	0.957	1	0.862	0.914	0.09	35011415	35011898	NA	NA	NA	NA	NA	NA	NA	NA	NA	NA	shSox2	chr17	+	NA	NA	35012731	35012820	35012929
ENSMUSG00000007029.16	RI	Vars	shHnrnpk	chr17	+	NA	NA	35011415	35011466	35011599	35011898	5223	85	81	2	0	106	80	9	4	282	149	0.000674498	0.0566467	0.957	1	0.862	0.914	0.09	35011415	35011898	NA	NA	NA	NA	NA	NA	NA	NA	NA	NA	shSox2	chr17	+	NA	NA	35014025	35014104	35014218
ENSMUSG00000007029.16	RI	Vars	shHnrnpk	chr17	+	NA	NA	35012731	35012820	35012929	35013035	5226	6	10	239	277	32	21	281	206	258	149	7.28807e-06	0.00309439	0.014	0.02	0.062	0.056	-0.042	35012731	35013035	NA	NA	NA	NA	NA	NA	NA	NA	NA	NA	shSox2	chr17	+	NA	NA	35012731	35012820	35012929
ENSMUSG00000007029.16	RI	Vars	shHnrnpk	chr17	+	NA	NA	35012731	35012820	35012929	35013035	5226	6	10	239	277	32	21	281	206	258	149	7.28807e-06	0.00309439	0.014	0.02	0.062	0.056	-0.042	35012731	35013035	NA	NA	NA	NA	NA	NA	NA	NA	NA	NA	shSox2	chr17	+	NA	NA	35014025	35014104	35014218
ENSMUSG00000007039.12	A5SS	Ddah2	shHnrnpk	chr17	+	NA	NA	NA	NA	NA	NA	32470	3	4	1	4	10	6	1	0	286	149	0.000268755	0.0616599	0.61	0.343	0.839	1	-0.443	NA	NA	NA	NA	NA	NA	35059486	35059665	35059486	35059528	35060102	35060461	shSox2	chr17	+	NA	NA	NA	NA	NA
ENSMUSG00000007039.12	MXE	Ddah2	shHnrnpk	chr17	+	NA	NA	35059100	35059272	35060102	35060461	14041	1	4	4	3	0	0	5	13	191	196	0.000117005	0.0185796	0.204	0.578	0	0	0.391	NA	NA	35059486	35059528	35059917	35059964	NA	NA	NA	NA	NA	NA	shSox2	chr17	+	NA	NA	35059100	35059272	35060102
ENSMUSG00000007039.12	MXE	Ddah2	shHnrnpk	chr17	+	NA	NA	35059100	35059272	35060102	35060461	14042	1	4	3	3	0	0	5	16	191	193	6.18181e-05	0.0109349	0.252	0.574	0	0	0.413	NA	NA	35059486	35059528	35059920	35059964	NA	NA	NA	NA	NA	NA	shSox2	chr17	+	NA	NA	35059100	35059272	35060102
ENSMUSG00000007080.14	SE	Pole	shHnrnpk	chr5	+	110294891	110295002	110294508	110294616	110295227	110295313	10111	133	120	6	9	146	163	2	1	260	149	0.000243421	0.0407371	0.927	0.884	0.977	0.989	-0.078	NA	NA	NA	NA	NA	NA	NA	NA	NA	NA	NA	NA	shSox2	chr5	+	110294891	110295002	110294508	110294616	110295227
ENSMUSG00000007080.14	SE	Pole	shHnrnpk	chr5	+	110294891	110295002	110294508	110294616	110295227	110295313	10111	133	120	6	9	146	163	2	1	260	149	0.000243421	0.0407371	0.927	0.884	0.977	0.989	-0.078	NA	NA	NA	NA	NA	NA	NA	NA	NA	NA	NA	NA	shSox2	chr5	+	110294911	110295002	110294508	110294616	110295227
ENSMUSG00000007080.14	SE	Pole	shHnrnpk	chr5	+	110294911	110295002	110294508	110294616	110295227	110295313	54484	46	43	6	9	46	59	2	1	240	149	0.000391342	0.0545085	0.826	0.748	0.935	0.973	-0.167	NA	NA	NA	NA	NA	NA	NA	NA	NA	NA	NA	NA	shSox2	chr5	+	110294891	110295002	110294508	110294616	110295227
ENSMUSG00000007080.14	SE	Pole	shHnrnpk	chr5	+	110294911	110295002	110294508	110294616	110295227	110295313	54484	46	43	6	9	46	59	2	1	240	149	0.000391342	0.0545085	0.826	0.748	0.935	0.973	-0.167	NA	NA	NA	NA	NA	NA	NA	NA	NA	NA	NA	NA	shSox2	chr5	+	110294911	110295002	110294508	110294616	110295227
ENSMUSG00000007570.16	SE	Fance	shHnrnpk	chr17	+	28317157	28317223	28316858	28316903	28317467	28317611	25450	70	41	25	20	49	78	8	5	215	149	4.46728e-05	0.0134101	0.66	0.587	0.809	0.915	-0.239	NA	NA	NA	NA	NA	NA	NA	NA	NA	NA	NA	NA	shSox2	chr17	+	28323570	28323665	28322645	28322771	28326093
ENSMUSG00000007670.10	RI	Khsrp	shHnrnpk	chr17	-	NA	NA	57023504	57023593	57023826	57023936	213	32	18	145	141	50	47	134	141	298	149	0.000846633	0.0649045	0.099	0.06	0.157	0.143	-0.07	57023504	57023936	NA	NA	NA	NA	NA	NA	NA	NA	NA	NA	shSox2	chr17	-	NA	NA	57023504	57023593	57023826
ENSMUSG00000009731.4	SE	Kcnd1	shHnrnpk	chrX	+	7824889	7824963	7822306	7822390	7831171	7831334	47847	8	3	2	3	2	7	0	0	223	149	4.95883e-05	0.0144326	0.728	0.401	1	1	-0.435	NA	NA	NA	NA	NA	NA	NA	NA	NA	NA	NA	NA	shSox2	chrX	+	7824572	7824963	7822306	7822390	7831171
ENSMUSG00000009731.4	SE	Kcnd1	shHnrnpk	chrX	+	7824889	7824963	7822306	7822390	7831171	7831334	47847	8	3	2	3	2	7	0	0	223	149	4.95883e-05	0.0144326	0.728	0.401	1	1	-0.435	NA	NA	NA	NA	NA	NA	NA	NA	NA	NA	NA	NA	shSox2	chrX	+	7824889	7824963	7822306	7822390	7831171
ENSMUSG00000009907.17	RI	Vps4b	shHnrnpk	chr1	-	NA	NA	106779440	106779572	106779961	106780110	9338	4	7	3	3	12	7	0	0	298	149	1.66109e-06	0.00105791	0.4	0.538	1	1	-0.531	106779440	106780110	NA	NA	NA	NA	NA	NA	NA	NA	NA	NA	shSox2	chr1	-	NA	NA	106779440	106779572	106779961
ENSMUSG00000010362.9	MXE	Rdm1	shHnrnpk	chr11	+	NA	NA	101630819	101630979	101633801	101633900	13443	1	1	3	2	4	5	1	0	277	292	4.79876e-05	0.00926015	0.26	0.345	0.808	1	-0.602	NA	NA	101633014	101633142	101633530	101633673	NA	NA	NA	NA	NA	NA	shSox2	chr11	+	NA	NA	101630819	101630979	101633801
ENSMUSG00000010406.12	A5SS	Mrpl52	shHnrnpk	chr14	+	NA	NA	NA	NA	NA	NA	30589	4	6	0	0	2	1	2	1	298	149	5.33061e-05	0.0184588	1	1	0.333	0.333	0.667	NA	NA	NA	NA	NA	NA	54426908	54427227	54426908	54426960	54428583	54428648	shSox2	chr14	+	NA	NA	NA	NA	NA
ENSMUSG00000010406.12	A5SS	Mrpl52	shHnrnpk	chr14	+	NA	NA	NA	NA	NA	NA	30589	4	6	0	0	2	1	2	1	298	149	5.33061e-05	0.0184588	1	1	0.333	0.333	0.667	NA	NA	NA	NA	NA	NA	54426908	54427227	54426908	54426960	54428583	54428648	shSox2	chr14	+	NA	NA	NA	NA	NA
ENSMUSG00000010406.12	A5SS	Mrpl52	shHnrnpk	chr14	+	NA	NA	NA	NA	NA	NA	30590	4	5	0	0	2	1	2	1	298	149	5.68704e-05	0.0194667	1	1	0.333	0.333	0.667	NA	NA	NA	NA	NA	NA	54426908	54427296	54426908	54426960	54428583	54428648	shSox2	chr14	+	NA	NA	NA	NA	NA
ENSMUSG00000010406.12	A5SS	Mrpl52	shHnrnpk	chr14	+	NA	NA	NA	NA	NA	NA	30590	4	5	0	0	2	1	2	1	298	149	5.68704e-05	0.0194667	1	1	0.333	0.333	0.667	NA	NA	NA	NA	NA	NA	54426908	54427296	54426908	54426960	54428583	54428648	shSox2	chr14	+	NA	NA	NA	NA	NA
ENSMUSG00000012114.17	SE	Med15	shHnrnpk	chr16	-	17671544	17671673	17663376	17663496	17673068	17673398	5040	55	47	0	1	49	38	5	3	278	149	0.000738941	0.0803046	1	0.962	0.84	0.872	0.125	NA	NA	NA	NA	NA	NA	NA	NA	NA	NA	NA	NA	shSox2	chr16	-	17652704	17652820	17651220	17652263	17653190
ENSMUSG00000014243.5	SE	Zswim7	shHnrnpk	chr11	-	62276617	62276721	62273711	62273814	62281256	62281375	76276	7	6	0	1	8	4	5	2	253	149	0.00033753	0.0498777	1	0.779	0.485	0.541	0.376	NA	NA	NA	NA	NA	NA	NA	NA	NA	NA	NA	NA	shSox2	chr11	-	62276617	62276721	62273711	62273814	62281256
ENSMUSG00000015377.10	RI	Dennd6b	shHnrnpk	chr15	-	NA	NA	89185191	89185266	89185369	89185411	6645	4	1	2	4	3	3	1	0	252	149	0.00073476	0.0597383	0.542	0.129	0.639	1	-0.484	89185191	89185411	NA	NA	NA	NA	NA	NA	NA	NA	NA	NA	shSox2	chr15	-	NA	NA	89185191	89185266	89185369
ENSMUSG00000015659.12	MXE	Serac1	shHnrnpk	chr17	-	NA	NA	6067528	6067660	6074155	6074247	427	6	5	15	6	12	9	3	4	186	239	0.0015116	0.098357	0.339	0.517	0.837	0.743	-0.362	NA	NA	6069298	6069388	6071833	6071870	NA	NA	NA	NA	NA	NA	shSox2	chr17	-	NA	NA	6069298	6069388	6074155
ENSMUSG00000015659.12	MXE	Serac1	shHnrnpk	chr17	-	NA	NA	6069298	6069388	6074155	6074247	6150	6	5	2	3	11	6	0	0	186	272	0.00111932	0.0834086	0.814	0.709	1	1	-0.239	NA	NA	6070766	6070889	6071833	6071870	NA	NA	NA	NA	NA	NA	shSox2	chr17	-	NA	NA	6069298	6069388	6074155
ENSMUSG00000015790.16	RI	Surf1	shHnrnpk	chr2	-	NA	NA	26915595	26915769	26915954	26916006	1384	8	5	17	6	22	11	1	2	298	149	2.80953e-07	0.000330336	0.19	0.294	0.917	0.733	-0.583	26915595	26916006	NA	NA	NA	NA	NA	NA	NA	NA	NA	NA	shSox2	chr2	-	NA	NA	26915595	26915729	26915954
ENSMUSG00000015790.16	RI	Surf1	shHnrnpk	chr2	-	NA	NA	26915595	26915769	26915954	26916006	1384	8	5	17	6	22	11	1	2	298	149	2.80953e-07	0.000330336	0.19	0.294	0.917	0.733	-0.583	26915595	26916006	NA	NA	NA	NA	NA	NA	NA	NA	NA	NA	shSox2	chr2	-	NA	NA	26915595	26915769	26915954
ENSMUSG00000015790.16	RI	Surf1	shHnrnpk	chr2	-	NA	NA	26915595	26915769	26915954	26916006	1384	8	5	17	6	22	11	1	2	298	149	2.80953e-07	0.000330336	0.19	0.294	0.917	0.733	-0.583	26915595	26916006	NA	NA	NA	NA	NA	NA	NA	NA	NA	NA	shSox2	chr2	-	NA	NA	26913912	26914075	26914174
ENSMUSG00000017119.19	SE	Nbr1	shHnrnpk	chr11	+	101556259	101556291	101555865	101555875	101559518	101559545	77074	44	28	7	2	36	47	0	0	181	149	7.78274e-05	0.0191539	0.838	0.92	1	1	-0.121	NA	NA	NA	NA	NA	NA	NA	NA	NA	NA	NA	NA	shSox2	chr11	+	101556259	101556291	101555865	101555875	101559518
ENSMUSG00000017119.19	SE	Nbr1	shHnrnpk	chr11	+	101559525	101559581	101556180	101556291	101562296	101562319	77078	1	0	5	1	1	1	0	0	205	149	2.75344e-10	3.07197e-06	0.127	0	1	1	-0.936	NA	NA	NA	NA	NA	NA	NA	NA	NA	NA	NA	NA	shSox2	chr11	+	101556259	101556291	101555865	101555875	101559518
ENSMUSG00000017404.12	A5SS	Rpl19	shHnrnpk	chr11	+	NA	NA	NA	NA	NA	NA	30448	1	3	0	2	1	0	2	2	171	149	0.000482761	0.0853155	1	0.567	0.303	0	0.632	NA	NA	NA	NA	NA	NA	98026709	98027048	98026709	98027026	98027822	98028147	shSox2	chr11	+	NA	NA	NA	NA	NA
ENSMUSG00000017677.11	SE	Wsb1	shHnrnpk	chr11	-	79243399	79243575	79241983	79242156	79244462	79244563	36643	263	171	71	81	135	143	128	105	298	149	5.05324e-05	0.0146437	0.649	0.514	0.345	0.405	0.207	NA	NA	NA	NA	NA	NA	NA	NA	NA	NA	NA	NA	shSox2	chr11	-	79243399	79243581	79241983	79242156	79244462
ENSMUSG00000017677.11	SE	Wsb1	shHnrnpk	chr11	-	79243393	79243575	79241983	79242156	79244462	79244563	72752	246	153	71	81	121	135	128	105	298	149	0.000159769	0.0306451	0.634	0.486	0.321	0.391	0.204	NA	NA	NA	NA	NA	NA	NA	NA	NA	NA	NA	NA	shSox2	chr11	-	79243399	79243581	79241983	79242156	79244462
ENSMUSG00000017677.11	SE	Wsb1	shHnrnpk	chr11	-	79243411	79243575	79241983	79242156	79244462	79244563	72758	258	160	71	81	132	137	128	105	298	149	0.000135037	0.0272275	0.645	0.497	0.34	0.395	0.203	NA	NA	NA	NA	NA	NA	NA	NA	NA	NA	NA	NA	shSox2	chr11	-	79243399	79243581	79241983	79242156	79244462
ENSMUSG00000017861.11	SE	Mybl2	shHnrnpk	chr2	+	163074381	163074804	163072623	163072914	163075635	163075775	27355	1615	1772	19	21	1900	1749	32	63	298	149	0.000122784	0.0256269	0.977	0.977	0.967	0.933	0.027	NA	NA	NA	NA	NA	NA	NA	NA	NA	NA	NA	NA	shSox2	chr2	+	163059023	163059257	163054686	163054848	163059500
ENSMUSG00000017861.11	SE	Mybl2	shHnrnpk	chr2	+	163064279	163064515	163062456	163062549	163068155	163068315	66188	1146	1386	8	6	1481	1420	19	24	298	149	0.000744036	0.080593	0.986	0.991	0.975	0.967	0.017	NA	NA	NA	NA	NA	NA	NA	NA	NA	NA	NA	NA	shSox2	chr2	+	163059023	163059257	163054686	163054848	163059500
ENSMUSG00000017861.11	SE	Mybl2	shHnrnpk	chr2	+	163074339	163074804	163072623	163072914	163075635	163075775	66192	885	963	19	21	1042	929	32	63	298	149	0.000105444	0.0232188	0.959	0.958	0.942	0.881	0.047	NA	NA	NA	NA	NA	NA	NA	NA	NA	NA	NA	NA	shSox2	chr2	+	163059023	163059257	163054686	163054848	163059500
ENSMUSG00000017861.11	SE	Mybl2	shHnrnpk	chr2	+	163074353	163074804	163072623	163072914	163075635	163075775	66194	886	963	19	21	1040	929	32	63	298	149	0.000102432	0.0228563	0.959	0.958	0.942	0.881	0.047	NA	NA	NA	NA	NA	NA	NA	NA	NA	NA	NA	NA	shSox2	chr2	+	163059023	163059257	163054686	163054848	163059500
ENSMUSG00000017861.11	SE	Mybl2	shHnrnpk	chr2	+	163074381	163074806	163072623	163072914	163075635	163075775	66197	730	810	19	21	860	820	32	63	298	149	0.000183499	0.0335617	0.951	0.951	0.931	0.867	0.052	NA	NA	NA	NA	NA	NA	NA	NA	NA	NA	NA	NA	shSox2	chr2	+	163059023	163059257	163054686	163054848	163059500
ENSMUSG00000017861.11	SE	Mybl2	shHnrnpk	chr2	+	163074381	163074875	163072623	163072914	163075635	163075775	66198	731	816	19	21	864	820	32	63	298	149	0.000177128	0.0325746	0.951	0.951	0.931	0.867	0.052	NA	NA	NA	NA	NA	NA	NA	NA	NA	NA	NA	NA	shSox2	chr2	+	163059023	163059257	163054686	163054848	163059500
ENSMUSG00000018040.9	RI	Rrp7a	shHnrnpk	chr15	-	NA	NA	83122327	83122516	83122661	83122801	13192	0	2	2	1	8	2	1	0	294	149	6.01546e-05	0.0139557	0	0.503	0.802	1	-0.649	83122327	83122801	NA	NA	NA	NA	NA	NA	NA	NA	NA	NA	shSox2	chr15	-	NA	NA	83122327	83122516	83122661
ENSMUSG00000018501.17	SE	Ncor1	shHnrnpk	chr11	-	62345234	62345318	62344631	62344888	62351377	62351546	41722	227	170	8	6	260	235	18	29	233	149	0.000705111	0.0781471	0.948	0.948	0.902	0.838	0.078	NA	NA	NA	NA	NA	NA	NA	NA	NA	NA	NA	NA	shSox2	chr11	-	62410525	62410927	62404409	62404466	62419597
ENSMUSG00000018501.17	SE	Ncor1	shHnrnpk	chr11	-	62349352	62349493	62344631	62344888	62351377	62351546	41723	216	210	8	6	245	223	18	29	290	149	0.00017182	0.0319465	0.933	0.947	0.875	0.798	0.103	NA	NA	NA	NA	NA	NA	NA	NA	NA	NA	NA	NA	shSox2	chr11	-	62410525	62410927	62404409	62404466	62419597
ENSMUSG00000018501.17	SE	Ncor1	shHnrnpk	chr11	-	62349394	62349493	62344631	62344888	62351377	62351390	41725	157	143	8	6	160	149	18	29	248	149	0.000105244	0.0232188	0.922	0.935	0.842	0.755	0.13	NA	NA	NA	NA	NA	NA	NA	NA	NA	NA	NA	NA	shSox2	chr11	-	62410525	62410927	62404409	62404466	62419597
ENSMUSG00000018501.17	SE	Ncor1	shHnrnpk	chr11	-	62345234	62345327	62344631	62344888	62351377	62351546	76290	161	120	8	6	175	151	18	29	242	149	0.000524143	0.0658608	0.925	0.925	0.857	0.762	0.116	NA	NA	NA	NA	NA	NA	NA	NA	NA	NA	NA	NA	shSox2	chr11	-	62410525	62410927	62404409	62404466	62419597
ENSMUSG00000018501.17	SE	Ncor1	shHnrnpk	chr11	-	62433562	62433659	62419597	62419780	62438337	62438515	76307	1	0	1	2	2	3	0	0	246	149	2.80493e-06	0.00170695	0.377	0	1	1	-0.811	NA	NA	NA	NA	NA	NA	NA	NA	NA	NA	NA	NA	shSox2	chr11	-	62410525	62410927	62404409	62404466	62419597
ENSMUSG00000018666.13	SE	Cbx1	shHnrnpk	chr11	+	96800773	96800947	96789248	96789353	96802727	96802822	54823	22	19	0	0	24	15	5	4	298	149	5.01553e-06	0.00272963	1	1	0.706	0.652	0.321	NA	NA	NA	NA	NA	NA	NA	NA	NA	NA	NA	NA	shSox2	chr11	+	96806339	96806764	96802727	96802822	96808183
ENSMUSG00000018666.13	SE	Cbx1	shHnrnpk	chr11	+	96806615	96806764	96802687	96802822	96807802	96808149	54829	632	710	18	27	545	576	40	50	298	149	2.03963e-05	0.00738028	0.946	0.929	0.872	0.852	0.076	NA	NA	NA	NA	NA	NA	NA	NA	NA	NA	NA	NA	shSox2	chr11	+	96806339	96806764	96802727	96802822	96808183
ENSMUSG00000018669.14	RI	Cdk5rap3	shHnrnpk	chr11	-	NA	NA	96911566	96911696	96911872	96912009	16052	49	16	200	178	40	62	153	134	298	149	0.000317343	0.0400876	0.109	0.043	0.116	0.188	-0.076	96911566	96912009	NA	NA	NA	NA	NA	NA	NA	NA	NA	NA	shSox2	chr11	-	NA	NA	96911566	96911696	96911872
ENSMUSG00000018995.12	MXE	Nars2	shHnrnpk	chr7	+	NA	NA	97031337	97031436	97039898	97040036	3718	3	2	22	18	7	14	12	14	187	216	0.000164412	0.0240683	0.136	0.114	0.403	0.536	-0.345	NA	NA	97031545	97031583	97035230	97035297	NA	NA	NA	NA	NA	NA	shSox2	chr7	+	NA	NA	97031337	97031436	97039898
ENSMUSG00000018995.12	MXE	Nars2	shHnrnpk	chr7	+	NA	NA	97031337	97031436	97039898	97040036	3718	3	2	22	18	7	14	12	14	187	216	0.000164412	0.0240683	0.136	0.114	0.403	0.536	-0.345	NA	NA	97031545	97031583	97035230	97035297	NA	NA	NA	NA	NA	NA	shSox2	chr7	+	NA	NA	97031337	97031436	97057447
ENSMUSG00000019795.17	A3SS	Pcmt1	shHnrnpk	chr10	-	NA	NA	NA	NA	NA	NA	25177	0	0	5	3	6	3	5	5	152	149	1.83723e-06	0.00231244	0	0	0.541	0.37	-0.456	NA	NA	NA	NA	NA	NA	7648466	7648663	7648466	7648660	7649050	7649155	shSox2	chr10	-	NA	NA	NA	NA	NA
ENSMUSG00000019817.18	SE	Plagl1	shHnrnpk	chr10	+	13091774	13091812	13090831	13091020	13105854	13105893	21644	2	0	16	7	12	5	26	3	187	149	0.000544089	0.0671989	0.091	0	0.269	0.57	-0.374	NA	NA	NA	NA	NA	NA	NA	NA	NA	NA	NA	NA	shSox2	chr10	+	13091774	13091812	13090831	13091020	13105854
ENSMUSG00000020124.10	MXE	Usp15	shHnrnpk	chr10	-	NA	NA	123153040	123153127	123163592	123163654	11507	1	4	0	0	0	0	1	1	261	168	4.53145e-09	9.2719e-06	1	1	0	0	1	NA	NA	123159315	123159334	123159648	123159760	NA	NA	NA	NA	NA	NA	shSox2	chr10	-	NA	NA	123153040	123153127	123163592
ENSMUSG00000020453.17	SE	Patz1	shHnrnpk	chr11	+	3306287	3306360	3299033	3299205	3307650	3307667	53659	14	22	2	4	18	14	0	0	222	149	0.000585824	0.0699031	0.825	0.787	1	1	-0.194	NA	NA	NA	NA	NA	NA	NA	NA	NA	NA	NA	NA	shSox2	chr11	+	3294455	3294547	3293279	3293343	3299033
ENSMUSG00000020547.5	SE	Bzw2	shHnrnpk	chr12	-	36140694	36140842	36139129	36139245	36156667	36156786	43804	0	4	2	2	4	3	1	0	297	149	0.000459635	0.0603303	0	0.501	0.667	1	-0.583	NA	NA	NA	NA	NA	NA	NA	NA	NA	NA	NA	NA	shSox2	chr12	-	36157064	36157315	36156667	36156744	36158017
ENSMUSG00000020719.14	A3SS	Ddx5	shHnrnpk	chr11	-	NA	NA	NA	NA	NA	NA	15295	3	0	3	1	4	3	0	0	205	149	4.35991e-05	0.0216795	0.421	0	1	1	-0.789	NA	NA	NA	NA	NA	NA	106782468	106782802	106782468	106782746	106783958	106784018	shSox2	chr11	-	NA	NA	NA	NA	NA
ENSMUSG00000020744.13	SE	Slc25a19	shHnrnpk	chr11	-	115617296	115617631	115616548	115616651	115620876	115621047	77281	0	0	1	1	3	3	0	1	298	149	4.11879e-08	5.51432e-05	0	0	1	0.6	-0.8	NA	NA	NA	NA	NA	NA	NA	NA	NA	NA	NA	NA	shSox2	chr11	-	115617287	115617631	115616548	115616651	115620876
ENSMUSG00000020744.13	SE	Slc25a19	shHnrnpk	chr11	-	115617296	115617631	115616548	115616651	115620876	115621047	77281	0	0	1	1	3	3	0	1	298	149	4.11879e-08	5.51432e-05	0	0	1	0.6	-0.8	NA	NA	NA	NA	NA	NA	NA	NA	NA	NA	NA	NA	shSox2	chr11	-	115617444	115617631	115616548	115616651	115620876
ENSMUSG00000020744.13	SE	Slc25a19	shHnrnpk	chr11	-	115617296	115617631	115616548	115616651	115620876	115621047	77281	0	0	1	1	3	3	0	1	298	149	4.11879e-08	5.51432e-05	0	0	1	0.6	-0.8	NA	NA	NA	NA	NA	NA	NA	NA	NA	NA	NA	NA	shSox2	chr11	-	115622637	115622848	115620876	115621047	115623871
ENSMUSG00000020807.15	SE	4933427D14Rik	shHnrnpk	chr11	-	72202411	72202550	72198362	72198963	72207195	72207459	76425	12	11	4	2	16	12	0	1	288	149	0.000981974	0.0925835	0.608	0.74	1	0.861	-0.257	NA	NA	NA	NA	NA	NA	NA	NA	NA	NA	NA	NA	shSox2	chr11	-	72202411	72202554	72198362	72198963	72207195
ENSMUSG00000020807.15	SE	4933427D14Rik	shHnrnpk	chr11	-	72202411	72202550	72198362	72198963	72207195	72207459	76425	12	11	4	2	16	12	0	1	288	149	0.000981974	0.0925835	0.608	0.74	1	0.861	-0.257	NA	NA	NA	NA	NA	NA	NA	NA	NA	NA	NA	NA	shSox2	chr11	-	72202411	72202550	72198362	72198963	72207195
ENSMUSG00000020894.16	RI	Vamp2	shHnrnpk	chr11	+	NA	NA	69089105	69089226	69089575	69089675	16244	2	1	0	1	0	0	2	4	298	149	0.000559788	0.0522763	1	0.333	0	0	0.666	69089105	69089675	NA	NA	NA	NA	NA	NA	NA	NA	NA	NA	shSox2	chr11	+	NA	NA	69089105	69089226	69089575
ENSMUSG00000021144.14	SE	Mta1	shHnrnpk	chr12	+	113127577	113127790	113126779	113126877	113128031	113128220	55949	1	0	2	1	1	1	0	0	298	149	1.12297e-06	0.000864051	0.2	0	1	1	-0.9	NA	NA	NA	NA	NA	NA	NA	NA	NA	NA	NA	NA	shSox2	chr12	+	113133540	113133576	113133184	113133337	113135796
ENSMUSG00000021144.14	SE	Mta1	shHnrnpk	chr12	+	113127577	113127790	113126779	113126877	113128031	113128220	55949	1	0	2	1	1	1	0	0	298	149	1.12297e-06	0.000864051	0.2	0	1	1	-0.9	NA	NA	NA	NA	NA	NA	NA	NA	NA	NA	NA	NA	shSox2	chr12	+	113133495	113133576	113133184	113133337	113135796
ENSMUSG00000021268.17	SE	Meg3	shHnrnpk	chr12	+	109544947	109545041	109544026	109544742	109549478	109549552	18878	34	18	1	0	52	12	3	5	243	149	0.00101518	0.0938635	0.954	1	0.914	0.595	0.223	NA	NA	NA	NA	NA	NA	NA	NA	NA	NA	NA	NA	shSox2	chr12	+	109543712	109543778	109541006	109541099	109544026
ENSMUSG00000021288.19	RI	Klc1	shHnrnpk	chr12	+	NA	NA	111775923	111776002	111776272	111776394	13541	2	1	1	0	2	0	3	1	298	149	0.0015421	0.089284	0.5	1	0.25	0	0.625	111775923	111776394	NA	NA	NA	NA	NA	NA	NA	NA	NA	NA	shSox2	chr12	+	NA	NA	111775923	111776002	111776272
ENSMUSG00000021458.17	A5SS	Aopep	shHnrnpk	chr13	+	NA	NA	NA	NA	NA	NA	12918	5	5	2	2	3	6	0	0	298	149	0.000257151	0.0612636	0.556	0.556	1	1	-0.444	NA	NA	NA	NA	NA	NA	63272815	63273408	63272815	63272900	63282141	63282258	shSox2	chr13	+	NA	NA	NA	NA	NA
ENSMUSG00000021481.11	SE	Zfp346	shHnrnpk	chr13	+	55115175	55115624	55113677	55113770	55132306	55132375	78972	1	1	0	0	0	1	1	1	298	149	0.000271237	0.0436464	1	1	0	0.333	0.834	NA	NA	NA	NA	NA	NA	NA	NA	NA	NA	NA	NA	shSox2	chr13	+	55115482	55115624	55113035	55113139	55132306
ENSMUSG00000021481.11	SE	Zfp346	shHnrnpk	chr13	+	55115175	55115624	55113677	55113770	55132306	55132375	78972	1	1	0	0	0	1	1	1	298	149	0.000271237	0.0436464	1	1	0	0.333	0.834	NA	NA	NA	NA	NA	NA	NA	NA	NA	NA	NA	NA	shSox2	chr13	+	55115482	55115624	55113677	55113770	55132306
ENSMUSG00000021514.18	SE	Zfp369	shHnrnpk	chr13	+	65295599	65295726	65294395	65294484	65303817	65304221	45797	32	29	7	1	31	26	0	0	276	149	0.000132685	0.0269971	0.712	0.94	1	1	-0.174	NA	NA	NA	NA	NA	NA	NA	NA	NA	NA	NA	NA	shSox2	chr13	+	65295599	65295726	65294395	65294484	65303817
ENSMUSG00000021514.18	SE	Zfp369	shHnrnpk	chr13	+	65295599	65295726	65294395	65294484	65303817	65304221	45797	32	29	7	1	31	26	0	0	276	149	0.000132685	0.0269971	0.712	0.94	1	1	-0.174	NA	NA	NA	NA	NA	NA	NA	NA	NA	NA	NA	NA	shSox2	chr13	+	65295599	65295722	65294395	65294484	65303817
ENSMUSG00000021514.18	SE	Zfp369	shHnrnpk	chr13	+	65295599	65295722	65294395	65294484	65303817	65304221	79124	29	29	7	1	30	24	0	0	272	149	0.00013378	0.0270554	0.694	0.941	1	1	-0.183	NA	NA	NA	NA	NA	NA	NA	NA	NA	NA	NA	NA	shSox2	chr13	+	65295599	65295726	65294395	65294484	65303817
ENSMUSG00000021514.18	SE	Zfp369	shHnrnpk	chr13	+	65295599	65295722	65294395	65294484	65303817	65304221	79124	29	29	7	1	30	24	0	0	272	149	0.00013378	0.0270554	0.694	0.941	1	1	-0.183	NA	NA	NA	NA	NA	NA	NA	NA	NA	NA	NA	NA	shSox2	chr13	+	65295599	65295722	65294395	65294484	65303817
ENSMUSG00000021514.18	SE	Zfp369	shHnrnpk	chr13	+	65296062	65296118	65294395	65294484	65303817	65304221	79125	4	5	7	1	1	2	0	0	205	149	1.17403e-05	0.00507038	0.293	0.784	1	1	-0.462	NA	NA	NA	NA	NA	NA	NA	NA	NA	NA	NA	NA	shSox2	chr13	+	65295599	65295726	65294395	65294484	65303817
ENSMUSG00000021514.18	SE	Zfp369	shHnrnpk	chr13	+	65296062	65296118	65294395	65294484	65303817	65304221	79125	4	5	7	1	1	2	0	0	205	149	1.17403e-05	0.00507038	0.293	0.784	1	1	-0.462	NA	NA	NA	NA	NA	NA	NA	NA	NA	NA	NA	NA	shSox2	chr13	+	65295599	65295722	65294395	65294484	65303817
ENSMUSG00000021595.18	A3SS	Nsun2	shHnrnpk	chr13	+	NA	NA	NA	NA	NA	NA	42059	4	2	4	2	0	0	4	1	243	149	0.00013519	0.0477636	0.38	0.38	0	0	0.38	NA	NA	NA	NA	NA	NA	69633579	69634046	69633673	69634046	69633227	69633267	shSox2	chr13	+	NA	NA	NA	NA	NA
ENSMUSG00000021752.13	A5SS	Kctd6	shHnrnpk	chr14	+	NA	NA	NA	NA	NA	NA	23638	9	4	3	1	10	10	0	0	298	149	0.00042031	0.0782303	0.6	0.667	1	1	-0.367	NA	NA	NA	NA	NA	NA	8214501	8216108	8214501	8214593	8220150	8220220	shSox2	chr14	+	NA	NA	NA	NA	NA
ENSMUSG00000022089.9	SE	Bin3	shHnrnpk	chr14	+	70123840	70123881	70118603	70118652	70124182	70124244	47235	49	56	7	1	47	68	0	0	190	149	0.000770735	0.0816008	0.846	0.978	1	1	-0.088	NA	NA	NA	NA	NA	NA	NA	NA	NA	NA	NA	NA	shSox2	chr14	+	70123840	70123881	70118603	70118652	70124182
ENSMUSG00000022089.9	SE	Bin3	shHnrnpk	chr14	+	70123840	70123881	70118603	70118652	70124182	70124244	47235	49	56	7	1	47	68	0	0	190	149	0.000770735	0.0816008	0.846	0.978	1	1	-0.088	NA	NA	NA	NA	NA	NA	NA	NA	NA	NA	NA	NA	shSox2	chr14	+	70123840	70124042	70118603	70118652	70124182
ENSMUSG00000022089.9	SE	Bin3	shHnrnpk	chr14	+	70123840	70123881	70118603	70118652	70124182	70124244	47235	49	56	7	1	47	68	0	0	190	149	0.000770735	0.0816008	0.846	0.978	1	1	-0.088	NA	NA	NA	NA	NA	NA	NA	NA	NA	NA	NA	NA	shSox2	chr14	+	70123840	70123917	70118603	70118652	70124182
ENSMUSG00000022089.9	SE	Bin3	shHnrnpk	chr14	+	70123840	70124042	70118603	70118652	70124182	70124244	47236	7	9	7	1	9	10	0	0	298	149	1.18342e-05	0.00507818	0.333	0.818	1	1	-0.424	NA	NA	NA	NA	NA	NA	NA	NA	NA	NA	NA	NA	shSox2	chr14	+	70123840	70123881	70118603	70118652	70124182
ENSMUSG00000022089.9	SE	Bin3	shHnrnpk	chr14	+	70123840	70124042	70118603	70118652	70124182	70124244	47236	7	9	7	1	9	10	0	0	298	149	1.18342e-05	0.00507818	0.333	0.818	1	1	-0.424	NA	NA	NA	NA	NA	NA	NA	NA	NA	NA	NA	NA	shSox2	chr14	+	70123840	70124042	70118603	70118652	70124182
ENSMUSG00000022089.9	SE	Bin3	shHnrnpk	chr14	+	70123840	70124042	70118603	70118652	70124182	70124244	47236	7	9	7	1	9	10	0	0	298	149	1.18342e-05	0.00507818	0.333	0.818	1	1	-0.424	NA	NA	NA	NA	NA	NA	NA	NA	NA	NA	NA	NA	shSox2	chr14	+	70123840	70123917	70118603	70118652	70124182
ENSMUSG00000022089.9	SE	Bin3	shHnrnpk	chr14	+	70123840	70123917	70118603	70118652	70124182	70124244	80048	7	10	7	1	7	9	0	0	226	149	3.91247e-05	0.0121615	0.397	0.868	1	1	-0.367	NA	NA	NA	NA	NA	NA	NA	NA	NA	NA	NA	NA	shSox2	chr14	+	70123840	70123881	70118603	70118652	70124182
ENSMUSG00000022089.9	SE	Bin3	shHnrnpk	chr14	+	70123840	70123917	70118603	70118652	70124182	70124244	80048	7	10	7	1	7	9	0	0	226	149	3.91247e-05	0.0121615	0.397	0.868	1	1	-0.367	NA	NA	NA	NA	NA	NA	NA	NA	NA	NA	NA	NA	shSox2	chr14	+	70123840	70124042	70118603	70118652	70124182
ENSMUSG00000022089.9	SE	Bin3	shHnrnpk	chr14	+	70123840	70123917	70118603	70118652	70124182	70124244	80048	7	10	7	1	7	9	0	0	226	149	3.91247e-05	0.0121615	0.397	0.868	1	1	-0.367	NA	NA	NA	NA	NA	NA	NA	NA	NA	NA	NA	NA	shSox2	chr14	+	70123840	70123917	70118603	70118652	70124182
ENSMUSG00000022185.19	RI	Acin1	shHnrnpk	chr14	-	NA	NA	54652845	54653100	54653213	54653317	14649	0	1	3	0	1	1	0	0	262	149	0.000358189	0.0427728	0	1	1	1	-0.5	54652845	54653317	NA	NA	NA	NA	NA	NA	NA	NA	NA	NA	shSox2	chr14	-	NA	NA	54652845	54653100	54653213
ENSMUSG00000022191.16	A3SS	Drosha	shHnrnpk	chr15	+	NA	NA	NA	NA	NA	NA	11485	0	0	3	1	1	4	0	1	152	149	4.71439e-09	1.58235e-05	0	0	1	0.797	-0.899	NA	NA	NA	NA	NA	NA	12842311	12842531	12842314	12842531	12842056	12842167	shSox2	chr15	+	NA	NA	NA	NA	NA
ENSMUSG00000022453.8	RI	Naga	shHnrnpk	chr15	-	NA	NA	82335496	82335591	82335842	82335938	6523	0	1	75	35	10	7	29	44	298	149	1.27283e-06	0.000845881	0	0.014	0.147	0.074	-0.103	82335496	82335938	NA	NA	NA	NA	NA	NA	NA	NA	NA	NA	shSox2	chr15	-	NA	NA	82335496	82335591	82335842
ENSMUSG00000022469.17	RI	Rapgef3	shHnrnpk	chr15	-	NA	NA	97748582	97748670	97749495	97749546	918	19	6	18	8	6	2	18	16	298	149	0.00153491	0.089284	0.345	0.273	0.143	0.059	0.208	97748582	97749546	NA	NA	NA	NA	NA	NA	NA	NA	NA	NA	shSox2	chr15	-	NA	NA	97750005	97750154	97750259
ENSMUSG00000022601.11	RI	Zbtb11	shHnrnpk	chr16	+	NA	NA	56005191	56005492	56005909	56006068	5630	4	2	3	1	6	5	0	0	298	149	6.05825e-05	0.0139557	0.4	0.5	1	1	-0.55	56005191	56006068	NA	NA	NA	NA	NA	NA	NA	NA	NA	NA	shSox2	chr16	+	NA	NA	56005191	56005492	56005909
ENSMUSG00000022607.18	SE	Ptk2	shHnrnpk	chr15	-	73365040	73365195	73343132	73343359	73394647	73394744	41827	38	34	33	40	26	18	50	58	298	149	0.000710332	0.0783367	0.365	0.298	0.206	0.134	0.162	NA	NA	NA	NA	NA	NA	NA	NA	NA	NA	NA	NA	shSox2	chr15	-	73365040	73365195	73330848	73331015	73391758
ENSMUSG00000022721.19	RI	Trmt2a	shHnrnpk	chr16	+	NA	NA	18252141	18252248	18252401	18252477	13580	20	6	70	75	27	31	61	72	298	149	0.0011945	0.0781127	0.125	0.038	0.181	0.177	-0.097	18252141	18252477	NA	NA	NA	NA	NA	NA	NA	NA	NA	NA	shSox2	chr16	+	NA	NA	18252404	18252477	18252718
ENSMUSG00000022791.19	SE	Tnk2	shHnrnpk	chr16	+	32665885	32665956	32644505	32645108	32669386	32669539	5911	0	1	3	3	2	5	1	4	220	149	0.000541884	0.0671745	0	0.184	0.575	0.458	-0.424	NA	NA	NA	NA	NA	NA	NA	NA	NA	NA	NA	NA	shSox2	chr16	+	32663740	32663919	32644958	32645108	32669386
ENSMUSG00000022791.19	SE	Tnk2	shHnrnpk	chr16	+	32663740	32663919	32644958	32645108	32665885	32665956	51474	144	137	0	0	139	125	3	7	298	149	0.000462441	0.0605798	1	1	0.959	0.899	0.071	NA	NA	NA	NA	NA	NA	NA	NA	NA	NA	NA	NA	shSox2	chr16	+	32663740	32663919	32644958	32645108	32669386
ENSMUSG00000022884.15	MXE	Eif4a2	shHnrnpk	chr16	+	NA	NA	23110698	23110723	23111816	23112409	6275	15	7	1	1	4	4	4	4	284	235	0.000330006	0.0373638	0.925	0.853	0.453	0.453	0.436	NA	NA	23111128	23111263	23111502	23111588	NA	NA	NA	NA	NA	NA	shSox2	chr16	+	NA	NA	23108587	23108633	23110233
ENSMUSG00000022884.15	MXE	Eif4a2	shHnrnpk	chr16	+	NA	NA	23110698	23110723	23111816	23112409	6275	15	7	1	1	4	4	4	4	284	235	0.000330006	0.0373638	0.925	0.853	0.453	0.453	0.436	NA	NA	23111128	23111263	23111502	23111588	NA	NA	NA	NA	NA	NA	shSox2	chr16	+	NA	NA	23108587	23108633	23110233
ENSMUSG00000022884.15	MXE	Eif4a2	shHnrnpk	chr16	+	NA	NA	23110698	23110723	23111816	23112409	6275	15	7	1	1	4	4	4	4	284	235	0.000330006	0.0373638	0.925	0.853	0.453	0.453	0.436	NA	NA	23111128	23111263	23111502	23111588	NA	NA	NA	NA	NA	NA	shSox2	chr16	+	NA	NA	23108587	23108633	23110233
ENSMUSG00000022884.15	RI	Eif4a2	shHnrnpk	chr16	+	NA	NA	23111125	23111263	23111502	23111592	400	242	113	3024	1812	204	203	1433	2174	298	149	0.00021507	0.0325479	0.038	0.03	0.066	0.045	-0.021	23111125	23111592	NA	NA	NA	NA	NA	NA	NA	NA	NA	NA	shSox2	chr16	+	NA	NA	23108587	23108633	23108718
ENSMUSG00000022884.15	RI	Eif4a2	shHnrnpk	chr16	+	NA	NA	23111125	23111263	23111502	23111592	400	242	113	3024	1812	204	203	1433	2174	298	149	0.00021507	0.0325479	0.038	0.03	0.066	0.045	-0.021	23111125	23111592	NA	NA	NA	NA	NA	NA	NA	NA	NA	NA	shSox2	chr16	+	NA	NA	23109984	23110153	23110233
ENSMUSG00000022884.15	RI	Eif4a2	shHnrnpk	chr16	+	NA	NA	23111125	23111263	23111502	23111592	400	242	113	3024	1812	204	203	1433	2174	298	149	0.00021507	0.0325479	0.038	0.03	0.066	0.045	-0.021	23111125	23111592	NA	NA	NA	NA	NA	NA	NA	NA	NA	NA	shSox2	chr16	+	NA	NA	23108718	23108851	23109119
ENSMUSG00000022884.15	RI	Eif4a2	shHnrnpk	chr16	+	NA	NA	23111125	23111263	23111502	23111592	400	242	113	3024	1812	204	203	1433	2174	298	149	0.00021507	0.0325479	0.038	0.03	0.066	0.045	-0.021	23111125	23111592	NA	NA	NA	NA	NA	NA	NA	NA	NA	NA	shSox2	chr16	+	NA	NA	23110190	23110343	23110579
ENSMUSG00000022884.15	RI	Eif4a2	shHnrnpk	chr16	+	NA	NA	23108718	23108851	23109119	23109149	5668	411	224	2194	1266	353	432	931	1602	298	149	2.17416e-06	0.00123082	0.086	0.081	0.159	0.119	-0.056	23108718	23109149	NA	NA	NA	NA	NA	NA	NA	NA	NA	NA	shSox2	chr16	+	NA	NA	23108587	23108633	23108718
ENSMUSG00000022884.15	RI	Eif4a2	shHnrnpk	chr16	+	NA	NA	23108718	23108851	23109119	23109149	5668	411	224	2194	1266	353	432	931	1602	298	149	2.17416e-06	0.00123082	0.086	0.081	0.159	0.119	-0.056	23108718	23109149	NA	NA	NA	NA	NA	NA	NA	NA	NA	NA	shSox2	chr16	+	NA	NA	23109984	23110153	23110233
ENSMUSG00000022884.15	RI	Eif4a2	shHnrnpk	chr16	+	NA	NA	23108718	23108851	23109119	23109149	5668	411	224	2194	1266	353	432	931	1602	298	149	2.17416e-06	0.00123082	0.086	0.081	0.159	0.119	-0.056	23108718	23109149	NA	NA	NA	NA	NA	NA	NA	NA	NA	NA	shSox2	chr16	+	NA	NA	23108718	23108851	23109119
ENSMUSG00000022884.15	RI	Eif4a2	shHnrnpk	chr16	+	NA	NA	23108718	23108851	23109119	23109149	5668	411	224	2194	1266	353	432	931	1602	298	149	2.17416e-06	0.00123082	0.086	0.081	0.159	0.119	-0.056	23108718	23109149	NA	NA	NA	NA	NA	NA	NA	NA	NA	NA	shSox2	chr16	+	NA	NA	23110190	23110343	23110579
ENSMUSG00000022884.15	RI	Eif4a2	shHnrnpk	chr16	+	NA	NA	23111502	23111592	23111816	23111972	5674	306	149	2639	1652	271	244	1301	1959	298	149	0.000322499	0.0404049	0.055	0.043	0.094	0.059	-0.027	23111502	23111972	NA	NA	NA	NA	NA	NA	NA	NA	NA	NA	shSox2	chr16	+	NA	NA	23108587	23108633	23108718
ENSMUSG00000022884.15	RI	Eif4a2	shHnrnpk	chr16	+	NA	NA	23111502	23111592	23111816	23111972	5674	306	149	2639	1652	271	244	1301	1959	298	149	0.000322499	0.0404049	0.055	0.043	0.094	0.059	-0.027	23111502	23111972	NA	NA	NA	NA	NA	NA	NA	NA	NA	NA	shSox2	chr16	+	NA	NA	23109984	23110153	23110233
ENSMUSG00000022884.15	RI	Eif4a2	shHnrnpk	chr16	+	NA	NA	23111502	23111592	23111816	23111972	5674	306	149	2639	1652	271	244	1301	1959	298	149	0.000322499	0.0404049	0.055	0.043	0.094	0.059	-0.027	23111502	23111972	NA	NA	NA	NA	NA	NA	NA	NA	NA	NA	shSox2	chr16	+	NA	NA	23108718	23108851	23109119
ENSMUSG00000022884.15	RI	Eif4a2	shHnrnpk	chr16	+	NA	NA	23111502	23111592	23111816	23111972	5674	306	149	2639	1652	271	244	1301	1959	298	149	0.000322499	0.0404049	0.055	0.043	0.094	0.059	-0.027	23111502	23111972	NA	NA	NA	NA	NA	NA	NA	NA	NA	NA	shSox2	chr16	+	NA	NA	23110190	23110343	23110579
ENSMUSG00000022884.15	SE	Eif4a2	shHnrnpk	chr16	+	23112350	23112457	23111816	23111896	23113166	23113184	4858	759	548	1438	922	755	842	289	848	256	149	0.000161145	0.0306456	0.235	0.257	0.603	0.366	-0.238	NA	NA	NA	NA	NA	NA	NA	NA	NA	NA	NA	NA	shSox2	chr16	+	23112350	23112457	23111816	23111896	23113166
ENSMUSG00000022884.15	SE	Eif4a2	shHnrnpk	chr16	+	23112350	23112457	23111816	23111896	23113166	23113184	4858	759	548	1438	922	755	842	289	848	256	149	0.000161145	0.0306456	0.235	0.257	0.603	0.366	-0.238	NA	NA	NA	NA	NA	NA	NA	NA	NA	NA	NA	NA	shSox2	chr16	+	23108699	23109149	23108587	23108633	23109984
ENSMUSG00000022884.15	SE	Eif4a2	shHnrnpk	chr16	+	23112350	23112457	23111816	23111896	23113166	23113184	4858	759	548	1438	922	755	842	289	848	256	149	0.000161145	0.0306456	0.235	0.257	0.603	0.366	-0.238	NA	NA	NA	NA	NA	NA	NA	NA	NA	NA	NA	NA	shSox2	chr16	+	23110117	23110153	23108718	23108851	23110233
ENSMUSG00000022884.15	SE	Eif4a2	shHnrnpk	chr16	+	23112350	23112457	23111816	23111896	23113166	23113184	4858	759	548	1438	922	755	842	289	848	256	149	0.000161145	0.0306456	0.235	0.257	0.603	0.366	-0.238	NA	NA	NA	NA	NA	NA	NA	NA	NA	NA	NA	NA	shSox2	chr16	+	23112332	23112457	23111816	23111896	23113166
ENSMUSG00000022884.15	SE	Eif4a2	shHnrnpk	chr16	+	23112350	23112457	23111816	23111896	23113166	23113184	4858	759	548	1438	922	755	842	289	848	256	149	0.000161145	0.0306456	0.235	0.257	0.603	0.366	-0.238	NA	NA	NA	NA	NA	NA	NA	NA	NA	NA	NA	NA	shSox2	chr16	+	23112332	23112461	23111816	23111896	23113166
ENSMUSG00000022884.15	SE	Eif4a2	shHnrnpk	chr16	+	23112350	23112457	23111816	23111896	23113166	23113184	4858	759	548	1438	922	755	842	289	848	256	149	0.000161145	0.0306456	0.235	0.257	0.603	0.366	-0.238	NA	NA	NA	NA	NA	NA	NA	NA	NA	NA	NA	NA	shSox2	chr16	+	23112350	23112453	23111816	23111896	23113166
ENSMUSG00000022884.15	SE	Eif4a2	shHnrnpk	chr16	+	23112350	23112457	23111816	23111896	23113166	23113184	4858	759	548	1438	922	755	842	289	848	256	149	0.000161145	0.0306456	0.235	0.257	0.603	0.366	-0.238	NA	NA	NA	NA	NA	NA	NA	NA	NA	NA	NA	NA	shSox2	chr16	+	23112350	23112461	23111816	23111896	23113166
ENSMUSG00000022884.15	SE	Eif4a2	shHnrnpk	chr16	+	23108699	23109093	23108587	23108633	23109984	23110566	50597	4	1	4	1	4	2	1	0	298	149	0.000966569	0.0925122	0.333	0.333	0.667	1	-0.5	NA	NA	NA	NA	NA	NA	NA	NA	NA	NA	NA	NA	shSox2	chr16	+	23112350	23112457	23111816	23111896	23113166
ENSMUSG00000022884.15	SE	Eif4a2	shHnrnpk	chr16	+	23108699	23109093	23108587	23108633	23109984	23110566	50597	4	1	4	1	4	2	1	0	298	149	0.000966569	0.0925122	0.333	0.333	0.667	1	-0.5	NA	NA	NA	NA	NA	NA	NA	NA	NA	NA	NA	NA	shSox2	chr16	+	23108699	23109149	23108587	23108633	23109984
ENSMUSG00000022884.15	SE	Eif4a2	shHnrnpk	chr16	+	23108699	23109093	23108587	23108633	23109984	23110566	50597	4	1	4	1	4	2	1	0	298	149	0.000966569	0.0925122	0.333	0.333	0.667	1	-0.5	NA	NA	NA	NA	NA	NA	NA	NA	NA	NA	NA	NA	shSox2	chr16	+	23110117	23110153	23108718	23108851	23110233
ENSMUSG00000022884.15	SE	Eif4a2	shHnrnpk	chr16	+	23108699	23109093	23108587	23108633	23109984	23110566	50597	4	1	4	1	4	2	1	0	298	149	0.000966569	0.0925122	0.333	0.333	0.667	1	-0.5	NA	NA	NA	NA	NA	NA	NA	NA	NA	NA	NA	NA	shSox2	chr16	+	23112332	23112457	23111816	23111896	23113166
ENSMUSG00000022884.15	SE	Eif4a2	shHnrnpk	chr16	+	23108699	23109093	23108587	23108633	23109984	23110566	50597	4	1	4	1	4	2	1	0	298	149	0.000966569	0.0925122	0.333	0.333	0.667	1	-0.5	NA	NA	NA	NA	NA	NA	NA	NA	NA	NA	NA	NA	shSox2	chr16	+	23112332	23112461	23111816	23111896	23113166
ENSMUSG00000022884.15	SE	Eif4a2	shHnrnpk	chr16	+	23108699	23109093	23108587	23108633	23109984	23110566	50597	4	1	4	1	4	2	1	0	298	149	0.000966569	0.0925122	0.333	0.333	0.667	1	-0.5	NA	NA	NA	NA	NA	NA	NA	NA	NA	NA	NA	NA	shSox2	chr16	+	23112350	23112453	23111816	23111896	23113166
ENSMUSG00000022884.15	SE	Eif4a2	shHnrnpk	chr16	+	23108699	23109093	23108587	23108633	23109984	23110566	50597	4	1	4	1	4	2	1	0	298	149	0.000966569	0.0925122	0.333	0.333	0.667	1	-0.5	NA	NA	NA	NA	NA	NA	NA	NA	NA	NA	NA	NA	shSox2	chr16	+	23112350	23112461	23111816	23111896	23113166
ENSMUSG00000022884.15	SE	Eif4a2	shHnrnpk	chr16	+	23108766	23109093	23108587	23108633	23109984	23110566	50608	0	1	4	1	3	2	1	0	298	149	7.69562e-06	0.00370613	0	0.333	0.6	1	-0.634	NA	NA	NA	NA	NA	NA	NA	NA	NA	NA	NA	NA	shSox2	chr16	+	23112350	23112457	23111816	23111896	23113166
ENSMUSG00000022884.15	SE	Eif4a2	shHnrnpk	chr16	+	23108766	23109093	23108587	23108633	23109984	23110566	50608	0	1	4	1	3	2	1	0	298	149	7.69562e-06	0.00370613	0	0.333	0.6	1	-0.634	NA	NA	NA	NA	NA	NA	NA	NA	NA	NA	NA	NA	shSox2	chr16	+	23108699	23109149	23108587	23108633	23109984
ENSMUSG00000022884.15	SE	Eif4a2	shHnrnpk	chr16	+	23108766	23109093	23108587	23108633	23109984	23110566	50608	0	1	4	1	3	2	1	0	298	149	7.69562e-06	0.00370613	0	0.333	0.6	1	-0.634	NA	NA	NA	NA	NA	NA	NA	NA	NA	NA	NA	NA	shSox2	chr16	+	23110117	23110153	23108718	23108851	23110233
ENSMUSG00000022884.15	SE	Eif4a2	shHnrnpk	chr16	+	23108766	23109093	23108587	23108633	23109984	23110566	50608	0	1	4	1	3	2	1	0	298	149	7.69562e-06	0.00370613	0	0.333	0.6	1	-0.634	NA	NA	NA	NA	NA	NA	NA	NA	NA	NA	NA	NA	shSox2	chr16	+	23112332	23112457	23111816	23111896	23113166
ENSMUSG00000022884.15	SE	Eif4a2	shHnrnpk	chr16	+	23108766	23109093	23108587	23108633	23109984	23110566	50608	0	1	4	1	3	2	1	0	298	149	7.69562e-06	0.00370613	0	0.333	0.6	1	-0.634	NA	NA	NA	NA	NA	NA	NA	NA	NA	NA	NA	NA	shSox2	chr16	+	23112332	23112461	23111816	23111896	23113166
ENSMUSG00000022884.15	SE	Eif4a2	shHnrnpk	chr16	+	23108766	23109093	23108587	23108633	23109984	23110566	50608	0	1	4	1	3	2	1	0	298	149	7.69562e-06	0.00370613	0	0.333	0.6	1	-0.634	NA	NA	NA	NA	NA	NA	NA	NA	NA	NA	NA	NA	shSox2	chr16	+	23112350	23112453	23111816	23111896	23113166
ENSMUSG00000022884.15	SE	Eif4a2	shHnrnpk	chr16	+	23108766	23109093	23108587	23108633	23109984	23110566	50608	0	1	4	1	3	2	1	0	298	149	7.69562e-06	0.00370613	0	0.333	0.6	1	-0.634	NA	NA	NA	NA	NA	NA	NA	NA	NA	NA	NA	NA	shSox2	chr16	+	23112350	23112461	23111816	23111896	23113166
ENSMUSG00000022884.15	SE	Eif4a2	shHnrnpk	chr16	+	23108766	23109149	23108587	23108633	23109984	23110566	50609	0	1	4	1	1	2	1	0	298	149	0.000561549	0.0680672	0	0.333	0.333	1	-0.5	NA	NA	NA	NA	NA	NA	NA	NA	NA	NA	NA	NA	shSox2	chr16	+	23112350	23112457	23111816	23111896	23113166
ENSMUSG00000022884.15	SE	Eif4a2	shHnrnpk	chr16	+	23108766	23109149	23108587	23108633	23109984	23110566	50609	0	1	4	1	1	2	1	0	298	149	0.000561549	0.0680672	0	0.333	0.333	1	-0.5	NA	NA	NA	NA	NA	NA	NA	NA	NA	NA	NA	NA	shSox2	chr16	+	23108699	23109149	23108587	23108633	23109984
ENSMUSG00000022884.15	SE	Eif4a2	shHnrnpk	chr16	+	23108766	23109149	23108587	23108633	23109984	23110566	50609	0	1	4	1	1	2	1	0	298	149	0.000561549	0.0680672	0	0.333	0.333	1	-0.5	NA	NA	NA	NA	NA	NA	NA	NA	NA	NA	NA	NA	shSox2	chr16	+	23110117	23110153	23108718	23108851	23110233
ENSMUSG00000022884.15	SE	Eif4a2	shHnrnpk	chr16	+	23108766	23109149	23108587	23108633	23109984	23110566	50609	0	1	4	1	1	2	1	0	298	149	0.000561549	0.0680672	0	0.333	0.333	1	-0.5	NA	NA	NA	NA	NA	NA	NA	NA	NA	NA	NA	NA	shSox2	chr16	+	23112332	23112457	23111816	23111896	23113166
ENSMUSG00000022884.15	SE	Eif4a2	shHnrnpk	chr16	+	23108766	23109149	23108587	23108633	23109984	23110566	50609	0	1	4	1	1	2	1	0	298	149	0.000561549	0.0680672	0	0.333	0.333	1	-0.5	NA	NA	NA	NA	NA	NA	NA	NA	NA	NA	NA	NA	shSox2	chr16	+	23112332	23112461	23111816	23111896	23113166
ENSMUSG00000022884.15	SE	Eif4a2	shHnrnpk	chr16	+	23108766	23109149	23108587	23108633	23109984	23110566	50609	0	1	4	1	1	2	1	0	298	149	0.000561549	0.0680672	0	0.333	0.333	1	-0.5	NA	NA	NA	NA	NA	NA	NA	NA	NA	NA	NA	NA	shSox2	chr16	+	23112350	23112453	23111816	23111896	23113166
ENSMUSG00000022884.15	SE	Eif4a2	shHnrnpk	chr16	+	23108766	23109149	23108587	23108633	23109984	23110566	50609	0	1	4	1	1	2	1	0	298	149	0.000561549	0.0680672	0	0.333	0.333	1	-0.5	NA	NA	NA	NA	NA	NA	NA	NA	NA	NA	NA	NA	shSox2	chr16	+	23112350	23112461	23111816	23111896	23113166
ENSMUSG00000022884.15	SE	Eif4a2	shHnrnpk	chr16	+	23112332	23112457	23111816	23111896	23113166	23113184	50636	150	123	1438	922	121	179	289	848	274	149	1.97034e-09	7.32758e-06	0.054	0.068	0.185	0.103	-0.083	NA	NA	NA	NA	NA	NA	NA	NA	NA	NA	NA	NA	shSox2	chr16	+	23112350	23112457	23111816	23111896	23113166
ENSMUSG00000022884.15	SE	Eif4a2	shHnrnpk	chr16	+	23112332	23112457	23111816	23111896	23113166	23113184	50636	150	123	1438	922	121	179	289	848	274	149	1.97034e-09	7.32758e-06	0.054	0.068	0.185	0.103	-0.083	NA	NA	NA	NA	NA	NA	NA	NA	NA	NA	NA	NA	shSox2	chr16	+	23108699	23109149	23108587	23108633	23109984
ENSMUSG00000022884.15	SE	Eif4a2	shHnrnpk	chr16	+	23112332	23112457	23111816	23111896	23113166	23113184	50636	150	123	1438	922	121	179	289	848	274	149	1.97034e-09	7.32758e-06	0.054	0.068	0.185	0.103	-0.083	NA	NA	NA	NA	NA	NA	NA	NA	NA	NA	NA	NA	shSox2	chr16	+	23110117	23110153	23108718	23108851	23110233
ENSMUSG00000022884.15	SE	Eif4a2	shHnrnpk	chr16	+	23112332	23112457	23111816	23111896	23113166	23113184	50636	150	123	1438	922	121	179	289	848	274	149	1.97034e-09	7.32758e-06	0.054	0.068	0.185	0.103	-0.083	NA	NA	NA	NA	NA	NA	NA	NA	NA	NA	NA	NA	shSox2	chr16	+	23112332	23112457	23111816	23111896	23113166
ENSMUSG00000022884.15	SE	Eif4a2	shHnrnpk	chr16	+	23112332	23112457	23111816	23111896	23113166	23113184	50636	150	123	1438	922	121	179	289	848	274	149	1.97034e-09	7.32758e-06	0.054	0.068	0.185	0.103	-0.083	NA	NA	NA	NA	NA	NA	NA	NA	NA	NA	NA	NA	shSox2	chr16	+	23112332	23112461	23111816	23111896	23113166
ENSMUSG00000022884.15	SE	Eif4a2	shHnrnpk	chr16	+	23112332	23112457	23111816	23111896	23113166	23113184	50636	150	123	1438	922	121	179	289	848	274	149	1.97034e-09	7.32758e-06	0.054	0.068	0.185	0.103	-0.083	NA	NA	NA	NA	NA	NA	NA	NA	NA	NA	NA	NA	shSox2	chr16	+	23112350	23112453	23111816	23111896	23113166
ENSMUSG00000022884.15	SE	Eif4a2	shHnrnpk	chr16	+	23112332	23112457	23111816	23111896	23113166	23113184	50636	150	123	1438	922	121	179	289	848	274	149	1.97034e-09	7.32758e-06	0.054	0.068	0.185	0.103	-0.083	NA	NA	NA	NA	NA	NA	NA	NA	NA	NA	NA	NA	shSox2	chr16	+	23112350	23112461	23111816	23111896	23113166
ENSMUSG00000022884.15	SE	Eif4a2	shHnrnpk	chr16	+	23112332	23112461	23111816	23111896	23113166	23114136	50637	199	168	1438	922	236	261	289	848	278	149	5.23932e-08	6.74472e-05	0.069	0.089	0.304	0.142	-0.144	NA	NA	NA	NA	NA	NA	NA	NA	NA	NA	NA	NA	shSox2	chr16	+	23112350	23112457	23111816	23111896	23113166
ENSMUSG00000022884.15	SE	Eif4a2	shHnrnpk	chr16	+	23112332	23112461	23111816	23111896	23113166	23114136	50637	199	168	1438	922	236	261	289	848	278	149	5.23932e-08	6.74472e-05	0.069	0.089	0.304	0.142	-0.144	NA	NA	NA	NA	NA	NA	NA	NA	NA	NA	NA	NA	shSox2	chr16	+	23108699	23109149	23108587	23108633	23109984
ENSMUSG00000022884.15	SE	Eif4a2	shHnrnpk	chr16	+	23112332	23112461	23111816	23111896	23113166	23114136	50637	199	168	1438	922	236	261	289	848	278	149	5.23932e-08	6.74472e-05	0.069	0.089	0.304	0.142	-0.144	NA	NA	NA	NA	NA	NA	NA	NA	NA	NA	NA	NA	shSox2	chr16	+	23110117	23110153	23108718	23108851	23110233
ENSMUSG00000022884.15	SE	Eif4a2	shHnrnpk	chr16	+	23112332	23112461	23111816	23111896	23113166	23114136	50637	199	168	1438	922	236	261	289	848	278	149	5.23932e-08	6.74472e-05	0.069	0.089	0.304	0.142	-0.144	NA	NA	NA	NA	NA	NA	NA	NA	NA	NA	NA	NA	shSox2	chr16	+	23112332	23112457	23111816	23111896	23113166
ENSMUSG00000022884.15	SE	Eif4a2	shHnrnpk	chr16	+	23112332	23112461	23111816	23111896	23113166	23114136	50637	199	168	1438	922	236	261	289	848	278	149	5.23932e-08	6.74472e-05	0.069	0.089	0.304	0.142	-0.144	NA	NA	NA	NA	NA	NA	NA	NA	NA	NA	NA	NA	shSox2	chr16	+	23112332	23112461	23111816	23111896	23113166
ENSMUSG00000022884.15	SE	Eif4a2	shHnrnpk	chr16	+	23112332	23112461	23111816	23111896	23113166	23114136	50637	199	168	1438	922	236	261	289	848	278	149	5.23932e-08	6.74472e-05	0.069	0.089	0.304	0.142	-0.144	NA	NA	NA	NA	NA	NA	NA	NA	NA	NA	NA	NA	shSox2	chr16	+	23112350	23112453	23111816	23111896	23113166
ENSMUSG00000022884.15	SE	Eif4a2	shHnrnpk	chr16	+	23112332	23112461	23111816	23111896	23113166	23114136	50637	199	168	1438	922	236	261	289	848	278	149	5.23932e-08	6.74472e-05	0.069	0.089	0.304	0.142	-0.144	NA	NA	NA	NA	NA	NA	NA	NA	NA	NA	NA	NA	shSox2	chr16	+	23112350	23112461	23111816	23111896	23113166
ENSMUSG00000022884.15	SE	Eif4a2	shHnrnpk	chr16	+	23112350	23112453	23111816	23111896	23113166	23114136	50638	536	350	1438	922	555	575	289	848	252	149	0.000133265	0.027033	0.181	0.183	0.532	0.286	-0.227	NA	NA	NA	NA	NA	NA	NA	NA	NA	NA	NA	NA	shSox2	chr16	+	23112350	23112457	23111816	23111896	23113166
ENSMUSG00000022884.15	SE	Eif4a2	shHnrnpk	chr16	+	23112350	23112453	23111816	23111896	23113166	23114136	50638	536	350	1438	922	555	575	289	848	252	149	0.000133265	0.027033	0.181	0.183	0.532	0.286	-0.227	NA	NA	NA	NA	NA	NA	NA	NA	NA	NA	NA	NA	shSox2	chr16	+	23108699	23109149	23108587	23108633	23109984
ENSMUSG00000022884.15	SE	Eif4a2	shHnrnpk	chr16	+	23112350	23112453	23111816	23111896	23113166	23114136	50638	536	350	1438	922	555	575	289	848	252	149	0.000133265	0.027033	0.181	0.183	0.532	0.286	-0.227	NA	NA	NA	NA	NA	NA	NA	NA	NA	NA	NA	NA	shSox2	chr16	+	23110117	23110153	23108718	23108851	23110233
ENSMUSG00000022884.15	SE	Eif4a2	shHnrnpk	chr16	+	23112350	23112453	23111816	23111896	23113166	23114136	50638	536	350	1438	922	555	575	289	848	252	149	0.000133265	0.027033	0.181	0.183	0.532	0.286	-0.227	NA	NA	NA	NA	NA	NA	NA	NA	NA	NA	NA	NA	shSox2	chr16	+	23112332	23112457	23111816	23111896	23113166
ENSMUSG00000022884.15	SE	Eif4a2	shHnrnpk	chr16	+	23112350	23112453	23111816	23111896	23113166	23114136	50638	536	350	1438	922	555	575	289	848	252	149	0.000133265	0.027033	0.181	0.183	0.532	0.286	-0.227	NA	NA	NA	NA	NA	NA	NA	NA	NA	NA	NA	NA	shSox2	chr16	+	23112332	23112461	23111816	23111896	23113166
ENSMUSG00000022884.15	SE	Eif4a2	shHnrnpk	chr16	+	23112350	23112453	23111816	23111896	23113166	23114136	50638	536	350	1438	922	555	575	289	848	252	149	0.000133265	0.027033	0.181	0.183	0.532	0.286	-0.227	NA	NA	NA	NA	NA	NA	NA	NA	NA	NA	NA	NA	shSox2	chr16	+	23112350	23112453	23111816	23111896	23113166
ENSMUSG00000022884.15	SE	Eif4a2	shHnrnpk	chr16	+	23112350	23112453	23111816	23111896	23113166	23114136	50638	536	350	1438	922	555	575	289	848	252	149	0.000133265	0.027033	0.181	0.183	0.532	0.286	-0.227	NA	NA	NA	NA	NA	NA	NA	NA	NA	NA	NA	NA	shSox2	chr16	+	23112350	23112461	23111816	23111896	23113166
ENSMUSG00000022884.15	SE	Eif4a2	shHnrnpk	chr16	+	23112350	23112461	23111816	23111896	23113166	23114136	50639	813	582	1438	922	864	930	289	848	260	149	0.000122581	0.0256269	0.245	0.266	0.631	0.386	-0.253	NA	NA	NA	NA	NA	NA	NA	NA	NA	NA	NA	NA	shSox2	chr16	+	23112350	23112457	23111816	23111896	23113166
ENSMUSG00000022884.15	SE	Eif4a2	shHnrnpk	chr16	+	23112350	23112461	23111816	23111896	23113166	23114136	50639	813	582	1438	922	864	930	289	848	260	149	0.000122581	0.0256269	0.245	0.266	0.631	0.386	-0.253	NA	NA	NA	NA	NA	NA	NA	NA	NA	NA	NA	NA	shSox2	chr16	+	23108699	23109149	23108587	23108633	23109984
ENSMUSG00000022884.15	SE	Eif4a2	shHnrnpk	chr16	+	23112350	23112461	23111816	23111896	23113166	23114136	50639	813	582	1438	922	864	930	289	848	260	149	0.000122581	0.0256269	0.245	0.266	0.631	0.386	-0.253	NA	NA	NA	NA	NA	NA	NA	NA	NA	NA	NA	NA	shSox2	chr16	+	23110117	23110153	23108718	23108851	23110233
ENSMUSG00000022884.15	SE	Eif4a2	shHnrnpk	chr16	+	23112350	23112461	23111816	23111896	23113166	23114136	50639	813	582	1438	922	864	930	289	848	260	149	0.000122581	0.0256269	0.245	0.266	0.631	0.386	-0.253	NA	NA	NA	NA	NA	NA	NA	NA	NA	NA	NA	NA	shSox2	chr16	+	23112332	23112457	23111816	23111896	23113166
ENSMUSG00000022884.15	SE	Eif4a2	shHnrnpk	chr16	+	23112350	23112461	23111816	23111896	23113166	23114136	50639	813	582	1438	922	864	930	289	848	260	149	0.000122581	0.0256269	0.245	0.266	0.631	0.386	-0.253	NA	NA	NA	NA	NA	NA	NA	NA	NA	NA	NA	NA	shSox2	chr16	+	23112332	23112461	23111816	23111896	23113166
ENSMUSG00000022884.15	SE	Eif4a2	shHnrnpk	chr16	+	23112350	23112461	23111816	23111896	23113166	23114136	50639	813	582	1438	922	864	930	289	848	260	149	0.000122581	0.0256269	0.245	0.266	0.631	0.386	-0.253	NA	NA	NA	NA	NA	NA	NA	NA	NA	NA	NA	NA	shSox2	chr16	+	23112350	23112453	23111816	23111896	23113166
ENSMUSG00000022884.15	SE	Eif4a2	shHnrnpk	chr16	+	23112350	23112461	23111816	23111896	23113166	23114136	50639	813	582	1438	922	864	930	289	848	260	149	0.000122581	0.0256269	0.245	0.266	0.631	0.386	-0.253	NA	NA	NA	NA	NA	NA	NA	NA	NA	NA	NA	NA	shSox2	chr16	+	23112350	23112461	23111816	23111896	23113166
ENSMUSG00000022961.18	SE	Son	shHnrnpk	chr16	+	91674694	91674774	91671348	91671465	91675400	91675548	4343	11	30	254	179	43	67	206	273	229	149	3.68339e-05	0.0115761	0.027	0.098	0.12	0.138	-0.067	NA	NA	NA	NA	NA	NA	NA	NA	NA	NA	NA	NA	shSox2	chr16	+	91674694	91674774	91671348	91671465	91675400
ENSMUSG00000023010.15	MXE	Tmbim6	shHnrnpk	chr15	+	NA	NA	99392985	99393040	99401579	99401663	4373	3	11	26	28	16	13	16	9	185	298	0.000711604	0.061653	0.157	0.388	0.617	0.699	-0.385	NA	NA	99393694	99393730	99399656	99399871	NA	NA	NA	NA	NA	NA	shSox2	chr15	+	NA	NA	99392985	99393040	99401579
ENSMUSG00000023150.14	A3SS	Ivns1abp	shHnrnpk	chr1	+	NA	NA	NA	NA	NA	NA	5029	116	73	479	345	130	150	364	344	298	149	0.000168264	0.056951	0.108	0.096	0.152	0.179	-0.063	NA	NA	NA	NA	NA	NA	151355166	151356236	151356128	151356236	151354633	151354759	shSox2	chr1	+	NA	NA	NA	NA	NA
ENSMUSG00000023873.13	SE	1700010I14Rik	shHnrnpk	chr17	+	9004319	9004404	9001769	9001945	9005191	9005263	50075	0	1	1	1	2	1	0	0	234	149	0.000578961	0.0693314	0	0.389	1	1	-0.805	NA	NA	NA	NA	NA	NA	NA	NA	NA	NA	NA	NA	shSox2	chr17	+	9001769	9001945	9001127	9001186	9005191
ENSMUSG00000023944.14	RI	Hsp90ab1	shHnrnpk	chr17	-	NA	NA	45571412	45571607	45571764	45571911	13323	140	154	11	2	178	159	2	1	298	149	0.00163674	0.0926575	0.864	0.975	0.978	0.988	-0.064	45571412	45571911	NA	NA	NA	NA	NA	NA	NA	NA	NA	NA	shSox2	chr17	-	NA	NA	45570444	45570557	45570665
ENSMUSG00000024002.18	MXE	Brd4	shHnrnpk	chr17	-	NA	NA	32229416	32229735	32284062	32284133	13946	0	2	2	3	2	1	1	0	298	298	0.000270321	0.0334761	0	0.4	0.667	1	-0.633	NA	NA	32266371	32266520	32273835	32274227	NA	NA	NA	NA	NA	NA	shSox2	chr17	-	NA	NA	32229416	32229735	32284517
ENSMUSG00000024012.18	A3SS	Mtch1	shHnrnpk	chr17	-	NA	NA	NA	NA	NA	NA	5813	6	9	7	5	19	5	0	0	168	149	1.26003e-07	0.000267106	0.432	0.615	1	1	-0.477	NA	NA	NA	NA	NA	NA	29332075	29332257	29332075	29332238	29332660	29332778	shSox2	chr17	-	NA	NA	NA	NA	NA
ENSMUSG00000024012.18	A3SS	Mtch1	shHnrnpk	chr17	-	NA	NA	NA	NA	NA	NA	5813	6	9	7	5	19	5	0	0	168	149	1.26003e-07	0.000267106	0.432	0.615	1	1	-0.477	NA	NA	NA	NA	NA	NA	29332075	29332257	29332075	29332238	29332660	29332778	shSox2	chr17	-	NA	NA	NA	NA	NA
ENSMUSG00000024012.18	A3SS	Mtch1	shHnrnpk	chr17	-	NA	NA	NA	NA	NA	NA	5814	35	43	7	5	48	18	0	0	190	149	1.36905e-05	0.00950713	0.797	0.871	1	1	-0.166	NA	NA	NA	NA	NA	NA	29332075	29332279	29332075	29332238	29332660	29332778	shSox2	chr17	-	NA	NA	NA	NA	NA
ENSMUSG00000024012.18	A3SS	Mtch1	shHnrnpk	chr17	-	NA	NA	NA	NA	NA	NA	5814	35	43	7	5	48	18	0	0	190	149	1.36905e-05	0.00950713	0.797	0.871	1	1	-0.166	NA	NA	NA	NA	NA	NA	29332075	29332279	29332075	29332238	29332660	29332778	shSox2	chr17	-	NA	NA	NA	NA	NA
ENSMUSG00000024038.17	SE	Ndufv3	shHnrnpk	chr17	+	31526801	31527111	31521568	31521692	31527309	31528401	66666	20	17	38	32	3	4	39	47	298	149	8.6756e-07	0.000735131	0.208	0.21	0.037	0.041	0.17	NA	NA	NA	NA	NA	NA	NA	NA	NA	NA	NA	NA	shSox2	chr17	+	31526801	31527111	31521568	31521692	31527309
ENSMUSG00000024038.17	SE	Ndufv3	shHnrnpk	chr17	+	31526801	31527111	31521568	31521692	31527309	31528401	66666	20	17	38	32	3	4	39	47	298	149	8.6756e-07	0.000735131	0.208	0.21	0.037	0.041	0.17	NA	NA	NA	NA	NA	NA	NA	NA	NA	NA	NA	NA	shSox2	chr17	+	31526801	31527146	31521568	31521692	31527309
ENSMUSG00000024038.17	SE	Ndufv3	shHnrnpk	chr17	+	31526801	31527146	31521568	31521692	31527309	31528401	66667	21	16	38	32	4	4	39	47	298	149	2.9855e-06	0.0017844	0.216	0.2	0.049	0.041	0.163	NA	NA	NA	NA	NA	NA	NA	NA	NA	NA	NA	NA	shSox2	chr17	+	31526801	31527111	31521568	31521692	31527309
ENSMUSG00000024038.17	SE	Ndufv3	shHnrnpk	chr17	+	31526801	31527146	31521568	31521692	31527309	31528401	66667	21	16	38	32	4	4	39	47	298	149	2.9855e-06	0.0017844	0.216	0.2	0.049	0.041	0.163	NA	NA	NA	NA	NA	NA	NA	NA	NA	NA	NA	NA	shSox2	chr17	+	31526801	31527146	31521568	31521692	31527309
ENSMUSG00000024084.8	RI	Qpct	shHnrnpk	chr17	+	NA	NA	79081746	79081863	79082034	79082101	5022	0	0	1	2	3	4	1	0	298	149	9.55987e-09	1.82653e-05	0	0	0.6	1	-0.8	79081746	79082101	NA	NA	NA	NA	NA	NA	NA	NA	NA	NA	shSox2	chr17	+	NA	NA	79081746	79081863	79082034
ENSMUSG00000024188.16	SE	Luc7l	shHnrnpk	chr17	+	26253973	26254044	26252998	26253091	26255030	26255125	30426	24	39	276	233	54	62	185	219	220	149	1.33692e-05	0.00539123	0.056	0.102	0.165	0.161	-0.084	NA	NA	NA	NA	NA	NA	NA	NA	NA	NA	NA	NA	shSox2	chr17	+	26253973	26254044	26252998	26253091	26255030
ENSMUSG00000024240.13	SE	Epc1	shHnrnpk	chr18	-	6441801	6441912	6441121	6441243	6448904	6449257	49061	0	1	27	24	9	5	39	31	260	149	0.000193485	0.0346312	0	0.023	0.117	0.085	-0.09	NA	NA	NA	NA	NA	NA	NA	NA	NA	NA	NA	NA	shSox2	chr18	-	6441801	6441912	6441121	6441243	6448904
ENSMUSG00000024422.14	RI	Dhx16	shHnrnpk	chr17	+	NA	NA	35889191	35889360	35889438	35889492	5168	60	44	866	646	90	90	650	940	227	149	0.00150965	0.0884099	0.043	0.043	0.083	0.059	-0.028	35889191	35889492	NA	NA	NA	NA	NA	NA	NA	NA	NA	NA	shSox2	chr17	+	NA	NA	35889191	35889360	35889438
ENSMUSG00000024560.7	RI	Cxxc1	shHnrnpk	chr18	+	NA	NA	74217972	74217996	74218085	74218277	4882	8	2	70	63	18	21	100	76	238	149	0.0010528	0.0738168	0.067	0.019	0.101	0.147	-0.081	74217972	74218277	NA	NA	NA	NA	NA	NA	NA	NA	NA	NA	shSox2	chr18	+	NA	NA	74217972	74217996	74218085
ENSMUSG00000024858.14	RI	Grk2	shHnrnpk	chr19	-	NA	NA	4291238	4291330	4291589	4291641	2168	7	4	130	135	18	13	103	120	298	149	0.000371615	0.0439898	0.026	0.015	0.08	0.051	-0.045	4291238	4291641	NA	NA	NA	NA	NA	NA	NA	NA	NA	NA	shSox2	chr19	-	NA	NA	4291238	4291330	4291589
ENSMUSG00000025207.16	RI	Sema4g	shHnrnpk	chr19	+	NA	NA	44997963	44998108	44998231	44998375	4530	0	0	21	9	7	0	16	2	272	149	0.000310593	0.03969	0	0	0.193	0	-0.097	44997963	44998375	NA	NA	NA	NA	NA	NA	NA	NA	NA	NA	shSox2	chr19	+	NA	NA	44998670	44998786	44998877
ENSMUSG00000025260.10	RI	Hsd17b10	shHnrnpk	chrX	+	NA	NA	152002148	152002173	152002277	152002442	7925	13	4	3	1	11	9	0	0	253	149	0.00131364	0.0843653	0.718	0.702	1	1	-0.29	152002148	152002442	NA	NA	NA	NA	NA	NA	NA	NA	NA	NA	shSox2	chrX	+	NA	NA	152002148	152002173	152002277
ENSMUSG00000025280.8	RI	Polr3a	shHnrnpk	chr14	-	NA	NA	24452192	24452324	24452510	24452675	4161	7	6	78	106	21	16	67	101	298	149	0.000400131	0.045985	0.043	0.028	0.135	0.073	-0.069	24452192	24452675	NA	NA	NA	NA	NA	NA	NA	NA	NA	NA	shSox2	chr14	-	NA	NA	24452192	24452324	24452510
ENSMUSG00000025290.17	SE	Rps24	shHnrnpk	chr14	+	24495429	24495449	24494051	24494069	24495774	24495823	16346	168	128	24	24	122	194	5	16	169	149	0.001001	0.0930668	0.861	0.825	0.956	0.914	-0.092	NA	NA	NA	NA	NA	NA	NA	NA	NA	NA	NA	NA	shSox2	chr14	+	24494051	24494069	24493382	24493493	24495429
ENSMUSG00000025290.17	SE	Rps24	shHnrnpk	chr14	+	24495429	24495449	24494051	24494069	24495774	24495823	16346	168	128	24	24	122	194	5	16	169	149	0.001001	0.0930668	0.861	0.825	0.956	0.914	-0.092	NA	NA	NA	NA	NA	NA	NA	NA	NA	NA	NA	NA	shSox2	chr14	+	24494051	24494069	24493382	24493493	24495774
ENSMUSG00000025290.17	SE	Rps24	shHnrnpk	chr14	+	24495429	24495449	24494051	24494069	24495774	24495823	16346	168	128	24	24	122	194	5	16	169	149	0.001001	0.0930668	0.861	0.825	0.956	0.914	-0.092	NA	NA	NA	NA	NA	NA	NA	NA	NA	NA	NA	NA	shSox2	chr14	+	24494051	24494291	24493382	24493493	24495429
ENSMUSG00000025326.12	MXE	Ube3a	shHnrnpk	chr7	+	NA	NA	59247172	59247217	59271946	59272236	11290	1	2	2	0	1	0	6	3	292	298	0.00112644	0.0834086	0.338	1	0.145	0	0.597	NA	NA	59247291	59247434	59257809	59258019	NA	NA	NA	NA	NA	NA	shSox2	chr7	+	NA	NA	59247172	59247217	59271946
ENSMUSG00000025366.8	RI	Esyt1	shHnrnpk	chr10	-	NA	NA	128518927	128519014	128519135	128519330	15531	0	1	2	0	1	1	0	0	270	149	0.0016085	0.0917388	0	1	1	1	-0.5	128518927	128519330	NA	NA	NA	NA	NA	NA	NA	NA	NA	NA	shSox2	chr10	-	NA	NA	128516675	128516758	128516946
ENSMUSG00000025410.10	RI	Dctn2	shHnrnpk	chr10	+	NA	NA	127278128	127278224	127278316	127278408	15415	3	1	0	0	0	3	2	1	241	149	0.000734534	0.0597383	1	1	0	0.65	0.675	127278128	127278408	NA	NA	NA	NA	NA	NA	NA	NA	NA	NA	shSox2	chr10	+	NA	NA	127277254	127277320	127277486
ENSMUSG00000025437.15	SE	Usp33	shHnrnpk	chr3	+	152360282	152360435	152358635	152358698	152361899	152362002	35719	232	163	0	1	174	188	3	8	298	149	0.00110918	0.0989734	1	0.988	0.967	0.922	0.049	NA	NA	NA	NA	NA	NA	NA	NA	NA	NA	NA	NA	shSox2	chr3	+	152360282	152360435	152358635	152358698	152361899
ENSMUSG00000025494.8	A5SS	Sigirr	shHnrnpk	chr7	-	NA	NA	NA	NA	NA	NA	24626	11	4	3	2	4	2	0	0	209	149	0.000237991	0.0576208	0.723	0.588	1	1	-0.345	NA	NA	NA	NA	NA	NA	141096559	141096636	141096619	141096636	141096054	141096123	shSox2	chr7	-	NA	NA	NA	NA	NA
ENSMUSG00000025786.17	SE	Zdhhc3	shHnrnpk	chr9	-	123089031	123089156	123082847	123084310	123100262	123100592	38823	213	171	1	1	227	163	18	3	274	149	8.91588e-06	0.00415392	0.991	0.989	0.873	0.967	0.07	NA	NA	NA	NA	NA	NA	NA	NA	NA	NA	NA	NA	shSox2	chr9	-	123088968	123089156	123084295	123084310	123100262
ENSMUSG00000025786.17	SE	Zdhhc3	shHnrnpk	chr9	-	123098922	123098974	123084213	123084310	123100262	123100592	38829	4	4	1	1	1	3	18	3	201	149	0.000463702	0.0606263	0.748	0.748	0.04	0.426	0.515	NA	NA	NA	NA	NA	NA	NA	NA	NA	NA	NA	NA	shSox2	chr9	-	123088968	123089156	123084295	123084310	123100262
ENSMUSG00000025786.17	SE	Zdhhc3	shHnrnpk	chr9	-	123088968	123089156	123084295	123084310	123100262	123100592	74106	97	92	1	1	108	68	18	3	298	149	7.11916e-06	0.00358318	0.98	0.979	0.75	0.919	0.145	NA	NA	NA	NA	NA	NA	NA	NA	NA	NA	NA	NA	shSox2	chr9	-	123088968	123089156	123084295	123084310	123100262
ENSMUSG00000025871.18	SE	4833439L19Rik	shHnrnpk	chr13	-	54564184	54564272	54559197	54559324	54565181	54565356	45567	1	0	2	3	6	2	1	2	237	149	0.000274861	0.0439128	0.239	0	0.79	0.386	-0.469	NA	NA	NA	NA	NA	NA	NA	NA	NA	NA	NA	NA	shSox2	chr13	-	54564184	54564619	54559197	54559324	54565181
ENSMUSG00000025871.18	SE	4833439L19Rik	shHnrnpk	chr13	-	54564184	54564619	54559197	54559324	54565181	54565435	78951	1	0	2	3	6	5	1	2	298	149	4.04988e-05	0.0123229	0.2	0	0.75	0.556	-0.553	NA	NA	NA	NA	NA	NA	NA	NA	NA	NA	NA	NA	shSox2	chr13	-	54564184	54564619	54559197	54559324	54565181
ENSMUSG00000025925.14	SE	Terf1	shHnrnpk	chr1	+	15819650	15819763	15813040	15813162	15838181	15838288	6873	0	1	1	1	1	9	1	0	262	149	0.000405805	0.0553259	0	0.363	0.363	1	-0.5	NA	NA	NA	NA	NA	NA	NA	NA	NA	NA	NA	NA	shSox2	chr1	+	15819650	15819763	15813040	15813162	15838181
ENSMUSG00000025968.16	A3SS	Ndufs1	shHnrnpk	chr1	-	NA	NA	NA	NA	NA	NA	21879	1	2	0	0	2	0	2	2	184	149	5.31545e-06	0.00486569	1	1	0.447	0	0.776	NA	NA	NA	NA	NA	NA	63164729	63164895	63164729	63164860	63169228	63169336	shSox2	chr1	-	NA	NA	NA	NA	NA
ENSMUSG00000025968.16	A3SS	Ndufs1	shHnrnpk	chr1	-	NA	NA	NA	NA	NA	NA	21879	1	2	0	0	2	0	2	2	184	149	5.31545e-06	0.00486569	1	1	0.447	0	0.776	NA	NA	NA	NA	NA	NA	63164729	63164895	63164729	63164860	63169228	63169336	shSox2	chr1	-	NA	NA	NA	NA	NA
ENSMUSG00000026107.11	RI	Nabp1	shHnrnpk	chr1	-	NA	NA	51477477	51477616	51478300	51478399	1919	55	39	44	30	90	64	27	19	298	149	7.18249e-05	0.0154426	0.385	0.394	0.625	0.627	-0.236	51477477	51478399	NA	NA	NA	NA	NA	NA	NA	NA	NA	NA	shSox2	chr1	-	NA	NA	51477477	51477616	51478003
ENSMUSG00000026126.15	RI	Ptpn18	shHnrnpk	chr1	+	NA	NA	34463106	34463183	34463268	34463364	2894	0	0	1	1	1	1	0	0	234	149	2.01952e-08	2.57237e-05	0	0	1	1	-1	34463106	34463364	NA	NA	NA	NA	NA	NA	NA	NA	NA	NA	shSox2	chr1	+	NA	NA	34463106	34463183	34463268
ENSMUSG00000026238.14	SE	Ptma	shHnrnpk	chr1	+	86529437	86529552	86529172	86529244	86529730	86529745	53913	8920	8838	26	48	11910	8009	88	95	264	149	0.000313335	0.0479975	0.995	0.99	0.987	0.979	0.009	NA	NA	NA	NA	NA	NA	NA	NA	NA	NA	NA	NA	shSox2	chr1	+	86529437	86529552	86529172	86529244	86529730
ENSMUSG00000026238.14	SE	Ptma	shHnrnpk	chr1	+	86529437	86529552	86529172	86529244	86529730	86529745	53913	8920	8838	26	48	11910	8009	88	95	264	149	0.000313335	0.0479975	0.995	0.99	0.987	0.979	0.009	NA	NA	NA	NA	NA	NA	NA	NA	NA	NA	NA	NA	shSox2	chr1	+	86529524	86529552	86529172	86529244	86529730
ENSMUSG00000026238.14	SE	Ptma	shHnrnpk	chr1	+	86529437	86529552	86529172	86529244	86529730	86529745	53913	8920	8838	26	48	11910	8009	88	95	264	149	0.000313335	0.0479975	0.995	0.99	0.987	0.979	0.009	NA	NA	NA	NA	NA	NA	NA	NA	NA	NA	NA	NA	shSox2	chr1	+	86529530	86529552	86529172	86529244	86529730
ENSMUSG00000026238.14	SE	Ptma	shHnrnpk	chr1	+	86529437	86529552	86529172	86529244	86529730	86529745	53913	8920	8838	26	48	11910	8009	88	95	264	149	0.000313335	0.0479975	0.995	0.99	0.987	0.979	0.009	NA	NA	NA	NA	NA	NA	NA	NA	NA	NA	NA	NA	shSox2	chr1	+	86529533	86529552	86529172	86529244	86529730
ENSMUSG00000026238.14	SE	Ptma	shHnrnpk	chr1	+	86529437	86529552	86529172	86529244	86529730	86529745	53913	8920	8838	26	48	11910	8009	88	95	264	149	0.000313335	0.0479975	0.995	0.99	0.987	0.979	0.009	NA	NA	NA	NA	NA	NA	NA	NA	NA	NA	NA	NA	shSox2	chr1	+	86529536	86529552	86529172	86529244	86529730
ENSMUSG00000026238.14	SE	Ptma	shHnrnpk	chr1	+	86529455	86529516	86529172	86529244	86529730	86529804	53923	8372	8128	26	48	7627	8420	88	95	210	149	0.000426772	0.057482	0.996	0.992	0.984	0.984	0.01	NA	NA	NA	NA	NA	NA	NA	NA	NA	NA	NA	NA	shSox2	chr1	+	86529437	86529552	86529172	86529244	86529730
ENSMUSG00000026238.14	SE	Ptma	shHnrnpk	chr1	+	86529455	86529516	86529172	86529244	86529730	86529804	53923	8372	8128	26	48	7627	8420	88	95	210	149	0.000426772	0.057482	0.996	0.992	0.984	0.984	0.01	NA	NA	NA	NA	NA	NA	NA	NA	NA	NA	NA	NA	shSox2	chr1	+	86529524	86529552	86529172	86529244	86529730
ENSMUSG00000026238.14	SE	Ptma	shHnrnpk	chr1	+	86529455	86529516	86529172	86529244	86529730	86529804	53923	8372	8128	26	48	7627	8420	88	95	210	149	0.000426772	0.057482	0.996	0.992	0.984	0.984	0.01	NA	NA	NA	NA	NA	NA	NA	NA	NA	NA	NA	NA	shSox2	chr1	+	86529530	86529552	86529172	86529244	86529730
ENSMUSG00000026238.14	SE	Ptma	shHnrnpk	chr1	+	86529455	86529516	86529172	86529244	86529730	86529804	53923	8372	8128	26	48	7627	8420	88	95	210	149	0.000426772	0.057482	0.996	0.992	0.984	0.984	0.01	NA	NA	NA	NA	NA	NA	NA	NA	NA	NA	NA	NA	shSox2	chr1	+	86529533	86529552	86529172	86529244	86529730
ENSMUSG00000026238.14	SE	Ptma	shHnrnpk	chr1	+	86529455	86529516	86529172	86529244	86529730	86529804	53923	8372	8128	26	48	7627	8420	88	95	210	149	0.000426772	0.057482	0.996	0.992	0.984	0.984	0.01	NA	NA	NA	NA	NA	NA	NA	NA	NA	NA	NA	NA	shSox2	chr1	+	86529536	86529552	86529172	86529244	86529730
ENSMUSG00000026238.14	SE	Ptma	shHnrnpk	chr1	+	86529455	86529546	86529172	86529244	86529730	86529804	53924	9815	9410	26	48	9169	9710	88	95	240	149	0.000968365	0.0925122	0.996	0.992	0.985	0.984	0.01	NA	NA	NA	NA	NA	NA	NA	NA	NA	NA	NA	NA	shSox2	chr1	+	86529437	86529552	86529172	86529244	86529730
ENSMUSG00000026238.14	SE	Ptma	shHnrnpk	chr1	+	86529455	86529546	86529172	86529244	86529730	86529804	53924	9815	9410	26	48	9169	9710	88	95	240	149	0.000968365	0.0925122	0.996	0.992	0.985	0.984	0.01	NA	NA	NA	NA	NA	NA	NA	NA	NA	NA	NA	NA	shSox2	chr1	+	86529524	86529552	86529172	86529244	86529730
ENSMUSG00000026238.14	SE	Ptma	shHnrnpk	chr1	+	86529455	86529546	86529172	86529244	86529730	86529804	53924	9815	9410	26	48	9169	9710	88	95	240	149	0.000968365	0.0925122	0.996	0.992	0.985	0.984	0.01	NA	NA	NA	NA	NA	NA	NA	NA	NA	NA	NA	NA	shSox2	chr1	+	86529530	86529552	86529172	86529244	86529730
ENSMUSG00000026238.14	SE	Ptma	shHnrnpk	chr1	+	86529455	86529546	86529172	86529244	86529730	86529804	53924	9815	9410	26	48	9169	9710	88	95	240	149	0.000968365	0.0925122	0.996	0.992	0.985	0.984	0.01	NA	NA	NA	NA	NA	NA	NA	NA	NA	NA	NA	NA	shSox2	chr1	+	86529533	86529552	86529172	86529244	86529730
ENSMUSG00000026238.14	SE	Ptma	shHnrnpk	chr1	+	86529455	86529546	86529172	86529244	86529730	86529804	53924	9815	9410	26	48	9169	9710	88	95	240	149	0.000968365	0.0925122	0.996	0.992	0.985	0.984	0.01	NA	NA	NA	NA	NA	NA	NA	NA	NA	NA	NA	NA	shSox2	chr1	+	86529536	86529552	86529172	86529244	86529730
ENSMUSG00000026238.14	SE	Ptma	shHnrnpk	chr1	+	86529524	86529552	86529172	86529244	86529730	86529745	53931	3362	2610	26	48	4213	2514	88	95	177	149	1.35522e-06	0.000996923	0.991	0.979	0.976	0.957	0.019	NA	NA	NA	NA	NA	NA	NA	NA	NA	NA	NA	NA	shSox2	chr1	+	86529437	86529552	86529172	86529244	86529730
ENSMUSG00000026238.14	SE	Ptma	shHnrnpk	chr1	+	86529524	86529552	86529172	86529244	86529730	86529745	53931	3362	2610	26	48	4213	2514	88	95	177	149	1.35522e-06	0.000996923	0.991	0.979	0.976	0.957	0.019	NA	NA	NA	NA	NA	NA	NA	NA	NA	NA	NA	NA	shSox2	chr1	+	86529524	86529552	86529172	86529244	86529730
ENSMUSG00000026238.14	SE	Ptma	shHnrnpk	chr1	+	86529524	86529552	86529172	86529244	86529730	86529745	53931	3362	2610	26	48	4213	2514	88	95	177	149	1.35522e-06	0.000996923	0.991	0.979	0.976	0.957	0.019	NA	NA	NA	NA	NA	NA	NA	NA	NA	NA	NA	NA	shSox2	chr1	+	86529530	86529552	86529172	86529244	86529730
ENSMUSG00000026238.14	SE	Ptma	shHnrnpk	chr1	+	86529524	86529552	86529172	86529244	86529730	86529745	53931	3362	2610	26	48	4213	2514	88	95	177	149	1.35522e-06	0.000996923	0.991	0.979	0.976	0.957	0.019	NA	NA	NA	NA	NA	NA	NA	NA	NA	NA	NA	NA	shSox2	chr1	+	86529533	86529552	86529172	86529244	86529730
ENSMUSG00000026238.14	SE	Ptma	shHnrnpk	chr1	+	86529524	86529552	86529172	86529244	86529730	86529745	53931	3362	2610	26	48	4213	2514	88	95	177	149	1.35522e-06	0.000996923	0.991	0.979	0.976	0.957	0.019	NA	NA	NA	NA	NA	NA	NA	NA	NA	NA	NA	NA	shSox2	chr1	+	86529536	86529552	86529172	86529244	86529730
ENSMUSG00000026238.14	SE	Ptma	shHnrnpk	chr1	+	86529530	86529552	86529172	86529244	86529730	86529745	53939	2410	1613	26	48	2802	1594	88	95	171	149	6.57191e-07	0.000580524	0.988	0.967	0.965	0.936	0.027	NA	NA	NA	NA	NA	NA	NA	NA	NA	NA	NA	NA	shSox2	chr1	+	86529437	86529552	86529172	86529244	86529730
ENSMUSG00000026238.14	SE	Ptma	shHnrnpk	chr1	+	86529530	86529552	86529172	86529244	86529730	86529745	53939	2410	1613	26	48	2802	1594	88	95	171	149	6.57191e-07	0.000580524	0.988	0.967	0.965	0.936	0.027	NA	NA	NA	NA	NA	NA	NA	NA	NA	NA	NA	NA	shSox2	chr1	+	86529524	86529552	86529172	86529244	86529730
ENSMUSG00000026238.14	SE	Ptma	shHnrnpk	chr1	+	86529530	86529552	86529172	86529244	86529730	86529745	53939	2410	1613	26	48	2802	1594	88	95	171	149	6.57191e-07	0.000580524	0.988	0.967	0.965	0.936	0.027	NA	NA	NA	NA	NA	NA	NA	NA	NA	NA	NA	NA	shSox2	chr1	+	86529530	86529552	86529172	86529244	86529730
ENSMUSG00000026238.14	SE	Ptma	shHnrnpk	chr1	+	86529530	86529552	86529172	86529244	86529730	86529745	53939	2410	1613	26	48	2802	1594	88	95	171	149	6.57191e-07	0.000580524	0.988	0.967	0.965	0.936	0.027	NA	NA	NA	NA	NA	NA	NA	NA	NA	NA	NA	NA	shSox2	chr1	+	86529533	86529552	86529172	86529244	86529730
ENSMUSG00000026238.14	SE	Ptma	shHnrnpk	chr1	+	86529530	86529552	86529172	86529244	86529730	86529745	53939	2410	1613	26	48	2802	1594	88	95	171	149	6.57191e-07	0.000580524	0.988	0.967	0.965	0.936	0.027	NA	NA	NA	NA	NA	NA	NA	NA	NA	NA	NA	NA	shSox2	chr1	+	86529536	86529552	86529172	86529244	86529730
ENSMUSG00000026238.14	SE	Ptma	shHnrnpk	chr1	+	86529536	86529552	86529172	86529244	86529730	86529745	53947	1725	1087	26	48	1871	1063	88	95	165	149	1.92349e-07	0.000204381	0.984	0.953	0.95	0.91	0.038	NA	NA	NA	NA	NA	NA	NA	NA	NA	NA	NA	NA	shSox2	chr1	+	86529437	86529552	86529172	86529244	86529730
ENSMUSG00000026238.14	SE	Ptma	shHnrnpk	chr1	+	86529536	86529552	86529172	86529244	86529730	86529745	53947	1725	1087	26	48	1871	1063	88	95	165	149	1.92349e-07	0.000204381	0.984	0.953	0.95	0.91	0.038	NA	NA	NA	NA	NA	NA	NA	NA	NA	NA	NA	NA	shSox2	chr1	+	86529524	86529552	86529172	86529244	86529730
ENSMUSG00000026238.14	SE	Ptma	shHnrnpk	chr1	+	86529536	86529552	86529172	86529244	86529730	86529745	53947	1725	1087	26	48	1871	1063	88	95	165	149	1.92349e-07	0.000204381	0.984	0.953	0.95	0.91	0.038	NA	NA	NA	NA	NA	NA	NA	NA	NA	NA	NA	NA	shSox2	chr1	+	86529530	86529552	86529172	86529244	86529730
ENSMUSG00000026238.14	SE	Ptma	shHnrnpk	chr1	+	86529536	86529552	86529172	86529244	86529730	86529745	53947	1725	1087	26	48	1871	1063	88	95	165	149	1.92349e-07	0.000204381	0.984	0.953	0.95	0.91	0.038	NA	NA	NA	NA	NA	NA	NA	NA	NA	NA	NA	NA	shSox2	chr1	+	86529533	86529552	86529172	86529244	86529730
ENSMUSG00000026238.14	SE	Ptma	shHnrnpk	chr1	+	86529536	86529552	86529172	86529244	86529730	86529745	53947	1725	1087	26	48	1871	1063	88	95	165	149	1.92349e-07	0.000204381	0.984	0.953	0.95	0.91	0.038	NA	NA	NA	NA	NA	NA	NA	NA	NA	NA	NA	NA	shSox2	chr1	+	86529536	86529552	86529172	86529244	86529730
ENSMUSG00000026245.16	SE	Farsb	shHnrnpk	chr1	-	78482307	78482363	78479956	78480111	78488784	78488795	17655	678	700	4	3	601	724	8	24	205	149	7.76882e-05	0.0191539	0.992	0.994	0.982	0.956	0.024	NA	NA	NA	NA	NA	NA	NA	NA	NA	NA	NA	NA	shSox2	chr1	-	78482307	78482363	78479956	78480111	78488784
ENSMUSG00000026288.14	A3SS	Inpp5d	shHnrnpk	chr1	+	NA	NA	NA	NA	NA	NA	2849	21	13	102	87	6	4	110	112	165	149	5.13604e-05	0.0240565	0.157	0.119	0.047	0.031	0.099	NA	NA	NA	NA	NA	NA	87715260	87715313	87715276	87715313	87715037	87715093	shSox2	chr1	+	NA	NA	NA	NA	NA
ENSMUSG00000026288.14	A3SS	Inpp5d	shHnrnpk	chr1	+	NA	NA	NA	NA	NA	NA	23085	0	1	16	4	3	7	9	10	298	149	0.000332631	0.0891546	0	0.111	0.143	0.259	-0.146	NA	NA	NA	NA	NA	NA	87707863	87708209	87708080	87708209	87705933	87706023	shSox2	chr1	+	NA	NA	NA	NA	NA
ENSMUSG00000026289.15	A3SS	Atg16l1	shHnrnpk	chr1	+	NA	NA	NA	NA	NA	NA	18335	10	11	0	0	18	10	6	1	298	149	2.66011e-05	0.0150903	1	1	0.6	0.833	0.284	NA	NA	NA	NA	NA	NA	87774812	87775157	87775080	87775157	87774144	87774231	shSox2	chr1	+	NA	NA	NA	NA	NA
ENSMUSG00000026289.15	SE	Atg16l1	shHnrnpk	chr1	+	87774812	87774869	87774144	87774231	87775080	87775128	14662	7	4	0	0	7	3	6	1	206	149	2.30491e-06	0.00149799	1	1	0.458	0.685	0.428	NA	NA	NA	NA	NA	NA	NA	NA	NA	NA	NA	NA	shSox2	chr1	+	87774812	87774869	87774144	87774231	87775080
ENSMUSG00000026380.10	SE	Tfcp2l1	shHnrnpk	chr1	+	118637598	118637751	118627944	118628102	118652300	118652377	64336	1	0	9	14	6	5	8	6	298	149	1.94657e-05	0.00712053	0.053	0	0.273	0.294	-0.257	NA	NA	NA	NA	NA	NA	NA	NA	NA	NA	NA	NA	shSox2	chr1	+	118632241	118632393	118627944	118628102	118652300
ENSMUSG00000026380.10	SE	Tfcp2l1	shHnrnpk	chr1	+	118637598	118637751	118627944	118628102	118652300	118652377	64336	1	0	9	14	6	5	8	6	298	149	1.94657e-05	0.00712053	0.053	0	0.273	0.294	-0.257	NA	NA	NA	NA	NA	NA	NA	NA	NA	NA	NA	NA	shSox2	chr1	+	118637598	118637751	118632241	118632393	118652300
ENSMUSG00000026504.17	SE	Sdccag8	shHnrnpk	chr1	+	176828869	176828983	176814659	176815055	176831056	176831182	32036	2	2	4	1	3	4	0	0	263	149	5.83201e-07	0.000534795	0.221	0.531	1	1	-0.624	NA	NA	NA	NA	NA	NA	NA	NA	NA	NA	NA	NA	shSox2	chr1	+	176828869	176828983	176814659	176815055	176831056
ENSMUSG00000026662.13	SE	Sephs1	shHnrnpk	chr2	+	4889182	4889286	4884331	4884605	4896688	4896779	20603	98	92	0	0	121	118	1	10	253	149	0.000416919	0.0563818	1	1	0.986	0.874	0.07	NA	NA	NA	NA	NA	NA	NA	NA	NA	NA	NA	NA	shSox2	chr2	+	4896688	4896779	4881563	4881860	4905471
ENSMUSG00000026662.13	SE	Sephs1	shHnrnpk	chr2	+	4889182	4889286	4884331	4884605	4896688	4896779	20603	98	92	0	0	121	118	1	10	253	149	0.000416919	0.0563818	1	1	0.986	0.874	0.07	NA	NA	NA	NA	NA	NA	NA	NA	NA	NA	NA	NA	shSox2	chr2	+	4896688	4896779	4884331	4884605	4905471
ENSMUSG00000026662.13	SE	Sephs1	shHnrnpk	chr2	+	4896688	4896779	4884331	4884605	4905471	4905533	20610	0	0	1	1	3	7	3	0	240	149	1.00725e-06	0.000842833	0	0	0.383	1	-0.692	NA	NA	NA	NA	NA	NA	NA	NA	NA	NA	NA	NA	shSox2	chr2	+	4896688	4896779	4881563	4881860	4905471
ENSMUSG00000026662.13	SE	Sephs1	shHnrnpk	chr2	+	4896688	4896779	4884331	4884605	4905471	4905533	20610	0	0	1	1	3	7	3	0	240	149	1.00725e-06	0.000842833	0	0	0.383	1	-0.692	NA	NA	NA	NA	NA	NA	NA	NA	NA	NA	NA	NA	shSox2	chr2	+	4896688	4896779	4884331	4884605	4905471
ENSMUSG00000026767.12	A5SS	Mindy3	shHnrnpk	chr2	-	NA	NA	NA	NA	NA	NA	14030	3	1	2	0	0	0	3	6	157	149	4.00305e-05	0.0156856	0.587	1	0	0	0.793	NA	NA	NA	NA	NA	NA	12419150	12419449	12419158	12419449	12364505	12364519	shSox2	chr2	-	NA	NA	NA	NA	NA
ENSMUSG00000026883.17	A5SS	Dab2ip	shHnrnpk	chr2	+	NA	NA	NA	NA	NA	NA	3001	5	1	2	2	2	5	0	0	282	149	8.61384e-05	0.0267209	0.569	0.209	1	1	-0.611	NA	NA	NA	NA	NA	NA	35643887	35644124	35643887	35643991	35707647	35707801	shSox2	chr2	+	NA	NA	NA	NA	NA
ENSMUSG00000026930.15	SE	Gpsm1	shHnrnpk	chr2	+	26340404	26340584	26339430	26339706	26344601	26344758	16769	3	2	5	1	2	5	1	0	298	149	0.000871533	0.087633	0.231	0.5	0.5	1	-0.385	NA	NA	NA	NA	NA	NA	NA	NA	NA	NA	NA	NA	shSox2	chr2	+	26340404	26340584	26339430	26339706	26344601
ENSMUSG00000026930.15	SE	Gpsm1	shHnrnpk	chr2	+	26340404	26340584	26339430	26339706	26344601	26344758	16769	3	2	5	1	2	5	1	0	298	149	0.000871533	0.087633	0.231	0.5	0.5	1	-0.385	NA	NA	NA	NA	NA	NA	NA	NA	NA	NA	NA	NA	shSox2	chr2	+	26340404	26340560	26339430	26339706	26344601
ENSMUSG00000026941.16	A5SS	Mamdc4	shHnrnpk	chr2	-	NA	NA	NA	NA	NA	NA	13734	3	3	0	0	3	0	3	1	178	149	0.000103043	0.0295059	1	1	0.456	0	0.772	NA	NA	NA	NA	NA	NA	25564575	25564710	25564604	25564710	25564351	25564479	shSox2	chr2	-	NA	NA	NA	NA	NA
ENSMUSG00000026965.12	RI	Anapc2	shHnrnpk	chr2	+	NA	NA	25272914	25273537	25273799	25273932	2016	21	10	128	159	35	46	127	130	298	149	5.99801e-06	0.00277817	0.076	0.03	0.121	0.15	-0.083	25272914	25273932	NA	NA	NA	NA	NA	NA	NA	NA	NA	NA	shSox2	chr2	+	NA	NA	25272914	25273537	25273799
ENSMUSG00000027185.15	RI	Nat10	shHnrnpk	chr2	-	NA	NA	103734374	103734525	103734865	103734990	2232	15	12	156	134	39	17	123	129	298	149	0.000956901	0.069982	0.046	0.043	0.137	0.062	-0.055	103734374	103734990	NA	NA	NA	NA	NA	NA	NA	NA	NA	NA	shSox2	chr2	-	NA	NA	103747978	103748086	103748175
ENSMUSG00000027203.15	MXE	Dut	shHnrnpk	chr2	+	NA	NA	125247189	125247401	125250972	125251017	2988	23	25	985	992	45	37	885	849	282	241	0.00120022	0.0858521	0.02	0.021	0.042	0.036	-0.018	NA	NA	125247763	125247896	125249165	125249257	NA	NA	NA	NA	NA	NA	shSox2	chr2	+	NA	NA	125247189	125247401	125250972
ENSMUSG00000027217.13	SE	Tspan18	shHnrnpk	chr2	-	93312146	93312490	93311946	93312027	93334271	93334505	52155	3	1	0	1	0	1	2	1	298	149	0.000108849	0.0236574	1	0.333	0	0.333	0.5	NA	NA	NA	NA	NA	NA	NA	NA	NA	NA	NA	NA	shSox2	chr2	-	93312146	93312490	93311946	93312027	93334271
ENSMUSG00000027233.4	RI	Patl2	shHnrnpk	chr2	-	NA	NA	122124618	122124752	122124846	122124956	12639	2	3	57	60	11	5	48	27	243	149	0.000653194	0.0564062	0.021	0.03	0.123	0.102	-0.087	122124618	122124956	NA	NA	NA	NA	NA	NA	NA	NA	NA	NA	shSox2	chr2	-	NA	NA	122124846	122124900	122125081
ENSMUSG00000027315.13	SE	Spint1	shHnrnpk	chr2	+	119248010	119248181	119246372	119246647	119248756	119248902	26071	182	169	4	1	204	242	15	9	298	149	0.00084346	0.0864656	0.958	0.988	0.872	0.931	0.072	NA	NA	NA	NA	NA	NA	NA	NA	NA	NA	NA	NA	shSox2	chr2	+	119248010	119248181	119246372	119246647	119248756
ENSMUSG00000027315.13	SE	Spint1	shHnrnpk	chr2	+	119248010	119248181	119246372	119246647	119248756	119248902	26071	182	169	4	1	204	242	15	9	298	149	0.00084346	0.0864656	0.958	0.988	0.872	0.931	0.072	NA	NA	NA	NA	NA	NA	NA	NA	NA	NA	NA	NA	shSox2	chr2	+	119248355	119248403	119246372	119246647	119248756
ENSMUSG00000027315.13	SE	Spint1	shHnrnpk	chr2	+	119248010	119248181	119246372	119246647	119248756	119248902	26071	182	169	4	1	204	242	15	9	298	149	0.00084346	0.0864656	0.958	0.988	0.872	0.931	0.072	NA	NA	NA	NA	NA	NA	NA	NA	NA	NA	NA	NA	shSox2	chr2	+	119248010	119248399	119246372	119246647	119248756
ENSMUSG00000027315.13	SE	Spint1	shHnrnpk	chr2	+	119248010	119248181	119246372	119246647	119248756	119248902	26071	182	169	4	1	204	242	15	9	298	149	0.00084346	0.0864656	0.958	0.988	0.872	0.931	0.072	NA	NA	NA	NA	NA	NA	NA	NA	NA	NA	NA	NA	shSox2	chr2	+	119248354	119248403	119246596	119246647	119248756
ENSMUSG00000027315.13	SE	Spint1	shHnrnpk	chr2	+	119248355	119248403	119246372	119246647	119248756	119248902	26072	79	65	4	1	68	84	15	9	197	149	0.000313195	0.0479975	0.937	0.98	0.774	0.876	0.134	NA	NA	NA	NA	NA	NA	NA	NA	NA	NA	NA	NA	shSox2	chr2	+	119248010	119248181	119246372	119246647	119248756
ENSMUSG00000027315.13	SE	Spint1	shHnrnpk	chr2	+	119248355	119248403	119246372	119246647	119248756	119248902	26072	79	65	4	1	68	84	15	9	197	149	0.000313195	0.0479975	0.937	0.98	0.774	0.876	0.134	NA	NA	NA	NA	NA	NA	NA	NA	NA	NA	NA	NA	shSox2	chr2	+	119248355	119248403	119246372	119246647	119248756
ENSMUSG00000027315.13	SE	Spint1	shHnrnpk	chr2	+	119248355	119248403	119246372	119246647	119248756	119248902	26072	79	65	4	1	68	84	15	9	197	149	0.000313195	0.0479975	0.937	0.98	0.774	0.876	0.134	NA	NA	NA	NA	NA	NA	NA	NA	NA	NA	NA	NA	shSox2	chr2	+	119248010	119248399	119246372	119246647	119248756
ENSMUSG00000027315.13	SE	Spint1	shHnrnpk	chr2	+	119248355	119248403	119246372	119246647	119248756	119248902	26072	79	65	4	1	68	84	15	9	197	149	0.000313195	0.0479975	0.937	0.98	0.774	0.876	0.134	NA	NA	NA	NA	NA	NA	NA	NA	NA	NA	NA	NA	shSox2	chr2	+	119248354	119248403	119246596	119246647	119248756
ENSMUSG00000027315.13	SE	Spint1	shHnrnpk	chr2	+	119248010	119248399	119246372	119246647	119248756	119249527	65310	180	169	4	1	203	238	15	9	298	149	0.000808887	0.0846057	0.957	0.988	0.871	0.93	0.072	NA	NA	NA	NA	NA	NA	NA	NA	NA	NA	NA	NA	shSox2	chr2	+	119248010	119248181	119246372	119246647	119248756
ENSMUSG00000027315.13	SE	Spint1	shHnrnpk	chr2	+	119248010	119248399	119246372	119246647	119248756	119249527	65310	180	169	4	1	203	238	15	9	298	149	0.000808887	0.0846057	0.957	0.988	0.871	0.93	0.072	NA	NA	NA	NA	NA	NA	NA	NA	NA	NA	NA	NA	shSox2	chr2	+	119248355	119248403	119246372	119246647	119248756
ENSMUSG00000027315.13	SE	Spint1	shHnrnpk	chr2	+	119248010	119248399	119246372	119246647	119248756	119249527	65310	180	169	4	1	203	238	15	9	298	149	0.000808887	0.0846057	0.957	0.988	0.871	0.93	0.072	NA	NA	NA	NA	NA	NA	NA	NA	NA	NA	NA	NA	shSox2	chr2	+	119248010	119248399	119246372	119246647	119248756
ENSMUSG00000027315.13	SE	Spint1	shHnrnpk	chr2	+	119248010	119248399	119246372	119246647	119248756	119249527	65310	180	169	4	1	203	238	15	9	298	149	0.000808887	0.0846057	0.957	0.988	0.871	0.93	0.072	NA	NA	NA	NA	NA	NA	NA	NA	NA	NA	NA	NA	shSox2	chr2	+	119248354	119248403	119246596	119246647	119248756
ENSMUSG00000027315.13	SE	Spint1	shHnrnpk	chr2	+	119248354	119248403	119246596	119246647	119248756	119248902	65312	78	63	4	1	68	84	15	9	198	149	0.000376175	0.0532239	0.936	0.979	0.773	0.875	0.133	NA	NA	NA	NA	NA	NA	NA	NA	NA	NA	NA	NA	shSox2	chr2	+	119248010	119248181	119246372	119246647	119248756
ENSMUSG00000027315.13	SE	Spint1	shHnrnpk	chr2	+	119248354	119248403	119246596	119246647	119248756	119248902	65312	78	63	4	1	68	84	15	9	198	149	0.000376175	0.0532239	0.936	0.979	0.773	0.875	0.133	NA	NA	NA	NA	NA	NA	NA	NA	NA	NA	NA	NA	shSox2	chr2	+	119248355	119248403	119246372	119246647	119248756
ENSMUSG00000027315.13	SE	Spint1	shHnrnpk	chr2	+	119248354	119248403	119246596	119246647	119248756	119248902	65312	78	63	4	1	68	84	15	9	198	149	0.000376175	0.0532239	0.936	0.979	0.773	0.875	0.133	NA	NA	NA	NA	NA	NA	NA	NA	NA	NA	NA	NA	shSox2	chr2	+	119248010	119248399	119246372	119246647	119248756
ENSMUSG00000027315.13	SE	Spint1	shHnrnpk	chr2	+	119248354	119248403	119246596	119246647	119248756	119248902	65312	78	63	4	1	68	84	15	9	198	149	0.000376175	0.0532239	0.936	0.979	0.773	0.875	0.133	NA	NA	NA	NA	NA	NA	NA	NA	NA	NA	NA	NA	shSox2	chr2	+	119248354	119248403	119246596	119246647	119248756
ENSMUSG00000027331.15	MXE	Knstrn	shHnrnpk	chr2	+	NA	NA	118828958	118829014	118831552	118831627	6976	1	2	2	0	0	1	4	3	269	298	0.000914775	0.0742075	0.356	1	0	0.27	0.543	NA	NA	118829636	118829756	118830811	118830969	NA	NA	NA	NA	NA	NA	shSox2	chr2	+	NA	NA	118828958	118829014	118831552
ENSMUSG00000027331.15	MXE	Knstrn	shHnrnpk	chr2	+	NA	NA	118828958	118829014	118831552	118831627	6976	1	2	2	0	0	1	4	3	269	298	0.000914775	0.0742075	0.356	1	0	0.27	0.543	NA	NA	118829636	118829756	118830811	118830969	NA	NA	NA	NA	NA	NA	shSox2	chr2	+	NA	NA	118828958	118829014	118831552
ENSMUSG00000027331.15	MXE	Knstrn	shHnrnpk	chr2	+	NA	NA	118828958	118829014	118831552	118831627	6977	1	2	2	0	0	1	4	2	269	298	0.00100545	0.0783282	0.356	1	0	0.356	0.5	NA	NA	118829636	118829756	118830815	118830969	NA	NA	NA	NA	NA	NA	shSox2	chr2	+	NA	NA	118828958	118829014	118831552
ENSMUSG00000027331.15	MXE	Knstrn	shHnrnpk	chr2	+	NA	NA	118828958	118829014	118831552	118831627	6977	1	2	2	0	0	1	4	2	269	298	0.00100545	0.0783282	0.356	1	0	0.356	0.5	NA	NA	118829636	118829756	118830815	118830969	NA	NA	NA	NA	NA	NA	shSox2	chr2	+	NA	NA	118828958	118829014	118831552
ENSMUSG00000027523.20	SE	Gnas	shHnrnpk	chr2	+	174288490	174288586	174284603	174285477	174334211	174334284	26937	3	1	18	13	22	11	31	12	245	149	8.10166e-05	0.0197932	0.092	0.045	0.301	0.358	-0.261	NA	NA	NA	NA	NA	NA	NA	NA	NA	NA	NA	NA	shSox2	chr2	+	174328107	174330434	174327767	174327941	174334211
ENSMUSG00000027630.13	SE	Tbl1xr1	shHnrnpk	chr3	+	22089412	22089503	22077283	22077427	22148941	22149008	66817	2	3	0	0	0	1	2	1	240	149	3.11983e-06	0.00183197	1	1	0	0.383	0.808	NA	NA	NA	NA	NA	NA	NA	NA	NA	NA	NA	NA	shSox2	chr3	+	22089412	22089522	22077283	22077427	22148941
ENSMUSG00000027630.13	SE	Tbl1xr1	shHnrnpk	chr3	+	22089412	22089503	22077283	22077427	22148941	22149008	66817	2	3	0	0	0	1	2	1	240	149	3.11983e-06	0.00183197	1	1	0	0.383	0.808	NA	NA	NA	NA	NA	NA	NA	NA	NA	NA	NA	NA	shSox2	chr3	+	22089412	22089503	22077283	22077427	22148941
ENSMUSG00000027763.13	SE	Mbnl1	shHnrnpk	chr3	+	60596718	60596829	60595640	60595764	60603693	60603894	28838	0	1	12	12	1	8	6	7	260	149	0.000245111	0.0408158	0	0.046	0.087	0.396	-0.218	NA	NA	NA	NA	NA	NA	NA	NA	NA	NA	NA	NA	shSox2	chr3	+	60621422	60621458	60615619	60615773	60622145
ENSMUSG00000027806.9	SE	Tsc22d2	shHnrnpk	chr3	+	58437316	58437475	58428227	58428299	58459330	58459382	16008	0	1	4	7	3	6	4	5	298	149	0.000172281	0.0319465	0	0.067	0.273	0.375	-0.29	NA	NA	NA	NA	NA	NA	NA	NA	NA	NA	NA	NA	shSox2	chr3	+	58437316	58437475	58428227	58428299	58459330
ENSMUSG00000027900.15	MXE	Dram2	shHnrnpk	chr3	+	NA	NA	106548905	106548985	106555163	106555308	8404	3	1	1	0	1	1	3	3	298	278	0.000241053	0.0314365	0.737	1	0.237	0.237	0.632	NA	NA	106550502	106550675	106552155	106552284	NA	NA	NA	NA	NA	NA	shSox2	chr3	+	NA	NA	106552155	106552280	106566044
ENSMUSG00000027900.15	SE	Dram2	shHnrnpk	chr3	+	106550498	106550675	106548905	106548985	106552155	106552280	15395	4	11	1	0	6	3	2	3	298	149	0.000841276	0.086374	0.667	1	0.6	0.333	0.367	NA	NA	NA	NA	NA	NA	NA	NA	NA	NA	NA	NA	shSox2	chr3	+	106550498	106550675	106547830	106547920	106555163
ENSMUSG00000027900.15	SE	Dram2	shHnrnpk	chr3	+	106550502	106550675	106548905	106548985	106552155	106552280	58092	4	9	1	0	5	3	2	3	298	149	0.000745582	0.0806301	0.667	1	0.556	0.333	0.389	NA	NA	NA	NA	NA	NA	NA	NA	NA	NA	NA	NA	shSox2	chr3	+	106550498	106550675	106547830	106547920	106555163
ENSMUSG00000028041.17	RI	Adam15	shHnrnpk	chr3	-	NA	NA	89345278	89345363	89345492	89345653	8886	3	3	84	80	12	6	47	58	278	149	0.000466148	0.0476668	0.019	0.02	0.12	0.053	-0.067	89345278	89345653	NA	NA	NA	NA	NA	NA	NA	NA	NA	NA	shSox2	chr3	-	NA	NA	89340400	89340472	89340712
ENSMUSG00000028057.14	RI	Rit1	shHnrnpk	chr3	+	NA	NA	88717325	88717470	88717572	88717658	2586	2	5	3	2	1	0	2	8	251	149	0.000456952	0.0476668	0.284	0.597	0.229	0	0.326	88717325	88717658	NA	NA	NA	NA	NA	NA	NA	NA	NA	NA	shSox2	chr3	+	NA	NA	88725994	88726068	88726283
ENSMUSG00000028078.14	SE	Dclk2	shHnrnpk	chr3	-	86789311	86789490	86787240	86787412	86789587	86789630	29257	8	2	2	2	4	5	0	0	298	149	0.000390695	0.0545085	0.667	0.333	1	1	-0.5	NA	NA	NA	NA	NA	NA	NA	NA	NA	NA	NA	NA	shSox2	chr3	-	86789311	86789490	86787240	86787412	86789587
ENSMUSG00000028078.14	SE	Dclk2	shHnrnpk	chr3	-	86789311	86789490	86787240	86787412	86789587	86789630	29257	8	2	2	2	4	5	0	0	298	149	0.000390695	0.0545085	0.667	0.333	1	1	-0.5	NA	NA	NA	NA	NA	NA	NA	NA	NA	NA	NA	NA	shSox2	chr3	-	86792778	86792920	86791994	86792111	86793816
ENSMUSG00000028082.14	MXE	Sh3d19	shHnrnpk	chr3	+	NA	NA	85971108	85971424	86040825	86040865	9460	1	2	1	0	0	1	2	1	236	213	4.97483e-05	0.00939875	0.474	1	0	0.474	0.5	NA	NA	85971658	85971745	85981621	85981685	NA	NA	NA	NA	NA	NA	shSox2	chr3	+	NA	NA	85971108	85971424	86040825
ENSMUSG00000028613.15	MXE	Lrp8	shHnrnpk	chr4	+	NA	NA	107847443	107847566	107851307	107851427	1434	3	1	1	1	0	0	2	4	272	188	0.000320407	0.0370973	0.675	0.409	0	0	0.542	NA	NA	107848280	107848403	107850103	107850142	NA	NA	NA	NA	NA	NA	shSox2	chr4	+	NA	NA	107847443	107847566	107851307
ENSMUSG00000028641.16	A3SS	P3h1	shHnrnpk	chr4	+	NA	NA	NA	NA	NA	NA	3472	4	1	82	76	17	8	78	51	298	149	1.42731e-05	0.00974367	0.024	0.007	0.098	0.073	-0.07	NA	NA	NA	NA	NA	NA	119246861	119247206	119247130	119247206	119246638	119246752	shSox2	chr4	+	NA	NA	NA	NA	NA
ENSMUSG00000028675.12	RI	Pnrc2	shHnrnpk	chr4	-	NA	NA	135872894	135873099	135873276	135873357	7975	14	11	0	1	15	5	4	4	298	149	0.000153928	0.0255738	1	0.846	0.652	0.385	0.405	135872894	135873357	NA	NA	NA	NA	NA	NA	NA	NA	NA	NA	shSox2	chr4	-	NA	NA	135872894	135873099	135873263
ENSMUSG00000028689.14	SE	Ccdc163	shHnrnpk	chr4	+	116714015	116714149	116710100	116710284	116714839	116714954	13056	19	6	3	2	16	17	0	0	283	149	0.000331678	0.0495502	0.769	0.612	1	1	-0.309	NA	NA	NA	NA	NA	NA	NA	NA	NA	NA	NA	NA	shSox2	chr4	+	116711285	116711439	116710100	116710284	116712371
ENSMUSG00000028689.14	SE	Ccdc163	shHnrnpk	chr4	+	116714015	116714149	116710100	116710284	116714839	116714954	13056	19	6	3	2	16	17	0	0	283	149	0.000331678	0.0495502	0.769	0.612	1	1	-0.309	NA	NA	NA	NA	NA	NA	NA	NA	NA	NA	NA	NA	shSox2	chr4	+	116711310	116711439	116710100	116710284	116712371
ENSMUSG00000028689.14	SE	Ccdc163	shHnrnpk	chr4	+	116714087	116714149	116710100	116710284	116714839	116714954	13059	6	6	3	2	11	13	0	0	211	149	0.000114096	0.024324	0.585	0.679	1	1	-0.368	NA	NA	NA	NA	NA	NA	NA	NA	NA	NA	NA	NA	shSox2	chr4	+	116711285	116711439	116710100	116710284	116712371
ENSMUSG00000028689.14	SE	Ccdc163	shHnrnpk	chr4	+	116714087	116714149	116710100	116710284	116714839	116714954	13059	6	6	3	2	11	13	0	0	211	149	0.000114096	0.024324	0.585	0.679	1	1	-0.368	NA	NA	NA	NA	NA	NA	NA	NA	NA	NA	NA	NA	shSox2	chr4	+	116711310	116711439	116710100	116710284	116712371
ENSMUSG00000028745.18	SE	Capzb	shHnrnpk	chr4	+	139288860	139288973	139287755	139287832	139291002	139291758	24396	12	12	868	773	9	54	722	775	262	149	7.34865e-05	0.0184935	0.008	0.009	0.007	0.038	-0.014	NA	NA	NA	NA	NA	NA	NA	NA	NA	NA	NA	NA	shSox2	chr4	+	139288860	139288973	139287755	139287832	139291002
ENSMUSG00000029060.17	MXE	Mib2	shHnrnpk	chr4	-	NA	NA	155661319	155661374	155667013	155667169	12170	1	1	12	3	2	5	3	2	261	298	0.00128857	0.0896788	0.087	0.276	0.432	0.741	-0.405	NA	NA	155663875	155664065	155666826	155666938	NA	NA	NA	NA	NA	NA	shSox2	chr4	-	NA	NA	155661319	155661374	155667013
ENSMUSG00000029060.17	RI	Mib2	shHnrnpk	chr4	-	NA	NA	155666826	155666938	155667013	155667169	14260	4	2	0	0	4	3	2	3	224	149	9.76998e-06	0.00403606	1	1	0.571	0.399	0.515	155666826	155667169	NA	NA	NA	NA	NA	NA	NA	NA	NA	NA	shSox2	chr4	-	NA	NA	155655251	155655270	155655521
ENSMUSG00000029060.17	RI	Mib2	shHnrnpk	chr4	-	NA	NA	155666826	155666938	155667013	155667169	14260	4	2	0	0	4	3	2	3	224	149	9.76998e-06	0.00403606	1	1	0.571	0.399	0.515	155666826	155667169	NA	NA	NA	NA	NA	NA	NA	NA	NA	NA	shSox2	chr4	-	NA	NA	155660849	155661021	155661105
ENSMUSG00000029095.17	SE	Ablim2	shHnrnpk	chr5	+	35873169	35873224	35857825	35857964	35874632	35874640	15664	2	2	0	0	3	0	4	4	204	149	2.33976e-09	8.08151e-06	1	1	0.354	0	0.823	NA	NA	NA	NA	NA	NA	NA	NA	NA	NA	NA	NA	shSox2	chr5	+	35873169	35873224	35857825	35857964	35874632
ENSMUSG00000029213.11	RI	Commd8	shHnrnpk	chr5	-	NA	NA	72165350	72165506	72165683	72165803	9549	3	3	5	9	10	6	4	1	298	149	0.00137466	0.0862716	0.231	0.143	0.556	0.75	-0.466	72165350	72165803	NA	NA	NA	NA	NA	NA	NA	NA	NA	NA	shSox2	chr5	-	NA	NA	72165350	72165506	72165683
ENSMUSG00000029267.17	A3SS	Mtf2	shHnrnpk	chr5	+	NA	NA	NA	NA	NA	NA	26320	59	27	0	2	33	26	4	7	153	149	0.000247154	0.0765741	1	0.929	0.889	0.783	0.128	NA	NA	NA	NA	NA	NA	108104024	108104039	108104028	108104039	108100812	108100983	shSox2	chr5	+	NA	NA	NA	NA	NA
ENSMUSG00000029267.17	A3SS	Mtf2	shHnrnpk	chr5	+	NA	NA	NA	NA	NA	NA	26320	59	27	0	2	33	26	4	7	153	149	0.000247154	0.0765741	1	0.929	0.889	0.783	0.128	NA	NA	NA	NA	NA	NA	108104024	108104039	108104028	108104039	108100812	108100983	shSox2	chr5	+	NA	NA	NA	NA	NA
ENSMUSG00000029267.17	A3SS	Mtf2	shHnrnpk	chr5	+	NA	NA	NA	NA	NA	NA	26320	59	27	0	2	33	26	4	7	153	149	0.000247154	0.0765741	1	0.929	0.889	0.783	0.128	NA	NA	NA	NA	NA	NA	108104024	108104039	108104028	108104039	108100812	108100983	shSox2	chr5	+	NA	NA	NA	NA	NA
ENSMUSG00000029267.17	SE	Mtf2	shHnrnpk	chr5	+	108069108	108069363	108065756	108065965	108080921	108081023	64467	2	2	2	2	3	9	0	1	298	149	0.000128368	0.0263593	0.333	0.333	1	0.818	-0.576	NA	NA	NA	NA	NA	NA	NA	NA	NA	NA	NA	NA	shSox2	chr5	+	108067459	108067572	108065756	108065965	108069165
ENSMUSG00000029267.17	SE	Mtf2	shHnrnpk	chr5	+	108069108	108069363	108065756	108065965	108080921	108081023	64467	2	2	2	2	3	9	0	1	298	149	0.000128368	0.0263593	0.333	0.333	1	0.818	-0.576	NA	NA	NA	NA	NA	NA	NA	NA	NA	NA	NA	NA	shSox2	chr5	+	108069165	108069523	108065756	108065965	108073306
ENSMUSG00000029267.17	SE	Mtf2	shHnrnpk	chr5	+	108069165	108069363	108065756	108065965	108080921	108081023	64489	4	5	2	2	4	12	0	1	298	149	0.00104756	0.0954593	0.5	0.556	1	0.857	-0.4	NA	NA	NA	NA	NA	NA	NA	NA	NA	NA	NA	NA	shSox2	chr5	+	108067459	108067572	108065756	108065965	108069165
ENSMUSG00000029267.17	SE	Mtf2	shHnrnpk	chr5	+	108069165	108069363	108065756	108065965	108080921	108081023	64489	4	5	2	2	4	12	0	1	298	149	0.00104756	0.0954593	0.5	0.556	1	0.857	-0.4	NA	NA	NA	NA	NA	NA	NA	NA	NA	NA	NA	NA	shSox2	chr5	+	108069165	108069523	108065756	108065965	108073306
ENSMUSG00000029458.14	A3SS	Brap	shHnrnpk	chr5	+	NA	NA	NA	NA	NA	NA	14282	2	2	1	1	0	0	1	1	180	149	8.68269e-05	0.034625	0.623	0.623	0	0	0.623	NA	NA	NA	NA	NA	NA	121665033	121665288	121665064	121665288	121663295	121663491	shSox2	chr5	+	NA	NA	NA	NA	NA
ENSMUSG00000029470.15	SE	P2rx4	shHnrnpk	chr5	+	122714398	122714546	122707543	122707787	122718312	122718384	21084	23	14	4	3	18	4	0	0	297	149	8.55067e-05	0.0203073	0.743	0.701	1	1	-0.278	NA	NA	NA	NA	NA	NA	NA	NA	NA	NA	NA	NA	shSox2	chr5	+	122727366	122727464	122727197	122727291	122727744
ENSMUSG00000029470.15	SE	P2rx4	shHnrnpk	chr5	+	122727398	122727464	122727197	122727291	122727744	122727840	21086	17	19	2	4	7	8	0	0	215	149	0.000642445	0.0740341	0.855	0.767	1	1	-0.189	NA	NA	NA	NA	NA	NA	NA	NA	NA	NA	NA	NA	shSox2	chr5	+	122727366	122727464	122727197	122727291	122727744
ENSMUSG00000029505.17	RI	Ep400	shHnrnpk	chr5	-	NA	NA	110675043	110675089	110675217	110675450	8258	14	6	4	4	12	6	0	1	277	149	0.000494313	0.0493828	0.653	0.447	1	0.763	-0.331	110675043	110675450	NA	NA	NA	NA	NA	NA	NA	NA	NA	NA	shSox2	chr5	-	NA	NA	110675043	110675089	110675217
ENSMUSG00000029769.16	SE	Ccdc136	shHnrnpk	chr6	+	29417931	29418153	29417071	29417578	29426624	29426953	16163	49	12	0	0	27	27	10	7	298	149	1.61552e-08	2.51499e-05	1	1	0.574	0.659	0.383	NA	NA	NA	NA	NA	NA	NA	NA	NA	NA	NA	NA	shSox2	chr6	+	29419101	29419383	29417071	29417578	29426624
ENSMUSG00000029769.16	SE	Ccdc136	shHnrnpk	chr6	+	29417931	29418153	29417071	29417578	29426624	29426953	16163	49	12	0	0	27	27	10	7	298	149	1.61552e-08	2.51499e-05	1	1	0.574	0.659	0.383	NA	NA	NA	NA	NA	NA	NA	NA	NA	NA	NA	NA	shSox2	chr6	+	29419101	29419383	29417931	29418153	29426624
ENSMUSG00000029769.16	SE	Ccdc136	shHnrnpk	chr6	+	29417931	29418153	29417071	29417578	29426624	29426953	16163	49	12	0	0	27	27	10	7	298	149	1.61552e-08	2.51499e-05	1	1	0.574	0.659	0.383	NA	NA	NA	NA	NA	NA	NA	NA	NA	NA	NA	NA	shSox2	chr6	+	29419986	29420265	29419101	29419383	29426624
ENSMUSG00000029769.16	SE	Ccdc136	shHnrnpk	chr6	+	29419101	29419383	29417071	29417578	29426624	29426948	16165	8	3	0	0	6	1	10	7	298	149	2.82609e-09	8.22527e-06	1	1	0.231	0.067	0.851	NA	NA	NA	NA	NA	NA	NA	NA	NA	NA	NA	NA	shSox2	chr6	+	29419101	29419383	29417071	29417578	29426624
ENSMUSG00000029769.16	SE	Ccdc136	shHnrnpk	chr6	+	29419101	29419383	29417071	29417578	29426624	29426948	16165	8	3	0	0	6	1	10	7	298	149	2.82609e-09	8.22527e-06	1	1	0.231	0.067	0.851	NA	NA	NA	NA	NA	NA	NA	NA	NA	NA	NA	NA	shSox2	chr6	+	29419101	29419383	29417931	29418153	29426624
ENSMUSG00000029769.16	SE	Ccdc136	shHnrnpk	chr6	+	29419101	29419383	29417071	29417578	29426624	29426948	16165	8	3	0	0	6	1	10	7	298	149	2.82609e-09	8.22527e-06	1	1	0.231	0.067	0.851	NA	NA	NA	NA	NA	NA	NA	NA	NA	NA	NA	NA	shSox2	chr6	+	29419986	29420265	29419101	29419383	29426624
ENSMUSG00000029823.16	MXE	Luc7l2	shHnrnpk	chr6	+	NA	NA	38568846	38568917	38570509	38570604	9397	0	1	3	2	2	2	0	0	182	223	1.39505e-08	1.48061e-05	0	0.38	1	1	-0.81	NA	NA	38569501	38569534	38569931	38570005	NA	NA	NA	NA	NA	NA	shSox2	chr6	+	NA	NA	38557640	38558075	38570509
ENSMUSG00000029823.16	MXE	Luc7l2	shHnrnpk	chr6	+	NA	NA	38568846	38568917	38570509	38570604	9398	0	1	6	4	2	2	2	1	182	227	0.00040396	0.0419108	0	0.238	0.555	0.714	-0.516	NA	NA	38569501	38569534	38569931	38570009	NA	NA	NA	NA	NA	NA	shSox2	chr6	+	NA	NA	38557640	38558075	38570509
ENSMUSG00000029823.16	MXE	Luc7l2	shHnrnpk	chr6	+	NA	NA	38568846	38568917	38570509	38570604	9399	0	1	2	1	2	2	0	0	182	220	5.83852e-05	0.0106228	0	0.547	1	1	-0.726	NA	NA	38569501	38569534	38569934	38570005	NA	NA	NA	NA	NA	NA	shSox2	chr6	+	NA	NA	38557640	38558075	38570509
ENSMUSG00000029823.16	MXE	Luc7l2	shHnrnpk	chr6	+	NA	NA	38568846	38568917	38570509	38570604	9400	0	1	5	3	2	2	2	0	182	224	6.50173e-05	0.0113433	0	0.291	0.552	1	-0.631	NA	NA	38569501	38569534	38569934	38570009	NA	NA	NA	NA	NA	NA	shSox2	chr6	+	NA	NA	38557640	38558075	38570509
ENSMUSG00000029860.16	SE	Zyx	shHnrnpk	chr6	+	42351269	42351362	42350945	42351148	42351474	42351607	8650	10	12	0	0	23	31	4	3	242	149	0.000332009	0.0495502	1	1	0.78	0.864	0.178	NA	NA	NA	NA	NA	NA	NA	NA	NA	NA	NA	NA	shSox2	chr6	+	42350945	42351148	42350032	42350476	42351474
ENSMUSG00000029860.16	SE	Zyx	shHnrnpk	chr6	+	42351269	42351362	42350945	42351148	42351474	42351607	8650	10	12	0	0	23	31	4	3	242	149	0.000332009	0.0495502	1	1	0.78	0.864	0.178	NA	NA	NA	NA	NA	NA	NA	NA	NA	NA	NA	NA	shSox2	chr6	+	42351269	42351362	42350945	42351148	42351474
ENSMUSG00000030168.13	SE	Adipor2	shHnrnpk	chr6	-	119358921	119359109	119357215	119357409	119359350	119359537	8204	507	498	4	9	459	499	12	28	298	149	0.000119027	0.025135	0.984	0.965	0.95	0.899	0.05	NA	NA	NA	NA	NA	NA	NA	NA	NA	NA	NA	NA	shSox2	chr6	-	119358921	119359109	119357215	119357409	119359350
ENSMUSG00000030254.16	SE	Rad18	shHnrnpk	chr6	-	112649594	112649852	112619849	112620904	112665277	112665338	55766	0	0	2	1	3	4	0	1	298	149	6.47067e-09	1.27398e-05	0	0	1	0.667	-0.834	NA	NA	NA	NA	NA	NA	NA	NA	NA	NA	NA	NA	shSox2	chr6	-	112675745	112675930	112665277	112665338	112686715
ENSMUSG00000030268.17	SE	Bcat1	shHnrnpk	chr6	-	145034540	145034651	145019191	145019355	145075888	145076184	18527	3	1	0	0	3	3	3	1	260	149	0.000157423	0.0304567	1	1	0.364	0.632	0.502	NA	NA	NA	NA	NA	NA	NA	NA	NA	NA	NA	NA	shSox2	chr6	-	145056860	145056952	145047291	145047363	145075888
ENSMUSG00000030268.17	SE	Bcat1	shHnrnpk	chr6	-	145047291	145047355	145019191	145019355	145075888	145076184	60270	6	6	0	0	0	4	3	1	213	149	0.000104679	0.023203	1	1	0	0.737	0.631	NA	NA	NA	NA	NA	NA	NA	NA	NA	NA	NA	NA	shSox2	chr6	-	145056860	145056952	145047291	145047363	145075888
ENSMUSG00000030268.17	SE	Bcat1	shHnrnpk	chr6	-	145056860	145056952	145047291	145047363	145075888	145076184	60275	39	55	1437	1309	80	80	1334	1313	241	149	0.000543522	0.0671989	0.017	0.025	0.036	0.036	-0.015	NA	NA	NA	NA	NA	NA	NA	NA	NA	NA	NA	NA	shSox2	chr6	-	145056860	145056952	145047291	145047363	145075888
ENSMUSG00000030323.13	SE	Ift122	shHnrnpk	chr6	+	115862714	115862838	115853469	115853709	115864364	115864449	52787	5	1	0	0	4	1	2	2	273	149	5.14805e-05	0.0147373	1	1	0.522	0.214	0.632	NA	NA	NA	NA	NA	NA	NA	NA	NA	NA	NA	NA	shSox2	chr6	+	115882646	115882823	115881476	115881623	115884335
ENSMUSG00000030409.16	SE	Dmpk	shHnrnpk	chr7	+	19086892	19087041	19086488	19086584	19087239	19087333	6955	22	21	1	0	42	17	14	3	298	149	1.27674e-05	0.00524342	0.917	1	0.6	0.739	0.289	NA	NA	NA	NA	NA	NA	NA	NA	NA	NA	NA	NA	shSox2	chr7	+	19092207	19092254	19091938	19092036	19092417
ENSMUSG00000030498.15	SE	Gas2	shHnrnpk	chr7	+	51863997	51864093	51863500	51863647	51864281	51864369	69131	1	0	2	1	1	1	0	0	245	149	2.53507e-06	0.00160094	0.233	0	1	1	-0.883	NA	NA	NA	NA	NA	NA	NA	NA	NA	NA	NA	NA	shSox2	chr7	+	51863997	51864093	51863500	51863647	51864281
ENSMUSG00000030512.13	A5SS	Snrpa1	shHnrnpk	chr7	+	NA	NA	NA	NA	NA	NA	23623	2	1	5	4	5	4	0	1	298	149	5.85729e-06	0.0034886	0.167	0.111	1	0.667	-0.695	NA	NA	NA	NA	NA	NA	66069166	66069596	66069166	66069213	66070589	66070665	shSox2	chr7	+	NA	NA	NA	NA	NA
ENSMUSG00000030852.17	SE	Tacc2	shHnrnpk	chr7	+	130621720	130626841	130601836	130601937	130663015	130663141	33412	4	16	1	3	1	0	1	4	298	149	1.21686e-05	0.00515651	0.667	0.727	0.333	0	0.531	NA	NA	NA	NA	NA	NA	NA	NA	NA	NA	NA	NA	shSox2	chr7	+	130621720	130626841	130601836	130601937	130674601
ENSMUSG00000030852.17	SE	Tacc2	shHnrnpk	chr7	+	130621720	130626841	130601836	130601937	130663015	130663141	33412	4	16	1	3	1	0	1	4	298	149	1.21686e-05	0.00515651	0.667	0.727	0.333	0	0.531	NA	NA	NA	NA	NA	NA	NA	NA	NA	NA	NA	NA	shSox2	chr7	+	130663015	130663141	130601836	130601937	130674601
ENSMUSG00000030868.6	A5SS	Dctn5	shHnrnpk	chr7	+	NA	NA	NA	NA	NA	NA	24231	13	9	244	247	46	24	267	219	298	149	3.67004e-06	0.00231161	0.026	0.018	0.079	0.052	-0.044	NA	NA	NA	NA	NA	NA	122133040	122133339	122133040	122133181	122134168	122134237	shSox2	chr7	+	NA	NA	NA	NA	NA
ENSMUSG00000030868.6	A5SS	Dctn5	shHnrnpk	chr7	+	NA	NA	NA	NA	NA	NA	24231	13	9	244	247	46	24	267	219	298	149	3.67004e-06	0.00231161	0.026	0.018	0.079	0.052	-0.044	NA	NA	NA	NA	NA	NA	122133040	122133339	122133040	122133181	122134168	122134237	shSox2	chr7	+	NA	NA	NA	NA	NA
ENSMUSG00000030868.6	A5SS	Dctn5	shHnrnpk	chr7	+	NA	NA	NA	NA	NA	NA	24232	12	9	244	247	47	24	267	219	298	149	1.32485e-06	0.00101823	0.024	0.018	0.081	0.052	-0.046	NA	NA	NA	NA	NA	NA	122133040	122133376	122133040	122133181	122134168	122134237	shSox2	chr7	+	NA	NA	NA	NA	NA
ENSMUSG00000030868.6	A5SS	Dctn5	shHnrnpk	chr7	+	NA	NA	NA	NA	NA	NA	24232	12	9	244	247	47	24	267	219	298	149	1.32485e-06	0.00101823	0.024	0.018	0.081	0.052	-0.046	NA	NA	NA	NA	NA	NA	122133040	122133376	122133040	122133181	122134168	122134237	shSox2	chr7	+	NA	NA	NA	NA	NA
ENSMUSG00000030868.6	A5SS	Dctn5	shHnrnpk	chr7	+	NA	NA	NA	NA	NA	NA	24233	12	9	244	247	47	24	267	219	298	149	1.32485e-06	0.00101823	0.024	0.018	0.081	0.052	-0.046	NA	NA	NA	NA	NA	NA	122133040	122133382	122133040	122133181	122134168	122134237	shSox2	chr7	+	NA	NA	NA	NA	NA
ENSMUSG00000030868.6	A5SS	Dctn5	shHnrnpk	chr7	+	NA	NA	NA	NA	NA	NA	24233	12	9	244	247	47	24	267	219	298	149	1.32485e-06	0.00101823	0.024	0.018	0.081	0.052	-0.046	NA	NA	NA	NA	NA	NA	122133040	122133382	122133040	122133181	122134168	122134237	shSox2	chr7	+	NA	NA	NA	NA	NA
ENSMUSG00000031065.14	RI	Cdk16	shHnrnpk	chrX	+	NA	NA	20696730	20696836	20696921	20696964	4029	21	9	159	161	51	39	161	141	234	149	5.78869e-07	0.000578033	0.078	0.034	0.168	0.15	-0.103	20696730	20696964	NA	NA	NA	NA	NA	NA	NA	NA	NA	NA	shSox2	chrX	+	NA	NA	20696017	20696141	20696346
ENSMUSG00000031065.14	RI	Cdk16	shHnrnpk	chrX	+	NA	NA	20696730	20696836	20696921	20696964	4029	21	9	159	161	51	39	161	141	234	149	5.78869e-07	0.000578033	0.078	0.034	0.168	0.15	-0.103	20696730	20696964	NA	NA	NA	NA	NA	NA	NA	NA	NA	NA	shSox2	chrX	+	NA	NA	20696930	20696964	20697119
ENSMUSG00000031065.14	RI	Cdk16	shHnrnpk	chrX	+	NA	NA	20696930	20696964	20697119	20697208	16653	16	7	193	175	38	22	169	171	298	149	5.63225e-05	0.0136577	0.04	0.02	0.101	0.06	-0.051	20696930	20697208	NA	NA	NA	NA	NA	NA	NA	NA	NA	NA	shSox2	chrX	+	NA	NA	20696017	20696141	20696346
ENSMUSG00000031065.14	RI	Cdk16	shHnrnpk	chrX	+	NA	NA	20696930	20696964	20697119	20697208	16653	16	7	193	175	38	22	169	171	298	149	5.63225e-05	0.0136577	0.04	0.02	0.101	0.06	-0.051	20696930	20697208	NA	NA	NA	NA	NA	NA	NA	NA	NA	NA	shSox2	chrX	+	NA	NA	20696930	20696964	20697119
ENSMUSG00000031231.4	A3SS	Cox7b	shHnrnpk	chrX	+	NA	NA	NA	NA	NA	NA	6364	3	2	8	1	0	0	3	4	170	149	0.000329932	0.0891546	0.247	0.637	0	0	0.442	NA	NA	NA	NA	NA	NA	106021728	106021958	106021749	106021958	106019578	106019703	shSox2	chrX	+	NA	NA	NA	NA	NA
ENSMUSG00000031262.12	RI	Cenpi	shHnrnpk	chrX	+	NA	NA	134308198	134308297	134308565	134308654	4301	7	7	1	4	15	3	1	0	298	149	0.00143797	0.08724	0.778	0.467	0.882	1	-0.319	134308198	134308654	NA	NA	NA	NA	NA	NA	NA	NA	NA	NA	shSox2	chrX	+	NA	NA	134308198	134308297	134308565
ENSMUSG00000031309.15	SE	Rps6ka3	shHnrnpk	chrX	+	159279166	159279203	159278109	159278203	159285265	159285322	11139	7	11	4	5	10	19	0	1	186	149	2.3512e-05	0.00819749	0.584	0.638	1	0.938	-0.358	NA	NA	NA	NA	NA	NA	NA	NA	NA	NA	NA	NA	shSox2	chrX	+	159279166	159279203	159255924	159256188	159285265
ENSMUSG00000031320.9	A5SS	Rps4x	shHnrnpk	chrX	-	NA	NA	NA	NA	NA	NA	3907	1	3	2	4	4	2	0	0	298	149	2.82558e-07	0.000300521	0.2	0.273	1	1	-0.763	NA	NA	NA	NA	NA	NA	102188902	102189336	102189329	102189336	102188293	102188371	shSox2	chrX	-	NA	NA	NA	NA	NA
ENSMUSG00000031389.17	MXE	Arhgap4	shHnrnpk	chrX	-	NA	NA	73900277	73900469	73906156	73906219	2154	2	4	0	6	1	0	2	6	298	251	0.000947314	0.0763607	1	0.36	0.296	0	0.532	NA	NA	73900634	73900736	73905650	73905863	NA	NA	NA	NA	NA	NA	shSox2	chrX	-	NA	NA	73900634	73900736	73906428
ENSMUSG00000031422.16	SE	Morf4l2	shHnrnpk	chrX	-	136735547	136735622	136734429	136734501	136743592	136743686	54581	1	3	2	2	5	7	0	0	224	149	5.79146e-05	0.0159542	0.25	0.499	1	1	-0.625	NA	NA	NA	NA	NA	NA	NA	NA	NA	NA	NA	NA	shSox2	chrX	-	136735547	136735622	136734429	136734501	136743592
ENSMUSG00000031422.16	SE	Morf4l2	shHnrnpk	chrX	-	136735547	136735622	136734429	136734501	136743592	136743686	54581	1	3	2	2	5	7	0	0	224	149	5.79146e-05	0.0159542	0.25	0.499	1	1	-0.625	NA	NA	NA	NA	NA	NA	NA	NA	NA	NA	NA	NA	shSox2	chrX	-	136739804	136739883	136732952	136734501	136743592
ENSMUSG00000031422.16	SE	Morf4l2	shHnrnpk	chrX	-	136739804	136739883	136732952	136734501	136743592	136743690	54594	5	7	2	2	4	10	0	0	228	149	0.00101748	0.093946	0.62	0.696	1	1	-0.342	NA	NA	NA	NA	NA	NA	NA	NA	NA	NA	NA	NA	shSox2	chrX	-	136735547	136735622	136734429	136734501	136743592
ENSMUSG00000031422.16	SE	Morf4l2	shHnrnpk	chrX	-	136739804	136739883	136732952	136734501	136743592	136743690	54594	5	7	2	2	4	10	0	0	228	149	0.00101748	0.093946	0.62	0.696	1	1	-0.342	NA	NA	NA	NA	NA	NA	NA	NA	NA	NA	NA	NA	shSox2	chrX	-	136739804	136739883	136732952	136734501	136743592
ENSMUSG00000031425.15	A5SS	Plp1	shHnrnpk	chrX	+	NA	NA	NA	NA	NA	NA	3828	5	1	5	5	0	0	5	4	298	149	0.000326549	0.0683612	0.333	0.091	0	0	0.212	NA	NA	NA	NA	NA	NA	136822670	136823147	136822670	136822917	136831070	136831257	shSox2	chrX	+	NA	NA	NA	NA	NA
ENSMUSG00000031425.15	SE	Plp1	shHnrnpk	chrX	+	136823038	136823147	136822789	136822917	136831070	136831257	47425	5	3	5	5	0	0	5	4	258	149	3.47905e-05	0.0109854	0.366	0.257	0	0	0.311	NA	NA	NA	NA	NA	NA	NA	NA	NA	NA	NA	NA	shSox2	chrX	+	136823038	136823147	136822789	136822917	136831070
ENSMUSG00000031575.18	MXE	Ash2l	shHnrnpk	chr8	-	NA	NA	25834959	25835054	25840011	25840082	11755	19	17	2	1	24	33	9	15	291	234	0.00072234	0.0621603	0.884	0.932	0.682	0.639	0.247	NA	NA	25836003	25836088	25839742	25839884	NA	NA	NA	NA	NA	NA	shSox2	chr8	-	NA	NA	25834959	25835054	25840011
ENSMUSG00000031575.18	MXE	Ash2l	shHnrnpk	chr8	-	NA	NA	25834959	25835054	25840011	25840082	11755	19	17	2	1	24	33	9	15	291	234	0.00072234	0.0621603	0.884	0.932	0.682	0.639	0.247	NA	NA	25836003	25836088	25839742	25839884	NA	NA	NA	NA	NA	NA	shSox2	chr8	-	NA	NA	25834959	25835054	25840011
ENSMUSG00000031575.18	MXE	Ash2l	shHnrnpk	chr8	-	NA	NA	25834959	25835054	25840011	25840082	11756	42	57	2	1	58	52	9	15	298	234	2.48513e-05	0.00666499	0.943	0.978	0.835	0.731	0.177	NA	NA	25836003	25836088	25839742	25839894	NA	NA	NA	NA	NA	NA	shSox2	chr8	-	NA	NA	25834959	25835054	25840011
ENSMUSG00000031575.18	MXE	Ash2l	shHnrnpk	chr8	-	NA	NA	25834959	25835054	25840011	25840082	11756	42	57	2	1	58	52	9	15	298	234	2.48513e-05	0.00666499	0.943	0.978	0.835	0.731	0.177	NA	NA	25836003	25836088	25839742	25839894	NA	NA	NA	NA	NA	NA	shSox2	chr8	-	NA	NA	25834959	25835054	25840011
ENSMUSG00000031575.18	MXE	Ash2l	shHnrnpk	chr8	-	NA	NA	25834959	25835054	25840011	25840082	11758	6	6	2	1	1	5	9	15	298	234	2.0577e-05	0.00623973	0.702	0.825	0.08	0.207	0.62	NA	NA	25836003	25836088	25839742	25839902	NA	NA	NA	NA	NA	NA	shSox2	chr8	-	NA	NA	25834959	25835054	25840011
ENSMUSG00000031575.18	MXE	Ash2l	shHnrnpk	chr8	-	NA	NA	25834959	25835054	25840011	25840082	11758	6	6	2	1	1	5	9	15	298	234	2.0577e-05	0.00623973	0.702	0.825	0.08	0.207	0.62	NA	NA	25836003	25836088	25839742	25839902	NA	NA	NA	NA	NA	NA	shSox2	chr8	-	NA	NA	25834959	25835054	25840011
ENSMUSG00000031575.18	MXE	Ash2l	shHnrnpk	chr8	-	NA	NA	25834959	25835054	25840011	25840082	11761	4	3	2	1	0	1	9	15	298	234	8.0914e-07	0.000518571	0.611	0.702	0	0.05	0.631	NA	NA	25836003	25836088	25839742	25839926	NA	NA	NA	NA	NA	NA	shSox2	chr8	-	NA	NA	25834959	25835054	25840011
ENSMUSG00000031575.18	MXE	Ash2l	shHnrnpk	chr8	-	NA	NA	25834959	25835054	25840011	25840082	11761	4	3	2	1	0	1	9	15	298	234	8.0914e-07	0.000518571	0.611	0.702	0	0.05	0.631	NA	NA	25836003	25836088	25839742	25839926	NA	NA	NA	NA	NA	NA	shSox2	chr8	-	NA	NA	25834959	25835054	25840011
ENSMUSG00000031575.18	MXE	Ash2l	shHnrnpk	chr8	-	NA	NA	25834959	25835054	25840011	25840082	11762	4	1	2	1	0	2	9	15	298	234	0.000624647	0.056422	0.611	0.44	0	0.095	0.478	NA	NA	25836003	25836088	25839742	25839929	NA	NA	NA	NA	NA	NA	shSox2	chr8	-	NA	NA	25834959	25835054	25840011
ENSMUSG00000031575.18	MXE	Ash2l	shHnrnpk	chr8	-	NA	NA	25834959	25835054	25840011	25840082	11762	4	1	2	1	0	2	9	15	298	234	0.000624647	0.056422	0.611	0.44	0	0.095	0.478	NA	NA	25836003	25836088	25839742	25839929	NA	NA	NA	NA	NA	NA	shSox2	chr8	-	NA	NA	25834959	25835054	25840011
ENSMUSG00000031604.10	SE	Msmo1	shHnrnpk	chr8	-	64730771	64731013	64729593	64729635	64733507	64733792	71318	0	0	2	1	3	1	0	0	298	149	2.59669e-09	8.08151e-06	0	0	1	1	-1	NA	NA	NA	NA	NA	NA	NA	NA	NA	NA	NA	NA	shSox2	chr8	-	64730771	64731144	64729593	64729635	64733507
ENSMUSG00000031604.10	SE	Msmo1	shHnrnpk	chr8	-	64730771	64731042	64729593	64729635	64733507	64733792	71320	3	2	2	1	2	1	0	0	298	149	0.000502055	0.0642602	0.429	0.5	1	1	-0.535	NA	NA	NA	NA	NA	NA	NA	NA	NA	NA	NA	NA	shSox2	chr8	-	64730771	64731144	64729593	64729635	64733507
ENSMUSG00000031604.10	SE	Msmo1	shHnrnpk	chr8	-	64730771	64731144	64729593	64729635	64733507	64733792	71322	0	0	2	1	1	2	0	0	298	149	3.92319e-09	1.009e-05	0	0	1	1	-1	NA	NA	NA	NA	NA	NA	NA	NA	NA	NA	NA	NA	shSox2	chr8	-	64730771	64731144	64729593	64729635	64733507
ENSMUSG00000031651.5	MXE	Triml1	shHnrnpk	chr8	-	NA	NA	43136275	43136373	43140642	43140738	11822	44	52	0	1	54	50	4	5	298	217	0.00127345	0.0891134	1	0.974	0.908	0.879	0.094	NA	NA	43136487	43136555	43138566	43138800	NA	NA	NA	NA	NA	NA	shSox2	chr8	-	NA	NA	43130032	43130688	43140642
ENSMUSG00000031787.8	RI	Katnb1	shHnrnpk	chr8	+	NA	NA	95095888	95096019	95096355	95096406	2617	3	1	62	58	17	12	60	55	298	149	1.88276e-06	0.00113011	0.024	0.009	0.124	0.098	-0.095	95095888	95096406	NA	NA	NA	NA	NA	NA	NA	NA	NA	NA	shSox2	chr8	+	NA	NA	95095888	95096019	95096355
ENSMUSG00000031820.9	A3SS	Babam1	shHnrnpk	chr8	+	NA	NA	NA	NA	NA	NA	25685	0	0	2	2	3	2	5	1	152	149	4.4548e-05	0.0218812	0	0	0.37	0.662	-0.516	NA	NA	NA	NA	NA	NA	71401685	71401704	71401688	71401704	71399728	71399807	shSox2	chr8	+	NA	NA	NA	NA	NA
ENSMUSG00000031860.17	SE	Pbx4	shHnrnpk	chr8	+	69864311	69864449	69859079	69859153	69864823	69865014	60424	3	1	0	0	0	0	2	1	287	149	2.65597e-09	8.08151e-06	1	1	0	0	1	NA	NA	NA	NA	NA	NA	NA	NA	NA	NA	NA	NA	shSox2	chr8	+	69864311	69864449	69859079	69859153	69864823
ENSMUSG00000031897.9	RI	Psmb10	shHnrnpk	chr8	-	NA	NA	105937240	105937381	105937493	105937591	3604	3	4	1	3	1	0	7	1	261	149	0.000142643	0.025061	0.631	0.432	0.075	0	0.494	105937240	105937591	NA	NA	NA	NA	NA	NA	NA	NA	NA	NA	shSox2	chr8	-	NA	NA	105937240	105937381	105937493
ENSMUSG00000032182.15	A5SS	Yipf2	shHnrnpk	chr9	-	NA	NA	NA	NA	NA	NA	21599	1	0	45	42	4	8	29	31	298	149	9.05661e-05	0.0270672	0.011	0	0.065	0.114	-0.084	NA	NA	NA	NA	NA	NA	21592295	21592588	21592527	21592588	21592060	21592218	shSox2	chr9	-	NA	NA	NA	NA	NA
ENSMUSG00000032198.9	A3SS	Dock6	shHnrnpk	chr9	-	NA	NA	NA	NA	NA	NA	35986	3	4	0	0	1	0	1	1	298	149	0.000271237	0.0809232	1	1	0.333	0	0.834	NA	NA	NA	NA	NA	NA	21802813	21803123	21802813	21802903	21804609	21804624	shSox2	chr9	-	NA	NA	NA	NA	NA
ENSMUSG00000032294.17	MXE	Pkm	shHnrnpk	chr9	+	NA	NA	59656597	59656649	59665199	59665367	8980	1	3	3	1	0	0	3	3	280	298	0.000566852	0.0526965	0.262	0.761	0	0	0.512	NA	NA	59659445	59659576	59663644	59663798	NA	NA	NA	NA	NA	NA	shSox2	chr9	+	NA	NA	59656597	59656649	59665199
ENSMUSG00000032294.17	MXE	Pkm	shHnrnpk	chr9	+	NA	NA	59656597	59656649	59665199	59665367	8980	1	3	3	1	0	0	3	3	280	298	0.000566852	0.0526965	0.262	0.761	0	0	0.512	NA	NA	59659445	59659576	59663644	59663798	NA	NA	NA	NA	NA	NA	shSox2	chr9	+	NA	NA	59656597	59656649	59665199
ENSMUSG00000032294.17	MXE	Pkm	shHnrnpk	chr9	+	NA	NA	59656597	59656649	59665199	59665367	8981	1	3	2	0	0	0	2	2	280	298	4.12595e-05	0.00861444	0.347	1	0	0	0.673	NA	NA	59659445	59659576	59663644	59663858	NA	NA	NA	NA	NA	NA	shSox2	chr9	+	NA	NA	59656597	59656649	59665199
ENSMUSG00000032294.17	MXE	Pkm	shHnrnpk	chr9	+	NA	NA	59656597	59656649	59665199	59665367	8981	1	3	2	0	0	0	2	2	280	298	4.12595e-05	0.00861444	0.347	1	0	0	0.673	NA	NA	59659445	59659576	59663644	59663858	NA	NA	NA	NA	NA	NA	shSox2	chr9	+	NA	NA	59656597	59656649	59665199
ENSMUSG00000032294.17	MXE	Pkm	shHnrnpk	chr9	+	NA	NA	59671920	59672073	59678043	59678225	8992	84	108	2832	2191	123	24	3827	2570	298	277	0.000128562	0.0194925	0.027	0.044	0.029	0.009	0.016	NA	NA	59675028	59675195	59675606	59675734	NA	NA	NA	NA	NA	NA	shSox2	chr9	+	NA	NA	59656597	59656649	59665199
ENSMUSG00000032294.17	MXE	Pkm	shHnrnpk	chr9	+	NA	NA	59671920	59672073	59678043	59678225	8992	84	108	2832	2191	123	24	3827	2570	298	277	0.000128562	0.0194925	0.027	0.044	0.029	0.009	0.016	NA	NA	59675028	59675195	59675606	59675734	NA	NA	NA	NA	NA	NA	shSox2	chr9	+	NA	NA	59656597	59656649	59665199
ENSMUSG00000032397.7	SE	Tipin	shHnrnpk	chr9	+	64289709	64289782	64288107	64288243	64290373	64290449	33378	1221	1293	26	17	1149	1029	30	46	222	149	0.000746804	0.0806319	0.969	0.981	0.963	0.938	0.025	NA	NA	NA	NA	NA	NA	NA	NA	NA	NA	NA	NA	shSox2	chr9	+	64290373	64290449	64288107	64288243	64301041
ENSMUSG00000032397.7	SE	Tipin	shHnrnpk	chr9	+	64289709	64289782	64288107	64288243	64290373	64290449	33378	1221	1293	26	17	1149	1029	30	46	222	149	0.000746804	0.0806319	0.969	0.981	0.963	0.938	0.025	NA	NA	NA	NA	NA	NA	NA	NA	NA	NA	NA	NA	shSox2	chr9	+	64294009	64294132	64288107	64288243	64301041
ENSMUSG00000032411.15	MXE	Tfdp2	shHnrnpk	chr9	+	NA	NA	96223093	96223198	96232681	96232748	12503	2	3	1	2	0	0	1	2	240	218	2.37207e-05	0.00666499	0.645	0.577	0	0	0.611	NA	NA	96229358	96229449	96231730	96231799	NA	NA	NA	NA	NA	NA	shSox2	chr9	+	NA	NA	96223093	96223198	96232681
ENSMUSG00000032411.15	MXE	Tfdp2	shHnrnpk	chr9	+	NA	NA	96223093	96223198	96232681	96232748	12503	2	3	1	2	0	0	1	2	240	218	2.37207e-05	0.00666499	0.645	0.577	0	0	0.611	NA	NA	96229358	96229449	96231730	96231799	NA	NA	NA	NA	NA	NA	shSox2	chr9	+	NA	NA	96223093	96223198	96232681
ENSMUSG00000032480.17	MXE	Dhx30	shHnrnpk	chr9	-	NA	NA	110109113	110109121	110115490	110115582	12597	5	7	8	11	7	8	1	2	269	298	0.000315112	0.0368189	0.409	0.413	0.886	0.816	-0.44	NA	NA	110112868	110113090	110115035	110115155	NA	NA	NA	NA	NA	NA	shSox2	chr9	-	NA	NA	110109113	110109121	110115490
ENSMUSG00000032495.8	SE	Lrrc2	shHnrnpk	chr9	+	110962514	110962671	110960801	110961009	110970013	110970138	38586	71	61	2	0	35	42	5	8	298	149	1.17289e-05	0.00507038	0.947	1	0.778	0.724	0.223	NA	NA	NA	NA	NA	NA	NA	NA	NA	NA	NA	NA	shSox2	chr9	+	110962468	110962671	110960833	110961009	110970013
ENSMUSG00000032495.8	SE	Lrrc2	shHnrnpk	chr9	+	110962514	110962671	110960801	110961009	110970013	110970138	38586	71	61	2	0	35	42	5	8	298	149	1.17289e-05	0.00507038	0.947	1	0.778	0.724	0.223	NA	NA	NA	NA	NA	NA	NA	NA	NA	NA	NA	NA	shSox2	chr9	+	110962475	110962671	110960833	110961009	110970013
ENSMUSG00000032495.8	SE	Lrrc2	shHnrnpk	chr9	+	110966440	110966577	110960833	110961009	110970013	110970138	38587	77	84	2	0	76	73	5	8	286	149	0.000237652	0.0400511	0.953	1	0.888	0.826	0.119	NA	NA	NA	NA	NA	NA	NA	NA	NA	NA	NA	NA	shSox2	chr9	+	110962468	110962671	110960833	110961009	110970013
ENSMUSG00000032495.8	SE	Lrrc2	shHnrnpk	chr9	+	110966440	110966577	110960833	110961009	110970013	110970138	38587	77	84	2	0	76	73	5	8	286	149	0.000237652	0.0400511	0.953	1	0.888	0.826	0.119	NA	NA	NA	NA	NA	NA	NA	NA	NA	NA	NA	NA	shSox2	chr9	+	110962475	110962671	110960833	110961009	110970013
ENSMUSG00000032495.8	SE	Lrrc2	shHnrnpk	chr9	+	110962475	110962671	110960833	110961009	110970013	110970138	73970	6	3	2	0	3	1	5	8	298	149	0.000496504	0.0637936	0.6	1	0.231	0.059	0.655	NA	NA	NA	NA	NA	NA	NA	NA	NA	NA	NA	NA	shSox2	chr9	+	110962468	110962671	110960833	110961009	110970013
ENSMUSG00000032495.8	SE	Lrrc2	shHnrnpk	chr9	+	110962475	110962671	110960833	110961009	110970013	110970138	73970	6	3	2	0	3	1	5	8	298	149	0.000496504	0.0637936	0.6	1	0.231	0.059	0.655	NA	NA	NA	NA	NA	NA	NA	NA	NA	NA	NA	NA	shSox2	chr9	+	110962475	110962671	110960833	110961009	110970013
ENSMUSG00000032495.8	SE	Lrrc2	shHnrnpk	chr9	+	110966440	110966588	110960833	110961009	110970013	110970159	73971	25	38	2	0	29	31	5	8	297	149	0.000284914	0.0448763	0.862	1	0.744	0.66	0.229	NA	NA	NA	NA	NA	NA	NA	NA	NA	NA	NA	NA	shSox2	chr9	+	110962468	110962671	110960833	110961009	110970013
ENSMUSG00000032495.8	SE	Lrrc2	shHnrnpk	chr9	+	110966440	110966588	110960833	110961009	110970013	110970159	73971	25	38	2	0	29	31	5	8	297	149	0.000284914	0.0448763	0.862	1	0.744	0.66	0.229	NA	NA	NA	NA	NA	NA	NA	NA	NA	NA	NA	NA	shSox2	chr9	+	110962475	110962671	110960833	110961009	110970013
ENSMUSG00000032497.18	SE	Lrrfip2	shHnrnpk	chr9	+	111180215	111180272	111179872	111179920	111182818	111182887	46713	1	0	1	1	1	2	0	0	206	149	0.000865982	0.0875203	0.42	0	1	1	-0.79	NA	NA	NA	NA	NA	NA	NA	NA	NA	NA	NA	NA	shSox2	chr9	+	111169764	111169987	111167199	111167244	111170255
ENSMUSG00000032497.18	SE	Lrrfip2	shHnrnpk	chr9	+	111169764	111169987	111167199	111167244	111170255	111170324	79685	2	1	0	1	0	0	3	2	298	149	0.000555871	0.0676555	1	0.333	0	0	0.666	NA	NA	NA	NA	NA	NA	NA	NA	NA	NA	NA	NA	shSox2	chr9	+	111169764	111169987	111167199	111167244	111170255
ENSMUSG00000032531.15	SE	Amotl2	shHnrnpk	chr9	+	102716962	102717086	102716801	102716811	102720080	102720876	42008	1	0	3	3	2	4	2	2	273	149	0.00101186	0.0938157	0.154	0	0.353	0.522	-0.36	NA	NA	NA	NA	NA	NA	NA	NA	NA	NA	NA	NA	shSox2	chr9	+	102716962	102717086	102716801	102716811	102720080
ENSMUSG00000032827.15	SE	Ppp1r9a	shHnrnpk	chr6	+	5062117	5062192	5057457	5057578	5063990	5064095	24705	0	0	11	6	9	0	13	7	224	149	0.000345238	0.050681	0	0	0.315	0	-0.158	NA	NA	NA	NA	NA	NA	NA	NA	NA	NA	NA	NA	shSox2	chr6	+	5062117	5062192	5057457	5057578	5063990
ENSMUSG00000033124.16	RI	Atg9a	shHnrnpk	chr1	-	NA	NA	75180864	75181931	75182591	75182737	1968	0	2	26	6	4	9	14	15	298	149	0.000557629	0.0522763	0	0.143	0.125	0.231	-0.106	75180864	75182737	NA	NA	NA	NA	NA	NA	NA	NA	NA	NA	shSox2	chr1	-	NA	NA	75180864	75181931	75182591
ENSMUSG00000033149.17	SE	Phldb2	shHnrnpk	chr16	-	45827141	45827226	45825973	45826095	45844207	45844343	17014	0	8	14	14	0	0	30	21	234	149	0.000311713	0.0479687	0	0.267	0	0	0.134	NA	NA	NA	NA	NA	NA	NA	NA	NA	NA	NA	NA	shSox2	chr16	-	45774943	45775087	45772134	45772275	45777712
ENSMUSG00000033149.17	SE	Phldb2	shHnrnpk	chr16	-	45827141	45827226	45825973	45826095	45844207	45844343	17014	0	8	14	14	0	0	30	21	234	149	0.000311713	0.0479687	0	0.267	0	0	0.134	NA	NA	NA	NA	NA	NA	NA	NA	NA	NA	NA	NA	shSox2	chr16	-	45774943	45775018	45772134	45772275	45777712
ENSMUSG00000033249.10	MXE	Hsf4	shHnrnpk	chr8	+	NA	NA	105272105	105272208	105274645	105274751	4112	1	0	1	2	3	5	0	3	274	273	0.000695655	0.060684	0.499	0	1	0.624	-0.562	NA	NA	105272459	105272584	105272809	105272933	NA	NA	NA	NA	NA	NA	shSox2	chr8	+	NA	NA	105272105	105272208	105274645
ENSMUSG00000033335.17	MXE	Dnm2	shHnrnpk	chr9	+	NA	NA	21478280	21478348	21481332	21481419	4225	11	11	328	326	0	5	336	288	288	288	0.00142345	0.0954163	0.032	0.033	0	0.017	0.024	NA	NA	21478898	21479037	21480406	21480545	NA	NA	NA	NA	NA	NA	shSox2	chr9	+	NA	NA	21478280	21478348	21481332
ENSMUSG00000033460.14	RI	Armcx1	shHnrnpk	chrX	+	NA	NA	134718655	134718818	134718919	134719052	4299	1	1	17	5	6	4	8	5	250	149	0.000574723	0.0522763	0.034	0.107	0.309	0.323	-0.245	134718655	134719052	NA	NA	NA	NA	NA	NA	NA	NA	NA	NA	shSox2	chrX	+	NA	NA	134718369	134718461	134718725
ENSMUSG00000033460.14	RI	Armcx1	shHnrnpk	chrX	+	NA	NA	134718655	134718818	134718919	134719052	4299	1	1	17	5	6	4	8	5	250	149	0.000574723	0.0522763	0.034	0.107	0.309	0.323	-0.245	134718655	134719052	NA	NA	NA	NA	NA	NA	NA	NA	NA	NA	shSox2	chrX	+	NA	NA	134719369	134719503	134719626
ENSMUSG00000033460.14	RI	Armcx1	shHnrnpk	chrX	+	NA	NA	134719369	134719503	134719626	134719725	4300	4	0	2	3	21	2	0	1	272	149	7.27425e-05	0.0154426	0.523	0	1	0.523	-0.5	134719369	134719725	NA	NA	NA	NA	NA	NA	NA	NA	NA	NA	shSox2	chrX	+	NA	NA	134718369	134718461	134718725
ENSMUSG00000033460.14	RI	Armcx1	shHnrnpk	chrX	+	NA	NA	134719369	134719503	134719626	134719725	4300	4	0	2	3	21	2	0	1	272	149	7.27425e-05	0.0154426	0.523	0	1	0.523	-0.5	134719369	134719725	NA	NA	NA	NA	NA	NA	NA	NA	NA	NA	shSox2	chrX	+	NA	NA	134719369	134719503	134719626
ENSMUSG00000033543.17	A3SS	Gtf2a2	shHnrnpk	chr9	+	NA	NA	NA	NA	NA	NA	33655	3	10	2	3	7	4	0	0	220	149	9.70141e-05	0.0375715	0.504	0.693	1	1	-0.401	NA	NA	NA	NA	NA	NA	70017072	70017191	70017143	70017191	70016818	70016923	shSox2	chr9	+	NA	NA	NA	NA	NA
ENSMUSG00000033703.9	SE	Fcsk	shHnrnpk	chr8	-	110887050	110887272	110886542	110886686	110887354	110887521	24130	57	59	0	0	49	55	7	4	298	149	8.18019e-06	0.00388362	1	1	0.778	0.873	0.174	NA	NA	NA	NA	NA	NA	NA	NA	NA	NA	NA	NA	shSox2	chr8	-	110887050	110887272	110886542	110886686	110887354
ENSMUSG00000033728.14	SE	Lrrc14	shHnrnpk	chr15	+	76710963	76711083	76710730	76710836	76711355	76711530	33143	0	1	1	1	1	1	0	0	269	149	0.000373605	0.0531332	0	0.356	1	1	-0.822	NA	NA	NA	NA	NA	NA	NA	NA	NA	NA	NA	NA	shSox2	chr15	+	76710963	76711083	76710730	76710836	76712866
ENSMUSG00000033728.14	SE	Lrrc14	shHnrnpk	chr15	+	76710963	76711083	76710730	76710836	76711355	76711530	33143	0	1	1	1	1	1	0	0	269	149	0.000373605	0.0531332	0	0.356	1	1	-0.822	NA	NA	NA	NA	NA	NA	NA	NA	NA	NA	NA	NA	shSox2	chr15	+	76711850	76711976	76711421	76711530	76712866
ENSMUSG00000033728.14	SE	Lrrc14	shHnrnpk	chr15	+	76710963	76711083	76710730	76710836	76711355	76711530	33143	0	1	1	1	1	1	0	0	269	149	0.000373605	0.0531332	0	0.356	1	1	-0.822	NA	NA	NA	NA	NA	NA	NA	NA	NA	NA	NA	NA	shSox2	chr15	+	76711856	76711976	76711421	76711530	76712866
ENSMUSG00000033983.14	MXE	Coil	shHnrnpk	chr11	+	NA	NA	88970417	88970479	88982288	88982375	13629	4	2	4	1	0	0	1	1	298	298	3.91548e-06	0.00184695	0.5	0.667	0	0	0.584	NA	NA	88972626	88972853	88981068	88981538	NA	NA	NA	NA	NA	NA	shSox2	chr11	+	NA	NA	88970417	88970479	88982288
ENSMUSG00000034656.18	SE	Cacna1a	shHnrnpk	chr8	+	84615573	84615670	84611597	84611748	84617791	84617897	32256	8	5	5	1	8	1	0	0	246	149	1.48927e-05	0.00586429	0.492	0.752	1	1	-0.378	NA	NA	NA	NA	NA	NA	NA	NA	NA	NA	NA	NA	shSox2	chr8	+	84614694	84614791	84612284	84612412	84617791
ENSMUSG00000034656.18	SE	Cacna1a	shHnrnpk	chr8	+	84615573	84615670	84611597	84611748	84617791	84617897	32256	8	5	5	1	8	1	0	0	246	149	1.48927e-05	0.00586429	0.492	0.752	1	1	-0.378	NA	NA	NA	NA	NA	NA	NA	NA	NA	NA	NA	NA	shSox2	chr8	+	84615573	84615670	84612284	84612412	84617791
ENSMUSG00000035439.13	MXE	Haus8	shHnrnpk	chr8	-	NA	NA	71257355	71257425	71263051	71263104	11936	2	2	1	3	5	5	0	0	226	206	0.000314069	0.0368189	0.646	0.378	1	1	-0.488	NA	NA	71257754	71257811	71260433	71260510	NA	NA	NA	NA	NA	NA	shSox2	chr8	-	NA	NA	71257355	71257425	71263051
ENSMUSG00000035439.13	MXE	Haus8	shHnrnpk	chr8	-	NA	NA	71257355	71257425	71263051	71263104	11936	2	2	1	3	5	5	0	0	226	206	0.000314069	0.0368189	0.646	0.378	1	1	-0.488	NA	NA	71257754	71257811	71260433	71260510	NA	NA	NA	NA	NA	NA	shSox2	chr8	-	NA	NA	71257355	71257425	71263051
ENSMUSG00000035439.13	MXE	Haus8	shHnrnpk	chr8	-	NA	NA	71257355	71257425	71263051	71263104	11936	2	2	1	3	5	5	0	0	226	206	0.000314069	0.0368189	0.646	0.378	1	1	-0.488	NA	NA	71257754	71257811	71260433	71260510	NA	NA	NA	NA	NA	NA	shSox2	chr8	-	NA	NA	71257355	71257425	71263051
ENSMUSG00000035439.13	MXE	Haus8	shHnrnpk	chr8	-	NA	NA	71257355	71257425	71263051	71263104	11938	0	0	1	3	1	1	0	0	298	206	3.52188e-09	9.2719e-06	0	0	1	1	-1	NA	NA	71257754	71257811	71260433	71260823	NA	NA	NA	NA	NA	NA	shSox2	chr8	-	NA	NA	71257355	71257425	71263051
ENSMUSG00000035439.13	MXE	Haus8	shHnrnpk	chr8	-	NA	NA	71257355	71257425	71263051	71263104	11938	0	0	1	3	1	1	0	0	298	206	3.52188e-09	9.2719e-06	0	0	1	1	-1	NA	NA	71257754	71257811	71260433	71260823	NA	NA	NA	NA	NA	NA	shSox2	chr8	-	NA	NA	71257355	71257425	71263051
ENSMUSG00000035439.13	MXE	Haus8	shHnrnpk	chr8	-	NA	NA	71257355	71257425	71263051	71263104	11938	0	0	1	3	1	1	0	0	298	206	3.52188e-09	9.2719e-06	0	0	1	1	-1	NA	NA	71257754	71257811	71260433	71260823	NA	NA	NA	NA	NA	NA	shSox2	chr8	-	NA	NA	71257355	71257425	71263051
ENSMUSG00000035439.13	RI	Haus8	shHnrnpk	chr8	-	NA	NA	71257355	71257425	71257754	71257811	13847	7	6	1	4	11	5	0	0	298	149	4.38869e-05	0.011979	0.778	0.429	1	1	-0.396	71257355	71257811	NA	NA	NA	NA	NA	NA	NA	NA	NA	NA	shSox2	chr8	-	NA	NA	71257355	71257425	71257754
ENSMUSG00000035469.17	SE	Rcbtb1	shHnrnpk	chr14	+	59206803	59206930	59205624	59205722	59210016	59210094	47083	1	3	1	3	3	5	0	1	276	149	0.000332353	0.0495502	0.351	0.351	1	0.73	-0.514	NA	NA	NA	NA	NA	NA	NA	NA	NA	NA	NA	NA	shSox2	chr14	+	59206803	59206930	59205624	59205722	59210016
ENSMUSG00000035469.17	SE	Rcbtb1	shHnrnpk	chr14	+	59209742	59209810	59205624	59205722	59209924	59210094	47085	1	4	2	3	0	0	2	3	217	149	0.00014395	0.0283416	0.256	0.478	0	0	0.367	NA	NA	NA	NA	NA	NA	NA	NA	NA	NA	NA	NA	shSox2	chr14	+	59206803	59206930	59205624	59205722	59210016
ENSMUSG00000035469.17	SE	Rcbtb1	shHnrnpk	chr14	+	59221617	59221773	59217595	59217762	59223192	59223300	79965	11	11	0	0	13	11	2	5	298	149	9.10428e-06	0.00417431	1	1	0.765	0.524	0.355	NA	NA	NA	NA	NA	NA	NA	NA	NA	NA	NA	NA	shSox2	chr14	+	59206803	59206930	59205624	59205722	59210016
ENSMUSG00000035529.10	RI	Prdm4	shHnrnpk	chr10	-	NA	NA	85899021	85899076	85899174	85899343	10361	0	0	2	1	1	3	0	2	247	149	0.000796571	0.0627607	0	0	1	0.475	-0.738	85899021	85899343	NA	NA	NA	NA	NA	NA	NA	NA	NA	NA	shSox2	chr10	-	NA	NA	85899021	85899076	85899174
ENSMUSG00000035851.14	RI	Ythdc1	shHnrnpk	chr5	+	NA	NA	86815654	86815730	86815933	86816080	10805	1	2	1	2	3	2	1	0	298	149	0.00179733	0.0996285	0.333	0.333	0.6	1	-0.467	86815654	86816080	NA	NA	NA	NA	NA	NA	NA	NA	NA	NA	shSox2	chr5	+	NA	NA	86815654	86815730	86815933
ENSMUSG00000035958.3	SE	Tdp2	shHnrnpk	chr13	+	24832647	24832826	24832009	24832095	24836854	24836946	76792	1	1	0	0	0	0	1	2	298	149	5.94589e-09	1.20613e-05	1	1	0	0	1	NA	NA	NA	NA	NA	NA	NA	NA	NA	NA	NA	NA	shSox2	chr13	+	24832647	24832826	24832009	24832095	24836854
ENSMUSG00000035958.3	SE	Tdp2	shHnrnpk	chr13	+	24832647	24832826	24832009	24832095	24836854	24836946	76792	1	1	0	0	0	0	1	2	298	149	5.94589e-09	1.20613e-05	1	1	0	0	1	NA	NA	NA	NA	NA	NA	NA	NA	NA	NA	NA	NA	shSox2	chr13	+	24836005	24836166	24832009	24832095	24836854
ENSMUSG00000035958.3	SE	Tdp2	shHnrnpk	chr13	+	24832647	24832826	24832009	24832095	24836854	24836946	76792	1	1	0	0	0	0	1	2	298	149	5.94589e-09	1.20613e-05	1	1	0	0	1	NA	NA	NA	NA	NA	NA	NA	NA	NA	NA	NA	NA	shSox2	chr13	+	24836005	24836185	24832009	24832095	24836854
ENSMUSG00000035958.3	SE	Tdp2	shHnrnpk	chr13	+	24836005	24836166	24832009	24832095	24836854	24836946	76793	2	2	0	0	1	1	1	2	298	149	9.5109e-05	0.0217293	1	1	0.333	0.2	0.734	NA	NA	NA	NA	NA	NA	NA	NA	NA	NA	NA	NA	shSox2	chr13	+	24832647	24832826	24832009	24832095	24836854
ENSMUSG00000035958.3	SE	Tdp2	shHnrnpk	chr13	+	24836005	24836166	24832009	24832095	24836854	24836946	76793	2	2	0	0	1	1	1	2	298	149	9.5109e-05	0.0217293	1	1	0.333	0.2	0.734	NA	NA	NA	NA	NA	NA	NA	NA	NA	NA	NA	NA	shSox2	chr13	+	24836005	24836166	24832009	24832095	24836854
ENSMUSG00000035958.3	SE	Tdp2	shHnrnpk	chr13	+	24836005	24836166	24832009	24832095	24836854	24836946	76793	2	2	0	0	1	1	1	2	298	149	9.5109e-05	0.0217293	1	1	0.333	0.2	0.734	NA	NA	NA	NA	NA	NA	NA	NA	NA	NA	NA	NA	shSox2	chr13	+	24836005	24836185	24832009	24832095	24836854
ENSMUSG00000035958.3	SE	Tdp2	shHnrnpk	chr13	+	24836005	24836207	24832009	24832095	24836854	24836946	76795	2	2	0	0	0	0	1	2	298	149	2.59372e-09	8.08151e-06	1	1	0	0	1	NA	NA	NA	NA	NA	NA	NA	NA	NA	NA	NA	NA	shSox2	chr13	+	24832647	24832826	24832009	24832095	24836854
ENSMUSG00000035958.3	SE	Tdp2	shHnrnpk	chr13	+	24836005	24836207	24832009	24832095	24836854	24836946	76795	2	2	0	0	0	0	1	2	298	149	2.59372e-09	8.08151e-06	1	1	0	0	1	NA	NA	NA	NA	NA	NA	NA	NA	NA	NA	NA	NA	shSox2	chr13	+	24836005	24836166	24832009	24832095	24836854
ENSMUSG00000035958.3	SE	Tdp2	shHnrnpk	chr13	+	24836005	24836207	24832009	24832095	24836854	24836946	76795	2	2	0	0	0	0	1	2	298	149	2.59372e-09	8.08151e-06	1	1	0	0	1	NA	NA	NA	NA	NA	NA	NA	NA	NA	NA	NA	NA	shSox2	chr13	+	24836005	24836185	24832009	24832095	24836854
ENSMUSG00000036054.15	MXE	Sugp2	shHnrnpk	chr8	+	NA	NA	70234622	70234652	70242490	70244056	9850	55	36	5	6	73	43	1	0	276	264	0.000122848	0.0190803	0.913	0.852	0.986	1	-0.11	NA	NA	70236667	70236794	70236821	70236936	NA	NA	NA	NA	NA	NA	shSox2	chr8	+	NA	NA	70234622	70234652	70242490
ENSMUSG00000036792.12	SE	Mbd5	shHnrnpk	chr2	+	49278580	49279783	49274562	49274774	49298655	49298729	15033	5	3	0	0	3	0	2	4	298	149	4.0697e-09	1.009e-05	1	1	0.429	0	0.785	NA	NA	NA	NA	NA	NA	NA	NA	NA	NA	NA	NA	shSox2	chr2	+	49073841	49073883	49018253	49018325	49086589
ENSMUSG00000036932.14	SE	Aifm1	shHnrnpk	chrX	-	48503582	48503713	48499771	48499871	48513235	48513559	840	0	0	1	1	2	3	2	0	280	149	5.92569e-05	0.0159991	0	0	0.347	1	-0.673	NA	NA	NA	NA	NA	NA	NA	NA	NA	NA	NA	NA	shSox2	chrX	-	48503582	48503713	48499771	48499871	48513235
ENSMUSG00000037119.4	A3SS	Fam91a1	shHnrnpk	chr15	+	NA	NA	NA	NA	NA	NA	11268	11	6	1	0	7	7	4	7	298	149	2.14688e-05	0.0133031	0.846	1	0.467	0.333	0.523	NA	NA	NA	NA	NA	NA	58442931	58443274	58443160	58443274	58441577	58441726	shSox2	chr15	+	NA	NA	NA	NA	NA
ENSMUSG00000037119.4	SE	Fam91a1	shHnrnpk	chr15	+	58442931	58442966	58441577	58441726	58443160	58443274	51624	22	23	1	0	24	30	4	7	184	149	0.000140445	0.0278977	0.947	1	0.829	0.776	0.171	NA	NA	NA	NA	NA	NA	NA	NA	NA	NA	NA	NA	shSox2	chr15	+	58442831	58442966	58441577	58441726	58443160
ENSMUSG00000037119.4	SE	Fam91a1	shHnrnpk	chr15	+	58442931	58442966	58441577	58441726	58443160	58443274	51624	22	23	1	0	24	30	4	7	184	149	0.000140445	0.0278977	0.947	1	0.829	0.776	0.171	NA	NA	NA	NA	NA	NA	NA	NA	NA	NA	NA	NA	shSox2	chr15	+	58442931	58442966	58441577	58441726	58443160
ENSMUSG00000037211.12	SE	Spry1	shHnrnpk	chr3	+	37640519	37640808	37639957	37640105	37642554	37644598	28506	5	13	0	0	9	12	7	1	298	149	2.67282e-05	0.00894607	1	1	0.391	0.857	0.376	NA	NA	NA	NA	NA	NA	NA	NA	NA	NA	NA	NA	shSox2	chr3	+	37640519	37640808	37639957	37640105	37642554
ENSMUSG00000037243.17	RI	Zfp692	shHnrnpk	chr11	+	NA	NA	58309391	58309440	58309504	58309669	15789	3	5	0	0	2	0	2	4	213	149	3.91696e-09	1.57295e-05	1	1	0.412	0	0.794	58309391	58309669	NA	NA	NA	NA	NA	NA	NA	NA	NA	NA	shSox2	chr11	+	NA	NA	58309391	58309440	58309520
ENSMUSG00000037336.14	MXE	Mfsd2b	shHnrnpk	chr12	-	NA	NA	4865136	4865313	4866448	4866529	1407	1	0	6	6	4	4	5	3	259	293	9.55958e-05	0.0156091	0.159	0	0.475	0.601	-0.459	NA	NA	4865727	4865871	4866158	4866268	NA	NA	NA	NA	NA	NA	shSox2	chr12	-	NA	NA	4865136	4865313	4866448
ENSMUSG00000037788.14	SE	Vopp1	shHnrnpk	chr6	-	57808535	57808692	57789976	57790035	57824926	57825150	32802	0	0	4	1	4	2	3	3	298	149	6.44171e-05	0.0170369	0	0	0.4	0.25	-0.325	NA	NA	NA	NA	NA	NA	NA	NA	NA	NA	NA	NA	shSox2	chr6	-	57808535	57808692	57789976	57790035	57824926
ENSMUSG00000037805.15	RI	Rpl10a	shHnrnpk	chr17	+	NA	NA	28328966	28329047	28329373	28329522	2073	716	610	5991	5330	1013	860	5227	5166	298	149	6.40116e-05	0.0143885	0.056	0.054	0.088	0.077	-0.027	28328966	28329522	NA	NA	NA	NA	NA	NA	NA	NA	NA	NA	shSox2	chr17	+	NA	NA	28328966	28329047	28329373
ENSMUSG00000037965.14	A3SS	Zc3h7a	shHnrnpk	chr16	-	NA	NA	NA	NA	NA	NA	10348	0	1	3	1	3	6	1	0	155	149	2.87775e-06	0.00313262	0	0.49	0.743	1	-0.626	NA	NA	NA	NA	NA	NA	11151138	11151328	11151138	11151322	11151865	11152748	shSox2	chr16	-	NA	NA	NA	NA	NA
ENSMUSG00000038005.15	SE	Hpf1	shHnrnpk	chr8	+	60896737	60896836	60890444	60890536	60905547	60905720	34778	0	0	11	2	4	4	3	7	248	149	1.61301e-05	0.0062187	0	0	0.445	0.256	-0.351	NA	NA	NA	NA	NA	NA	NA	NA	NA	NA	NA	NA	shSox2	chr8	+	60896737	60896836	60893700	60893860	60905547
ENSMUSG00000038005.15	SE	Hpf1	shHnrnpk	chr8	+	60896737	60896836	60890444	60890536	60905547	60905720	34778	0	0	11	2	4	4	3	7	248	149	1.61301e-05	0.0062187	0	0	0.445	0.256	-0.351	NA	NA	NA	NA	NA	NA	NA	NA	NA	NA	NA	NA	shSox2	chr8	+	60903999	60904117	60896737	60896836	60905547
ENSMUSG00000038005.15	SE	Hpf1	shHnrnpk	chr8	+	60903999	60904117	60896737	60896836	60905547	60905985	71300	5	2	0	0	4	8	2	2	267	149	0.000922195	0.0909306	1	1	0.527	0.691	0.391	NA	NA	NA	NA	NA	NA	NA	NA	NA	NA	NA	NA	shSox2	chr8	+	60896737	60896836	60893700	60893860	60905547
ENSMUSG00000038005.15	SE	Hpf1	shHnrnpk	chr8	+	60903999	60904117	60896737	60896836	60905547	60905985	71300	5	2	0	0	4	8	2	2	267	149	0.000922195	0.0909306	1	1	0.527	0.691	0.391	NA	NA	NA	NA	NA	NA	NA	NA	NA	NA	NA	NA	shSox2	chr8	+	60903999	60904117	60896737	60896836	60905547
ENSMUSG00000038271.17	A3SS	Iffo1	shHnrnpk	chr6	+	NA	NA	NA	NA	NA	NA	3423	6	6	34	17	10	21	11	15	298	149	7.55607e-05	0.0317016	0.081	0.15	0.312	0.412	-0.246	NA	NA	NA	NA	NA	NA	125151794	125152771	125152613	125152771	125151384	125151525	shSox2	chr6	+	NA	NA	NA	NA	NA
ENSMUSG00000038271.17	A3SS	Iffo1	shHnrnpk	chr6	+	NA	NA	NA	NA	NA	NA	3423	6	6	34	17	10	21	11	15	298	149	7.55607e-05	0.0317016	0.081	0.15	0.312	0.412	-0.246	NA	NA	NA	NA	NA	NA	125151794	125152771	125152613	125152771	125151384	125151525	shSox2	chr6	+	NA	NA	NA	NA	NA
ENSMUSG00000038286.11	SE	Bphl	shHnrnpk	chr13	+	34046785	34046952	34044423	34044527	34050280	34050323	39094	36	33	2	6	32	60	1	0	298	149	0.000328125	0.0493595	0.9	0.733	0.941	1	-0.154	NA	NA	NA	NA	NA	NA	NA	NA	NA	NA	NA	NA	shSox2	chr13	+	34046785	34046952	34044423	34044527	34050280
ENSMUSG00000038286.11	SE	Bphl	shHnrnpk	chr13	+	34046785	34046952	34044423	34044527	34050280	34050323	39094	36	33	2	6	32	60	1	0	298	149	0.000328125	0.0493595	0.9	0.733	0.941	1	-0.154	NA	NA	NA	NA	NA	NA	NA	NA	NA	NA	NA	NA	shSox2	chr13	+	34046772	34046952	34044423	34044527	34050280
ENSMUSG00000038352.15	SE	Arl5c	shHnrnpk	chr11	-	97994819	97995127	97994337	97994485	97995817	97995929	76950	0	0	2	3	2	4	0	0	298	149	1.29646e-10	2.31423e-06	0	0	1	1	-1	NA	NA	NA	NA	NA	NA	NA	NA	NA	NA	NA	NA	shSox2	chr11	-	97994819	97995127	97994337	97994485	97995817
ENSMUSG00000038416.15	RI	Cdc16	shHnrnpk	chr8	+	NA	NA	13759003	13759052	13759139	13759237	13645	3	3	146	129	13	6	118	104	236	149	0.00125511	0.0812897	0.013	0.014	0.065	0.035	-0.037	13759003	13759237	NA	NA	NA	NA	NA	NA	NA	NA	NA	NA	shSox2	chr8	+	NA	NA	13759003	13759052	13759139
ENSMUSG00000038515.10	RI	Grtp1	shHnrnpk	chr8	-	NA	NA	13179322	13179508	13179582	13179779	10787	21	13	152	132	29	25	91	98	223	149	0.000573629	0.0522763	0.085	0.062	0.176	0.146	-0.087	13179322	13179779	NA	NA	NA	NA	NA	NA	NA	NA	NA	NA	shSox2	chr8	-	NA	NA	13179322	13179508	13179582
ENSMUSG00000038564.11	RI	Ift172	shHnrnpk	chr5	-	NA	NA	31285762	31285828	31286077	31286117	2517	13	2	14	14	3	0	15	23	298	149	0.00177614	0.0990816	0.317	0.067	0.091	0	0.147	31285762	31286117	NA	NA	NA	NA	NA	NA	NA	NA	NA	NA	shSox2	chr5	-	NA	NA	31285762	31285828	31286077
ENSMUSG00000038671.15	MXE	Arfrp1	shHnrnpk	chr2	-	NA	NA	181359638	181359739	181364310	181364398	1593	48	45	2	4	41	34	11	9	232	231	0.000981691	0.0777157	0.96	0.918	0.788	0.79	0.15	NA	NA	181361390	181361472	181364013	181364096	NA	NA	NA	NA	NA	NA	shSox2	chr2	-	NA	NA	181364013	181364096	181365218
ENSMUSG00000038685.18	RI	Rtel1	shHnrnpk	chr2	+	NA	NA	181351575	181351699	181351802	181351953	2184	28	7	156	149	51	33	182	155	252	149	0.000634937	0.0551421	0.096	0.027	0.142	0.112	-0.066	181351575	181351953	NA	NA	NA	NA	NA	NA	NA	NA	NA	NA	shSox2	chr2	+	NA	NA	181349162	181349307	181349462
ENSMUSG00000038685.18	RI	Rtel1	shHnrnpk	chr2	+	NA	NA	181352564	181352666	181352752	181352848	11196	9	4	0	0	18	13	3	7	235	149	1.82164e-05	0.00638346	1	1	0.792	0.541	0.333	181352564	181352848	NA	NA	NA	NA	NA	NA	NA	NA	NA	NA	shSox2	chr2	+	NA	NA	181349162	181349307	181349462
ENSMUSG00000038831.16	MXE	Ralgps1	shHnrnpk	chr2	-	NA	NA	33143299	33143392	33155287	33155339	4188	1	0	8	7	2	5	6	9	233	255	0.000809136	0.0669166	0.12	0	0.267	0.378	-0.263	NA	NA	33145397	33145503	33146569	33146653	NA	NA	NA	NA	NA	NA	shSox2	chr2	-	NA	NA	33143299	33143392	33155287
ENSMUSG00000039148.5	RI	Sart1	shHnrnpk	chr19	-	NA	NA	5384617	5384723	5384822	5384990	8448	4	4	166	174	9	14	147	140	248	149	0.00136744	0.0862716	0.014	0.014	0.035	0.057	-0.032	5384617	5384990	NA	NA	NA	NA	NA	NA	NA	NA	NA	NA	shSox2	chr19	-	NA	NA	5382939	5383073	5383154
ENSMUSG00000039678.12	MXE	Tbc1d13	shHnrnpk	chr2	+	NA	NA	30133820	30133912	30140474	30140557	8470	2	0	2	1	2	1	1	0	298	252	0.000820068	0.0673831	0.458	0	0.628	1	-0.585	NA	NA	30134697	30134870	30137120	30137223	NA	NA	NA	NA	NA	NA	shSox2	chr2	+	NA	NA	30134796	30134870	30137120
ENSMUSG00000039678.12	MXE	Tbc1d13	shHnrnpk	chr2	+	NA	NA	30133820	30133912	30140474	30140557	8470	2	0	2	1	2	1	1	0	298	252	0.000820068	0.0673831	0.458	0	0.628	1	-0.585	NA	NA	30134697	30134870	30137120	30137223	NA	NA	NA	NA	NA	NA	shSox2	chr2	+	NA	NA	30134796	30134870	30137120
ENSMUSG00000039720.7	SE	Got1l1	shHnrnpk	chr8	-	27202412	27202463	27200721	27200903	27223687	27223828	71015	12	4	2	5	4	4	0	0	200	149	3.1804e-05	0.0102355	0.817	0.373	1	1	-0.405	NA	NA	NA	NA	NA	NA	NA	NA	NA	NA	NA	NA	shSox2	chr8	-	27202371	27202463	27200721	27200903	27223687
ENSMUSG00000039720.7	SE	Got1l1	shHnrnpk	chr8	-	27202412	27202463	27200721	27200903	27223687	27223828	71015	12	4	2	5	4	4	0	0	200	149	3.1804e-05	0.0102355	0.817	0.373	1	1	-0.405	NA	NA	NA	NA	NA	NA	NA	NA	NA	NA	NA	NA	shSox2	chr8	-	27202412	27202463	27200721	27200903	27223687
ENSMUSG00000039720.7	SE	Got1l1	shHnrnpk	chr8	-	27202412	27202463	27200721	27200903	27223687	27223828	71015	12	4	2	5	4	4	0	0	200	149	3.1804e-05	0.0102355	0.817	0.373	1	1	-0.405	NA	NA	NA	NA	NA	NA	NA	NA	NA	NA	NA	NA	shSox2	chr8	-	27202412	27202651	27200721	27200903	27223687
ENSMUSG00000039720.7	SE	Got1l1	shHnrnpk	chr8	-	27202412	27202651	27200721	27200903	27223687	27223828	71016	34	17	2	5	7	12	0	0	298	149	0.000198038	0.0353516	0.895	0.63	1	1	-0.238	NA	NA	NA	NA	NA	NA	NA	NA	NA	NA	NA	NA	shSox2	chr8	-	27202371	27202463	27200721	27200903	27223687
ENSMUSG00000039720.7	SE	Got1l1	shHnrnpk	chr8	-	27202412	27202651	27200721	27200903	27223687	27223828	71016	34	17	2	5	7	12	0	0	298	149	0.000198038	0.0353516	0.895	0.63	1	1	-0.238	NA	NA	NA	NA	NA	NA	NA	NA	NA	NA	NA	NA	shSox2	chr8	-	27202412	27202463	27200721	27200903	27223687
ENSMUSG00000039720.7	SE	Got1l1	shHnrnpk	chr8	-	27202412	27202651	27200721	27200903	27223687	27223828	71016	34	17	2	5	7	12	0	0	298	149	0.000198038	0.0353516	0.895	0.63	1	1	-0.238	NA	NA	NA	NA	NA	NA	NA	NA	NA	NA	NA	NA	shSox2	chr8	-	27202412	27202651	27200721	27200903	27223687
ENSMUSG00000039987.15	SE	Phtf2	shHnrnpk	chr5	-	20764213	20764309	20761663	20761789	20765757	20765913	22098	87	48	6	3	68	66	0	0	245	149	0.000362667	0.0520082	0.898	0.907	1	1	-0.097	NA	NA	NA	NA	NA	NA	NA	NA	NA	NA	NA	NA	shSox2	chr5	-	20764213	20764309	20761663	20761789	20765757
ENSMUSG00000039987.15	SE	Phtf2	shHnrnpk	chr5	-	20764213	20764309	20761663	20761789	20765757	20765913	22098	87	48	6	3	68	66	0	0	245	149	0.000362667	0.0520082	0.898	0.907	1	1	-0.097	NA	NA	NA	NA	NA	NA	NA	NA	NA	NA	NA	NA	shSox2	chr5	-	20764213	20764470	20761663	20761789	20765757
ENSMUSG00000039987.15	SE	Phtf2	shHnrnpk	chr5	-	20764213	20764470	20761663	20761789	20765757	20765913	22099	39	27	6	3	38	35	0	0	298	149	1.66437e-05	0.00636654	0.765	0.818	1	1	-0.209	NA	NA	NA	NA	NA	NA	NA	NA	NA	NA	NA	NA	shSox2	chr5	-	20764213	20764309	20761663	20761789	20765757
ENSMUSG00000039987.15	SE	Phtf2	shHnrnpk	chr5	-	20764213	20764470	20761663	20761789	20765757	20765913	22099	39	27	6	3	38	35	0	0	298	149	1.66437e-05	0.00636654	0.765	0.818	1	1	-0.209	NA	NA	NA	NA	NA	NA	NA	NA	NA	NA	NA	NA	shSox2	chr5	-	20764213	20764470	20761663	20761789	20765757
ENSMUSG00000040209.12	MXE	Zfp704	shHnrnpk	chr3	-	NA	NA	9439784	9439882	9445959	9446064	3196	4	0	4	3	7	4	0	1	298	232	2.72186e-05	0.00693312	0.438	0	1	0.757	-0.66	NA	NA	9443823	9443906	9444158	9444342	NA	NA	NA	NA	NA	NA	shSox2	chr3	-	NA	NA	9439784	9439882	9445959
ENSMUSG00000040570.14	A5SS	Rundc3b	shHnrnpk	chr5	-	NA	NA	NA	NA	NA	NA	21535	1	0	1	2	1	3	1	0	155	149	2.36346e-05	0.0103506	0.49	0	0.49	1	-0.5	NA	NA	NA	NA	NA	NA	8512260	8512407	8512266	8512407	8494783	8494905	shSox2	chr5	-	NA	NA	NA	NA	NA
ENSMUSG00000040652.16	SE	Oaz2	shHnrnpk	chr9	+	65688820	65688906	65687797	65687973	65689094	65690300	37554	287	279	2	4	245	263	7	24	235	149	4.69021e-06	0.00259477	0.989	0.978	0.957	0.874	0.068	NA	NA	NA	NA	NA	NA	NA	NA	NA	NA	NA	NA	shSox2	chr9	+	65688820	65688906	65687797	65687973	65689094
ENSMUSG00000040652.16	SE	Oaz2	shHnrnpk	chr9	+	65688820	65688906	65687797	65687973	65689094	65690300	37554	287	279	2	4	245	263	7	24	235	149	4.69021e-06	0.00259477	0.989	0.978	0.957	0.874	0.068	NA	NA	NA	NA	NA	NA	NA	NA	NA	NA	NA	NA	shSox2	chr9	+	65688806	65688906	65687805	65687973	65689094
ENSMUSG00000040652.16	SE	Oaz2	shHnrnpk	chr9	+	65688828	65688906	65687805	65687973	65689094	65690300	73293	106	91	2	4	103	102	7	24	227	149	0.000202114	0.0356984	0.972	0.937	0.906	0.736	0.134	NA	NA	NA	NA	NA	NA	NA	NA	NA	NA	NA	NA	shSox2	chr9	+	65688820	65688906	65687797	65687973	65689094
ENSMUSG00000040652.16	SE	Oaz2	shHnrnpk	chr9	+	65688828	65688906	65687805	65687973	65689094	65690300	73293	106	91	2	4	103	102	7	24	227	149	0.000202114	0.0356984	0.972	0.937	0.906	0.736	0.134	NA	NA	NA	NA	NA	NA	NA	NA	NA	NA	NA	NA	shSox2	chr9	+	65688806	65688906	65687805	65687973	65689094
ENSMUSG00000040667.11	RI	Nup88	shHnrnpk	chr11	-	NA	NA	70944672	70944738	70944844	70944996	14174	26	22	345	306	41	46	287	280	255	149	0.000427219	0.0469787	0.042	0.04	0.077	0.088	-0.041	70944672	70944996	NA	NA	NA	NA	NA	NA	NA	NA	NA	NA	shSox2	chr11	-	NA	NA	70944672	70944738	70944844
ENSMUSG00000040746.15	RI	Rnf167	shHnrnpk	chr11	+	NA	NA	70649674	70650017	70650125	70650219	896	6	4	235	257	16	21	212	289	257	149	8.26378e-05	0.0165199	0.015	0.009	0.042	0.04	-0.029	70649674	70650219	NA	NA	NA	NA	NA	NA	NA	NA	NA	NA	shSox2	chr11	+	NA	NA	70649674	70650017	70650125
ENSMUSG00000040813.16	SE	Tex264	shHnrnpk	chr9	-	106684946	106684995	106673516	106673738	106685834	106685919	24321	1	0	1	1	1	1	0	0	198	149	0.000981417	0.0925835	0.429	0	1	1	-0.785	NA	NA	NA	NA	NA	NA	NA	NA	NA	NA	NA	NA	shSox2	chr9	-	106684946	106684995	106673516	106673738	106685834
ENSMUSG00000041238.16	A5SS	Rbbp8	shHnrnpk	chr18	+	NA	NA	NA	NA	NA	NA	5408	15	6	4	2	11	15	0	0	203	149	0.000154407	0.0414256	0.734	0.688	1	1	-0.289	NA	NA	NA	NA	NA	NA	11657841	11657973	11657841	11657919	11660734	11660941	shSox2	chr18	+	NA	NA	NA	NA	NA
ENSMUSG00000041264.16	SE	Uspl1	shHnrnpk	chr5	+	149185484	149185661	149184662	149184806	149188344	149188473	23885	30	34	24	37	31	18	95	67	298	149	1.63915e-06	0.0011673	0.385	0.315	0.14	0.118	0.221	NA	NA	NA	NA	NA	NA	NA	NA	NA	NA	NA	NA	shSox2	chr5	+	149187707	149187834	149184666	149184806	149188344
ENSMUSG00000041264.16	SE	Uspl1	shHnrnpk	chr5	+	149185484	149185661	149184662	149184806	149188344	149188473	23885	30	34	24	37	31	18	95	67	298	149	1.63915e-06	0.0011673	0.385	0.315	0.14	0.118	0.221	NA	NA	NA	NA	NA	NA	NA	NA	NA	NA	NA	NA	shSox2	chr5	+	149187707	149187876	149184559	149184806	149188344
ENSMUSG00000041264.16	SE	Uspl1	shHnrnpk	chr5	+	149185484	149185661	149184662	149184806	149188344	149188473	23885	30	34	24	37	31	18	95	67	298	149	1.63915e-06	0.0011673	0.385	0.315	0.14	0.118	0.221	NA	NA	NA	NA	NA	NA	NA	NA	NA	NA	NA	NA	shSox2	chr5	+	149187707	149187805	149184559	149184806	149188344
ENSMUSG00000041264.16	SE	Uspl1	shHnrnpk	chr5	+	149185484	149185661	149184662	149184806	149188344	149188473	23885	30	34	24	37	31	18	95	67	298	149	1.63915e-06	0.0011673	0.385	0.315	0.14	0.118	0.221	NA	NA	NA	NA	NA	NA	NA	NA	NA	NA	NA	NA	shSox2	chr5	+	149187707	149187863	149184559	149184806	149188344
ENSMUSG00000041264.16	SE	Uspl1	shHnrnpk	chr5	+	149187707	149187834	149184666	149184806	149188344	149188473	23886	151	132	24	37	102	134	95	67	276	149	1.7728e-05	0.00661875	0.773	0.658	0.367	0.519	0.273	NA	NA	NA	NA	NA	NA	NA	NA	NA	NA	NA	NA	shSox2	chr5	+	149187707	149187834	149184666	149184806	149188344
ENSMUSG00000041264.16	SE	Uspl1	shHnrnpk	chr5	+	149187707	149187834	149184666	149184806	149188344	149188473	23886	151	132	24	37	102	134	95	67	276	149	1.7728e-05	0.00661875	0.773	0.658	0.367	0.519	0.273	NA	NA	NA	NA	NA	NA	NA	NA	NA	NA	NA	NA	shSox2	chr5	+	149187707	149187876	149184559	149184806	149188344
ENSMUSG00000041264.16	SE	Uspl1	shHnrnpk	chr5	+	149187707	149187834	149184666	149184806	149188344	149188473	23886	151	132	24	37	102	134	95	67	276	149	1.7728e-05	0.00661875	0.773	0.658	0.367	0.519	0.273	NA	NA	NA	NA	NA	NA	NA	NA	NA	NA	NA	NA	shSox2	chr5	+	149187707	149187805	149184559	149184806	149188344
ENSMUSG00000041264.16	SE	Uspl1	shHnrnpk	chr5	+	149187707	149187834	149184666	149184806	149188344	149188473	23886	151	132	24	37	102	134	95	67	276	149	1.7728e-05	0.00661875	0.773	0.658	0.367	0.519	0.273	NA	NA	NA	NA	NA	NA	NA	NA	NA	NA	NA	NA	shSox2	chr5	+	149187707	149187863	149184559	149184806	149188344
ENSMUSG00000041264.16	SE	Uspl1	shHnrnpk	chr5	+	149187707	149187876	149184559	149184806	149188344	149188473	23887	344	248	24	37	206	273	95	67	298	149	4.72988e-06	0.00259527	0.878	0.77	0.52	0.671	0.229	NA	NA	NA	NA	NA	NA	NA	NA	NA	NA	NA	NA	shSox2	chr5	+	149187707	149187834	149184666	149184806	149188344
ENSMUSG00000041264.16	SE	Uspl1	shHnrnpk	chr5	+	149187707	149187876	149184559	149184806	149188344	149188473	23887	344	248	24	37	206	273	95	67	298	149	4.72988e-06	0.00259527	0.878	0.77	0.52	0.671	0.229	NA	NA	NA	NA	NA	NA	NA	NA	NA	NA	NA	NA	shSox2	chr5	+	149187707	149187876	149184559	149184806	149188344
ENSMUSG00000041264.16	SE	Uspl1	shHnrnpk	chr5	+	149187707	149187876	149184559	149184806	149188344	149188473	23887	344	248	24	37	206	273	95	67	298	149	4.72988e-06	0.00259527	0.878	0.77	0.52	0.671	0.229	NA	NA	NA	NA	NA	NA	NA	NA	NA	NA	NA	NA	shSox2	chr5	+	149187707	149187805	149184559	149184806	149188344
ENSMUSG00000041264.16	SE	Uspl1	shHnrnpk	chr5	+	149187707	149187876	149184559	149184806	149188344	149188473	23887	344	248	24	37	206	273	95	67	298	149	4.72988e-06	0.00259527	0.878	0.77	0.52	0.671	0.229	NA	NA	NA	NA	NA	NA	NA	NA	NA	NA	NA	NA	shSox2	chr5	+	149187707	149187863	149184559	149184806	149188344
ENSMUSG00000041264.16	SE	Uspl1	shHnrnpk	chr5	+	149185484	149185774	149184662	149184806	149188344	149188473	63675	29	34	24	37	29	15	95	67	298	149	3.09435e-07	0.000318675	0.377	0.315	0.132	0.101	0.229	NA	NA	NA	NA	NA	NA	NA	NA	NA	NA	NA	NA	shSox2	chr5	+	149187707	149187834	149184666	149184806	149188344
ENSMUSG00000041264.16	SE	Uspl1	shHnrnpk	chr5	+	149185484	149185774	149184662	149184806	149188344	149188473	63675	29	34	24	37	29	15	95	67	298	149	3.09435e-07	0.000318675	0.377	0.315	0.132	0.101	0.229	NA	NA	NA	NA	NA	NA	NA	NA	NA	NA	NA	NA	shSox2	chr5	+	149187707	149187876	149184559	149184806	149188344
ENSMUSG00000041264.16	SE	Uspl1	shHnrnpk	chr5	+	149185484	149185774	149184662	149184806	149188344	149188473	63675	29	34	24	37	29	15	95	67	298	149	3.09435e-07	0.000318675	0.377	0.315	0.132	0.101	0.229	NA	NA	NA	NA	NA	NA	NA	NA	NA	NA	NA	NA	shSox2	chr5	+	149187707	149187805	149184559	149184806	149188344
ENSMUSG00000041264.16	SE	Uspl1	shHnrnpk	chr5	+	149185484	149185774	149184662	149184806	149188344	149188473	63675	29	34	24	37	29	15	95	67	298	149	3.09435e-07	0.000318675	0.377	0.315	0.132	0.101	0.229	NA	NA	NA	NA	NA	NA	NA	NA	NA	NA	NA	NA	shSox2	chr5	+	149187707	149187863	149184559	149184806	149188344
ENSMUSG00000041264.16	SE	Uspl1	shHnrnpk	chr5	+	149187707	149187805	149184559	149184806	149188344	149188473	63676	83	82	24	37	74	89	95	67	247	149	0.000112445	0.0240788	0.676	0.572	0.32	0.445	0.241	NA	NA	NA	NA	NA	NA	NA	NA	NA	NA	NA	NA	shSox2	chr5	+	149187707	149187834	149184666	149184806	149188344
ENSMUSG00000041264.16	SE	Uspl1	shHnrnpk	chr5	+	149187707	149187805	149184559	149184806	149188344	149188473	63676	83	82	24	37	74	89	95	67	247	149	0.000112445	0.0240788	0.676	0.572	0.32	0.445	0.241	NA	NA	NA	NA	NA	NA	NA	NA	NA	NA	NA	NA	shSox2	chr5	+	149187707	149187876	149184559	149184806	149188344
ENSMUSG00000041264.16	SE	Uspl1	shHnrnpk	chr5	+	149187707	149187805	149184559	149184806	149188344	149188473	63676	83	82	24	37	74	89	95	67	247	149	0.000112445	0.0240788	0.676	0.572	0.32	0.445	0.241	NA	NA	NA	NA	NA	NA	NA	NA	NA	NA	NA	NA	shSox2	chr5	+	149187707	149187805	149184559	149184806	149188344
ENSMUSG00000041264.16	SE	Uspl1	shHnrnpk	chr5	+	149187707	149187805	149184559	149184806	149188344	149188473	63676	83	82	24	37	74	89	95	67	247	149	0.000112445	0.0240788	0.676	0.572	0.32	0.445	0.241	NA	NA	NA	NA	NA	NA	NA	NA	NA	NA	NA	NA	shSox2	chr5	+	149187707	149187863	149184559	149184806	149188344
ENSMUSG00000041264.16	SE	Uspl1	shHnrnpk	chr5	+	149187707	149187805	149185484	149185661	149188344	149188473	63677	22	10	1	0	14	5	3	3	247	149	0.000324597	0.0492718	0.93	1	0.738	0.501	0.346	NA	NA	NA	NA	NA	NA	NA	NA	NA	NA	NA	NA	shSox2	chr5	+	149187707	149187834	149184666	149184806	149188344
ENSMUSG00000041264.16	SE	Uspl1	shHnrnpk	chr5	+	149187707	149187805	149185484	149185661	149188344	149188473	63677	22	10	1	0	14	5	3	3	247	149	0.000324597	0.0492718	0.93	1	0.738	0.501	0.346	NA	NA	NA	NA	NA	NA	NA	NA	NA	NA	NA	NA	shSox2	chr5	+	149187707	149187876	149184559	149184806	149188344
ENSMUSG00000041264.16	SE	Uspl1	shHnrnpk	chr5	+	149187707	149187805	149185484	149185661	149188344	149188473	63677	22	10	1	0	14	5	3	3	247	149	0.000324597	0.0492718	0.93	1	0.738	0.501	0.346	NA	NA	NA	NA	NA	NA	NA	NA	NA	NA	NA	NA	shSox2	chr5	+	149187707	149187805	149184559	149184806	149188344
ENSMUSG00000041264.16	SE	Uspl1	shHnrnpk	chr5	+	149187707	149187805	149185484	149185661	149188344	149188473	63677	22	10	1	0	14	5	3	3	247	149	0.000324597	0.0492718	0.93	1	0.738	0.501	0.346	NA	NA	NA	NA	NA	NA	NA	NA	NA	NA	NA	NA	shSox2	chr5	+	149187707	149187863	149184559	149184806	149188344
ENSMUSG00000041264.16	SE	Uspl1	shHnrnpk	chr5	+	149187707	149187863	149184559	149184806	149188344	149188473	63678	159	145	24	37	113	144	95	67	298	149	1.04885e-05	0.00462706	0.768	0.662	0.373	0.518	0.27	NA	NA	NA	NA	NA	NA	NA	NA	NA	NA	NA	NA	shSox2	chr5	+	149187707	149187834	149184666	149184806	149188344
ENSMUSG00000041264.16	SE	Uspl1	shHnrnpk	chr5	+	149187707	149187863	149184559	149184806	149188344	149188473	63678	159	145	24	37	113	144	95	67	298	149	1.04885e-05	0.00462706	0.768	0.662	0.373	0.518	0.27	NA	NA	NA	NA	NA	NA	NA	NA	NA	NA	NA	NA	shSox2	chr5	+	149187707	149187876	149184559	149184806	149188344
ENSMUSG00000041264.16	SE	Uspl1	shHnrnpk	chr5	+	149187707	149187863	149184559	149184806	149188344	149188473	63678	159	145	24	37	113	144	95	67	298	149	1.04885e-05	0.00462706	0.768	0.662	0.373	0.518	0.27	NA	NA	NA	NA	NA	NA	NA	NA	NA	NA	NA	NA	shSox2	chr5	+	149187707	149187805	149184559	149184806	149188344
ENSMUSG00000041264.16	SE	Uspl1	shHnrnpk	chr5	+	149187707	149187863	149184559	149184806	149188344	149188473	63678	159	145	24	37	113	144	95	67	298	149	1.04885e-05	0.00462706	0.768	0.662	0.373	0.518	0.27	NA	NA	NA	NA	NA	NA	NA	NA	NA	NA	NA	NA	shSox2	chr5	+	149187707	149187863	149184559	149184806	149188344
ENSMUSG00000041264.16	SE	Uspl1	shHnrnpk	chr5	+	149187707	149187863	149185484	149185661	149188344	149188473	63679	31	19	1	0	20	10	3	3	298	149	0.000339941	0.0501233	0.939	1	0.769	0.625	0.272	NA	NA	NA	NA	NA	NA	NA	NA	NA	NA	NA	NA	shSox2	chr5	+	149187707	149187834	149184666	149184806	149188344
ENSMUSG00000041264.16	SE	Uspl1	shHnrnpk	chr5	+	149187707	149187863	149185484	149185661	149188344	149188473	63679	31	19	1	0	20	10	3	3	298	149	0.000339941	0.0501233	0.939	1	0.769	0.625	0.272	NA	NA	NA	NA	NA	NA	NA	NA	NA	NA	NA	NA	shSox2	chr5	+	149187707	149187876	149184559	149184806	149188344
ENSMUSG00000041264.16	SE	Uspl1	shHnrnpk	chr5	+	149187707	149187863	149185484	149185661	149188344	149188473	63679	31	19	1	0	20	10	3	3	298	149	0.000339941	0.0501233	0.939	1	0.769	0.625	0.272	NA	NA	NA	NA	NA	NA	NA	NA	NA	NA	NA	NA	shSox2	chr5	+	149187707	149187805	149184559	149184806	149188344
ENSMUSG00000041264.16	SE	Uspl1	shHnrnpk	chr5	+	149187707	149187863	149185484	149185661	149188344	149188473	63679	31	19	1	0	20	10	3	3	298	149	0.000339941	0.0501233	0.939	1	0.769	0.625	0.272	NA	NA	NA	NA	NA	NA	NA	NA	NA	NA	NA	NA	shSox2	chr5	+	149187707	149187863	149184559	149184806	149188344
ENSMUSG00000041571.9	A5SS	Selenow	shHnrnpk	chr7	-	NA	NA	NA	NA	NA	NA	8919	0	0	1	1	4	1	1	0	298	149	3.68355e-07	0.000353858	0	0	0.667	1	-0.834	NA	NA	NA	NA	NA	NA	15919866	15920115	15920042	15920115	15917207	15917539	shSox2	chr7	-	NA	NA	NA	NA	NA
ENSMUSG00000041571.9	A5SS	Selenow	shHnrnpk	chr7	-	NA	NA	NA	NA	NA	NA	8919	0	0	1	1	4	1	1	0	298	149	3.68355e-07	0.000353858	0	0	0.667	1	-0.834	NA	NA	NA	NA	NA	NA	15919866	15920115	15920042	15920115	15917207	15917539	shSox2	chr7	-	NA	NA	NA	NA	NA
ENSMUSG00000041935.10	A3SS	AW549877	shHnrnpk	chr15	-	NA	NA	NA	NA	NA	NA	25900	7	4	149	88	27	15	104	122	298	149	1.56393e-05	0.0101922	0.023	0.022	0.115	0.058	-0.064	NA	NA	NA	NA	NA	NA	3991717	3992058	3991717	3991864	3992357	3992464	shSox2	chr15	-	NA	NA	NA	NA	NA
ENSMUSG00000041935.10	A3SS	AW549877	shHnrnpk	chr15	-	NA	NA	NA	NA	NA	NA	25902	7	3	149	88	27	16	104	122	298	149	3.73566e-06	0.0038214	0.023	0.017	0.115	0.062	-0.068	NA	NA	NA	NA	NA	NA	3991717	3992073	3991717	3991864	3992357	3992464	shSox2	chr15	-	NA	NA	NA	NA	NA
ENSMUSG00000042079.13	SE	Hnrnpf	shHnrnpk	chr6	+	117906701	117906839	117900339	117900506	117919098	117919159	76509	0	2	1	2	2	3	0	0	287	149	7.39529e-05	0.0185411	0	0.342	1	1	-0.829	NA	NA	NA	NA	NA	NA	NA	NA	NA	NA	NA	NA	shSox2	chr6	+	117906701	117906839	117900339	117900506	117919098
ENSMUSG00000042079.13	SE	Hnrnpf	shHnrnpk	chr6	+	117906701	117906839	117900339	117900506	117919098	117919159	76509	0	2	1	2	2	3	0	0	287	149	7.39529e-05	0.0185411	0	0.342	1	1	-0.829	NA	NA	NA	NA	NA	NA	NA	NA	NA	NA	NA	NA	shSox2	chr6	+	117906701	117906839	117900339	117900506	117923707
ENSMUSG00000042079.13	SE	Hnrnpf	shHnrnpk	chr6	+	117906701	117906839	117900339	117900506	117923707	117923798	76510	0	1	1	2	3	3	0	2	287	149	0.000357509	0.051689	0	0.206	1	0.438	-0.616	NA	NA	NA	NA	NA	NA	NA	NA	NA	NA	NA	NA	shSox2	chr6	+	117906701	117906839	117900339	117900506	117919098
ENSMUSG00000042079.13	SE	Hnrnpf	shHnrnpk	chr6	+	117906701	117906839	117900339	117900506	117923707	117923798	76510	0	1	1	2	3	3	0	2	287	149	0.000357509	0.051689	0	0.206	1	0.438	-0.616	NA	NA	NA	NA	NA	NA	NA	NA	NA	NA	NA	NA	shSox2	chr6	+	117906701	117906839	117900339	117900506	117923707
ENSMUSG00000042305.12	SE	Tmem183a	shHnrnpk	chr1	-	134352693	134353137	134352354	134352435	134354660	134354841	64188	17	16	278	229	17	40	240	130	298	149	0.000568895	0.0683015	0.03	0.034	0.034	0.133	-0.052	NA	NA	NA	NA	NA	NA	NA	NA	NA	NA	NA	NA	shSox2	chr1	-	134352974	134353137	134352354	134352435	134354660
ENSMUSG00000042305.12	SE	Tmem183a	shHnrnpk	chr1	-	134352693	134353137	134352354	134352435	134354660	134354841	64188	17	16	278	229	17	40	240	130	298	149	0.000568895	0.0683015	0.03	0.034	0.034	0.133	-0.052	NA	NA	NA	NA	NA	NA	NA	NA	NA	NA	NA	NA	shSox2	chr1	-	134352974	134353129	134352354	134352435	134354660
ENSMUSG00000042305.12	SE	Tmem183a	shHnrnpk	chr1	-	134352693	134353137	134352354	134352435	134354660	134354841	64188	17	16	278	229	17	40	240	130	298	149	0.000568895	0.0683015	0.03	0.034	0.034	0.133	-0.052	NA	NA	NA	NA	NA	NA	NA	NA	NA	NA	NA	NA	shSox2	chr1	-	134352974	134353134	134352354	134352435	134354660
ENSMUSG00000042340.6	A5SS	Ctf1	shHnrnpk	chr7	+	NA	NA	NA	NA	NA	NA	24444	3	2	3	11	0	0	9	6	153	149	0.000606799	0.0995936	0.493	0.15	0	0	0.322	NA	NA	NA	NA	NA	NA	127713924	127714047	127713924	127714043	127717003	127718192	shSox2	chr7	+	NA	NA	NA	NA	NA
ENSMUSG00000042354.7	RI	Gnl3	shHnrnpk	chr14	-	NA	NA	31013652	31013795	31014052	31014120	8046	57	54	576	424	99	81	501	460	298	149	0.00136561	0.0862716	0.047	0.06	0.09	0.081	-0.032	31013652	31014120	NA	NA	NA	NA	NA	NA	NA	NA	NA	NA	shSox2	chr14	-	NA	NA	31013428	31013565	31013652
ENSMUSG00000042354.7	RI	Gnl3	shHnrnpk	chr14	-	NA	NA	31013652	31013795	31014052	31014120	8046	57	54	576	424	99	81	501	460	298	149	0.00136561	0.0862716	0.047	0.06	0.09	0.081	-0.032	31013652	31014120	NA	NA	NA	NA	NA	NA	NA	NA	NA	NA	shSox2	chr14	-	NA	NA	31014589	31014677	31014905
ENSMUSG00000042354.7	RI	Gnl3	shHnrnpk	chr14	-	NA	NA	31013652	31013795	31014052	31014120	8046	57	54	576	424	99	81	501	460	298	149	0.00136561	0.0862716	0.047	0.06	0.09	0.081	-0.032	31013652	31014120	NA	NA	NA	NA	NA	NA	NA	NA	NA	NA	shSox2	chr14	-	NA	NA	31016812	31016907	31017056
ENSMUSG00000042439.13	SE	Zfp532	shHnrnpk	chr18	+	65605331	65605370	65582896	65583006	65622983	65623508	2180	0	1	15	44	10	6	64	21	188	149	5.84668e-05	0.0159866	0	0.018	0.11	0.185	-0.138	NA	NA	NA	NA	NA	NA	NA	NA	NA	NA	NA	NA	shSox2	chr18	+	65582726	65582809	65581086	65581148	65582896
ENSMUSG00000042439.13	SE	Zfp532	shHnrnpk	chr18	+	65605331	65605370	65582896	65583006	65622983	65623508	2180	0	1	15	44	10	6	64	21	188	149	5.84668e-05	0.0159866	0	0.018	0.11	0.185	-0.138	NA	NA	NA	NA	NA	NA	NA	NA	NA	NA	NA	NA	shSox2	chr18	+	65656350	65656632	65644192	65644369	65682894
ENSMUSG00000043004.13	MXE	Gng2	shHnrnpk	chr14	-	NA	NA	19891285	19891401	19960653	19960694	14146	0	0	1	3	2	5	0	0	278	229	2.19591e-10	2.79671e-06	0	0	1	1	-1	NA	NA	19891720	19891800	19904160	19904289	NA	NA	NA	NA	NA	NA	shSox2	chr14	-	NA	NA	19891285	19891401	19960653
ENSMUSG00000043323.17	RI	Fbrsl1	shHnrnpk	chr5	-	NA	NA	110378239	110378255	110378428	110378497	7319	17	15	4	2	19	14	0	0	298	149	7.00597e-05	0.0154426	0.68	0.789	1	1	-0.265	110378239	110378497	NA	NA	NA	NA	NA	NA	NA	NA	NA	NA	shSox2	chr5	-	NA	NA	110415791	110415952	110416029
ENSMUSG00000044442.11	SE	N6amt1	shHnrnpk	chr16	+	87366138	87366280	87362519	87362603	87367464	87368742	4408	46	55	3	1	61	50	14	7	291	149	0.000566746	0.0683015	0.887	0.966	0.69	0.785	0.189	NA	NA	NA	NA	NA	NA	NA	NA	NA	NA	NA	NA	shSox2	chr16	+	87366138	87366280	87362519	87362603	87367464
ENSMUSG00000044452.10	SE	Zfp507	shHnrnpk	chr7	-	35793522	35795618	35791647	35791762	35801437	35801528	30975	97	98	0	1	133	51	4	5	298	149	0.00102346	0.0942383	1	0.98	0.943	0.836	0.101	NA	NA	NA	NA	NA	NA	NA	NA	NA	NA	NA	NA	shSox2	chr7	-	35793522	35795618	35791647	35791762	35801437
ENSMUSG00000044452.10	SE	Zfp507	shHnrnpk	chr7	-	35793522	35795618	35791647	35791762	35801437	35801528	30975	97	98	0	1	133	51	4	5	298	149	0.00102346	0.0942383	1	0.98	0.943	0.836	0.101	NA	NA	NA	NA	NA	NA	NA	NA	NA	NA	NA	NA	shSox2	chr7	-	35795295	35795618	35791721	35791762	35801437
ENSMUSG00000044452.10	SE	Zfp507	shHnrnpk	chr7	-	35795295	35795618	35791721	35791762	35801437	35801528	30977	51	63	0	1	61	30	4	5	298	149	0.000193027	0.0346312	1	0.969	0.884	0.75	0.167	NA	NA	NA	NA	NA	NA	NA	NA	NA	NA	NA	NA	shSox2	chr7	-	35793522	35795618	35791647	35791762	35801437
ENSMUSG00000044452.10	SE	Zfp507	shHnrnpk	chr7	-	35795295	35795618	35791721	35791762	35801437	35801528	30977	51	63	0	1	61	30	4	5	298	149	0.000193027	0.0346312	1	0.969	0.884	0.75	0.167	NA	NA	NA	NA	NA	NA	NA	NA	NA	NA	NA	NA	shSox2	chr7	-	35795295	35795618	35791721	35791762	35801437
ENSMUSG00000044600.14	A5SS	Smim7	shHnrnpk	chr8	-	NA	NA	NA	NA	NA	NA	9315	2	2	0	0	2	2	5	1	298	149	4.03618e-08	5.46352e-05	1	1	0.167	0.5	0.666	NA	NA	NA	NA	NA	NA	72570594	72571088	72571003	72571088	72569965	72570018	shSox2	chr8	-	NA	NA	NA	NA	NA
ENSMUSG00000044600.14	A5SS	Smim7	shHnrnpk	chr8	-	NA	NA	NA	NA	NA	NA	9315	2	2	0	0	2	2	5	1	298	149	4.03618e-08	5.46352e-05	1	1	0.167	0.5	0.666	NA	NA	NA	NA	NA	NA	72570594	72571088	72571003	72571088	72569965	72570018	shSox2	chr8	-	NA	NA	NA	NA	NA
ENSMUSG00000044600.14	A5SS	Smim7	shHnrnpk	chr8	-	NA	NA	NA	NA	NA	NA	9317	1	1	0	0	1	2	5	1	298	149	2.0087e-08	3.15879e-05	1	1	0.091	0.5	0.705	NA	NA	NA	NA	NA	NA	72570712	72571088	72571003	72571088	72569965	72570018	shSox2	chr8	-	NA	NA	NA	NA	NA
ENSMUSG00000044600.14	A5SS	Smim7	shHnrnpk	chr8	-	NA	NA	NA	NA	NA	NA	9317	1	1	0	0	1	2	5	1	298	149	2.0087e-08	3.15879e-05	1	1	0.091	0.5	0.705	NA	NA	NA	NA	NA	NA	72570712	72571088	72571003	72571088	72569965	72570018	shSox2	chr8	-	NA	NA	NA	NA	NA
ENSMUSG00000044600.14	SE	Smim7	shHnrnpk	chr8	-	72570594	72570915	72569965	72570018	72571003	72571062	53414	4	2	0	0	4	0	5	1	298	149	2.43995e-08	3.33332e-05	1	1	0.286	0	0.857	NA	NA	NA	NA	NA	NA	NA	NA	NA	NA	NA	NA	shSox2	chr8	-	72570594	72570915	72569965	72570018	72571003
ENSMUSG00000044600.14	SE	Smim7	shHnrnpk	chr8	-	72570594	72570915	72569965	72570018	72571003	72571062	53414	4	2	0	0	4	0	5	1	298	149	2.43995e-08	3.33332e-05	1	1	0.286	0	0.857	NA	NA	NA	NA	NA	NA	NA	NA	NA	NA	NA	NA	shSox2	chr8	-	72570712	72570915	72569965	72570018	72571003
ENSMUSG00000044600.14	SE	Smim7	shHnrnpk	chr8	-	72570712	72570915	72569965	72570018	72571003	72571062	53415	3	1	0	0	3	0	5	1	298	149	4.70201e-09	1.06608e-05	1	1	0.231	0	0.884	NA	NA	NA	NA	NA	NA	NA	NA	NA	NA	NA	NA	shSox2	chr8	-	72570594	72570915	72569965	72570018	72571003
ENSMUSG00000044600.14	SE	Smim7	shHnrnpk	chr8	-	72570712	72570915	72569965	72570018	72571003	72571062	53415	3	1	0	0	3	0	5	1	298	149	4.70201e-09	1.06608e-05	1	1	0.231	0	0.884	NA	NA	NA	NA	NA	NA	NA	NA	NA	NA	NA	NA	shSox2	chr8	-	72570712	72570915	72569965	72570018	72571003
ENSMUSG00000045268.13	SE	Zfp691	shHnrnpk	chr4	-	119173045	119173332	119169512	119171042	119173662	119173856	57260	2	1	0	0	4	0	7	4	298	149	9.83624e-10	4.38965e-06	1	1	0.222	0	0.889	NA	NA	NA	NA	NA	NA	NA	NA	NA	NA	NA	NA	shSox2	chr4	-	119173045	119173246	119169512	119171042	119173662
ENSMUSG00000045268.13	SE	Zfp691	shHnrnpk	chr4	-	119173045	119173332	119169512	119171042	119173662	119173856	57260	2	1	0	0	4	0	7	4	298	149	9.83624e-10	4.38965e-06	1	1	0.222	0	0.889	NA	NA	NA	NA	NA	NA	NA	NA	NA	NA	NA	NA	shSox2	chr4	-	119173045	119173332	119169512	119171042	119173662
ENSMUSG00000045302.13	SE	Preb	shHnrnpk	chr5	-	30955929	30956089	30950852	30955737	30957887	30958087	31210	107	96	1	0	103	106	6	4	298	149	0.000871866	0.087633	0.982	1	0.896	0.93	0.078	NA	NA	NA	NA	NA	NA	NA	NA	NA	NA	NA	NA	shSox2	chr5	-	30955929	30956089	30950852	30955737	30957887
ENSMUSG00000045302.13	SE	Preb	shHnrnpk	chr5	-	30955929	30956089	30950852	30955737	30957887	30958087	31210	107	96	1	0	103	106	6	4	298	149	0.000871866	0.087633	0.982	1	0.896	0.93	0.078	NA	NA	NA	NA	NA	NA	NA	NA	NA	NA	NA	NA	shSox2	chr5	-	30956261	30956334	30955042	30955737	30957887
ENSMUSG00000045302.13	SE	Preb	shHnrnpk	chr5	-	30955929	30956089	30950852	30955737	30957887	30958087	31210	107	96	1	0	103	106	6	4	298	149	0.000871866	0.087633	0.982	1	0.896	0.93	0.078	NA	NA	NA	NA	NA	NA	NA	NA	NA	NA	NA	NA	shSox2	chr5	-	30955929	30956261	30950852	30955737	30957887
ENSMUSG00000045302.13	SE	Preb	shHnrnpk	chr5	-	30955929	30956089	30950852	30955737	30957887	30958087	31210	107	96	1	0	103	106	6	4	298	149	0.000871866	0.087633	0.982	1	0.896	0.93	0.078	NA	NA	NA	NA	NA	NA	NA	NA	NA	NA	NA	NA	shSox2	chr5	-	30955929	30956358	30950852	30955737	30957887
ENSMUSG00000045302.13	SE	Preb	shHnrnpk	chr5	-	30955929	30956089	30950852	30955737	30957887	30958087	31210	107	96	1	0	103	106	6	4	298	149	0.000871866	0.087633	0.982	1	0.896	0.93	0.078	NA	NA	NA	NA	NA	NA	NA	NA	NA	NA	NA	NA	shSox2	chr5	-	30956261	30956358	30955042	30955737	30957887
ENSMUSG00000045302.13	SE	Preb	shHnrnpk	chr5	-	30956261	30956334	30955042	30955737	30957887	30958061	31211	78	50	1	0	81	64	6	4	222	149	0.000995945	0.0928766	0.981	1	0.901	0.915	0.082	NA	NA	NA	NA	NA	NA	NA	NA	NA	NA	NA	NA	shSox2	chr5	-	30955929	30956089	30950852	30955737	30957887
ENSMUSG00000045302.13	SE	Preb	shHnrnpk	chr5	-	30956261	30956334	30955042	30955737	30957887	30958061	31211	78	50	1	0	81	64	6	4	222	149	0.000995945	0.0928766	0.981	1	0.901	0.915	0.082	NA	NA	NA	NA	NA	NA	NA	NA	NA	NA	NA	NA	shSox2	chr5	-	30956261	30956334	30955042	30955737	30957887
ENSMUSG00000045302.13	SE	Preb	shHnrnpk	chr5	-	30956261	30956334	30955042	30955737	30957887	30958061	31211	78	50	1	0	81	64	6	4	222	149	0.000995945	0.0928766	0.981	1	0.901	0.915	0.082	NA	NA	NA	NA	NA	NA	NA	NA	NA	NA	NA	NA	shSox2	chr5	-	30955929	30956261	30950852	30955737	30957887
ENSMUSG00000045302.13	SE	Preb	shHnrnpk	chr5	-	30956261	30956334	30955042	30955737	30957887	30958061	31211	78	50	1	0	81	64	6	4	222	149	0.000995945	0.0928766	0.981	1	0.901	0.915	0.082	NA	NA	NA	NA	NA	NA	NA	NA	NA	NA	NA	NA	shSox2	chr5	-	30955929	30956358	30950852	30955737	30957887
ENSMUSG00000045302.13	SE	Preb	shHnrnpk	chr5	-	30956261	30956334	30955042	30955737	30957887	30958061	31211	78	50	1	0	81	64	6	4	222	149	0.000995945	0.0928766	0.981	1	0.901	0.915	0.082	NA	NA	NA	NA	NA	NA	NA	NA	NA	NA	NA	NA	shSox2	chr5	-	30956261	30956358	30955042	30955737	30957887
ENSMUSG00000045302.13	SE	Preb	shHnrnpk	chr5	-	30957887	30958061	30954997	30955737	30958470	30958551	31213	1	0	1	2	7	4	2	1	298	149	0.000219524	0.0380704	0.333	0	0.636	0.667	-0.485	NA	NA	NA	NA	NA	NA	NA	NA	NA	NA	NA	NA	shSox2	chr5	-	30955929	30956089	30950852	30955737	30957887
ENSMUSG00000045302.13	SE	Preb	shHnrnpk	chr5	-	30957887	30958061	30954997	30955737	30958470	30958551	31213	1	0	1	2	7	4	2	1	298	149	0.000219524	0.0380704	0.333	0	0.636	0.667	-0.485	NA	NA	NA	NA	NA	NA	NA	NA	NA	NA	NA	NA	shSox2	chr5	-	30956261	30956334	30955042	30955737	30957887
ENSMUSG00000045302.13	SE	Preb	shHnrnpk	chr5	-	30957887	30958061	30954997	30955737	30958470	30958551	31213	1	0	1	2	7	4	2	1	298	149	0.000219524	0.0380704	0.333	0	0.636	0.667	-0.485	NA	NA	NA	NA	NA	NA	NA	NA	NA	NA	NA	NA	shSox2	chr5	-	30955929	30956261	30950852	30955737	30957887
ENSMUSG00000045302.13	SE	Preb	shHnrnpk	chr5	-	30957887	30958061	30954997	30955737	30958470	30958551	31213	1	0	1	2	7	4	2	1	298	149	0.000219524	0.0380704	0.333	0	0.636	0.667	-0.485	NA	NA	NA	NA	NA	NA	NA	NA	NA	NA	NA	NA	shSox2	chr5	-	30955929	30956358	30950852	30955737	30957887
ENSMUSG00000045302.13	SE	Preb	shHnrnpk	chr5	-	30957887	30958061	30954997	30955737	30958470	30958551	31213	1	0	1	2	7	4	2	1	298	149	0.000219524	0.0380704	0.333	0	0.636	0.667	-0.485	NA	NA	NA	NA	NA	NA	NA	NA	NA	NA	NA	NA	shSox2	chr5	-	30956261	30956358	30955042	30955737	30957887
ENSMUSG00000045302.13	SE	Preb	shHnrnpk	chr5	-	30955929	30956261	30950852	30955737	30957887	30958087	68825	105	95	1	0	98	104	6	4	298	149	0.000770847	0.0816008	0.981	1	0.891	0.929	0.08	NA	NA	NA	NA	NA	NA	NA	NA	NA	NA	NA	NA	shSox2	chr5	-	30955929	30956089	30950852	30955737	30957887
ENSMUSG00000045302.13	SE	Preb	shHnrnpk	chr5	-	30955929	30956261	30950852	30955737	30957887	30958087	68825	105	95	1	0	98	104	6	4	298	149	0.000770847	0.0816008	0.981	1	0.891	0.929	0.08	NA	NA	NA	NA	NA	NA	NA	NA	NA	NA	NA	NA	shSox2	chr5	-	30956261	30956334	30955042	30955737	30957887
ENSMUSG00000045302.13	SE	Preb	shHnrnpk	chr5	-	30955929	30956261	30950852	30955737	30957887	30958087	68825	105	95	1	0	98	104	6	4	298	149	0.000770847	0.0816008	0.981	1	0.891	0.929	0.08	NA	NA	NA	NA	NA	NA	NA	NA	NA	NA	NA	NA	shSox2	chr5	-	30955929	30956261	30950852	30955737	30957887
ENSMUSG00000045302.13	SE	Preb	shHnrnpk	chr5	-	30955929	30956261	30950852	30955737	30957887	30958087	68825	105	95	1	0	98	104	6	4	298	149	0.000770847	0.0816008	0.981	1	0.891	0.929	0.08	NA	NA	NA	NA	NA	NA	NA	NA	NA	NA	NA	NA	shSox2	chr5	-	30955929	30956358	30950852	30955737	30957887
ENSMUSG00000045302.13	SE	Preb	shHnrnpk	chr5	-	30955929	30956261	30950852	30955737	30957887	30958087	68825	105	95	1	0	98	104	6	4	298	149	0.000770847	0.0816008	0.981	1	0.891	0.929	0.08	NA	NA	NA	NA	NA	NA	NA	NA	NA	NA	NA	NA	shSox2	chr5	-	30956261	30956358	30955042	30955737	30957887
ENSMUSG00000045302.13	SE	Preb	shHnrnpk	chr5	-	30955929	30956358	30950852	30955737	30957887	30958087	68826	106	95	1	0	98	104	6	4	298	149	0.000760897	0.0812364	0.981	1	0.891	0.929	0.08	NA	NA	NA	NA	NA	NA	NA	NA	NA	NA	NA	NA	shSox2	chr5	-	30955929	30956089	30950852	30955737	30957887
ENSMUSG00000045302.13	SE	Preb	shHnrnpk	chr5	-	30955929	30956358	30950852	30955737	30957887	30958087	68826	106	95	1	0	98	104	6	4	298	149	0.000760897	0.0812364	0.981	1	0.891	0.929	0.08	NA	NA	NA	NA	NA	NA	NA	NA	NA	NA	NA	NA	shSox2	chr5	-	30956261	30956334	30955042	30955737	30957887
ENSMUSG00000045302.13	SE	Preb	shHnrnpk	chr5	-	30955929	30956358	30950852	30955737	30957887	30958087	68826	106	95	1	0	98	104	6	4	298	149	0.000760897	0.0812364	0.981	1	0.891	0.929	0.08	NA	NA	NA	NA	NA	NA	NA	NA	NA	NA	NA	NA	shSox2	chr5	-	30955929	30956261	30950852	30955737	30957887
ENSMUSG00000045302.13	SE	Preb	shHnrnpk	chr5	-	30955929	30956358	30950852	30955737	30957887	30958087	68826	106	95	1	0	98	104	6	4	298	149	0.000760897	0.0812364	0.981	1	0.891	0.929	0.08	NA	NA	NA	NA	NA	NA	NA	NA	NA	NA	NA	NA	shSox2	chr5	-	30955929	30956358	30950852	30955737	30957887
ENSMUSG00000045302.13	SE	Preb	shHnrnpk	chr5	-	30955929	30956358	30950852	30955737	30957887	30958087	68826	106	95	1	0	98	104	6	4	298	149	0.000760897	0.0812364	0.981	1	0.891	0.929	0.08	NA	NA	NA	NA	NA	NA	NA	NA	NA	NA	NA	NA	shSox2	chr5	-	30956261	30956358	30955042	30955737	30957887
ENSMUSG00000045302.13	SE	Preb	shHnrnpk	chr5	-	30956261	30956358	30955042	30955737	30957887	30958087	68827	6	1	1	0	5	0	6	4	246	149	5.77991e-05	0.0159542	0.784	1	0.335	0	0.725	NA	NA	NA	NA	NA	NA	NA	NA	NA	NA	NA	NA	shSox2	chr5	-	30955929	30956089	30950852	30955737	30957887
ENSMUSG00000045302.13	SE	Preb	shHnrnpk	chr5	-	30956261	30956358	30955042	30955737	30957887	30958087	68827	6	1	1	0	5	0	6	4	246	149	5.77991e-05	0.0159542	0.784	1	0.335	0	0.725	NA	NA	NA	NA	NA	NA	NA	NA	NA	NA	NA	NA	shSox2	chr5	-	30956261	30956334	30955042	30955737	30957887
ENSMUSG00000045302.13	SE	Preb	shHnrnpk	chr5	-	30956261	30956358	30955042	30955737	30957887	30958087	68827	6	1	1	0	5	0	6	4	246	149	5.77991e-05	0.0159542	0.784	1	0.335	0	0.725	NA	NA	NA	NA	NA	NA	NA	NA	NA	NA	NA	NA	shSox2	chr5	-	30955929	30956261	30950852	30955737	30957887
ENSMUSG00000045302.13	SE	Preb	shHnrnpk	chr5	-	30956261	30956358	30955042	30955737	30957887	30958087	68827	6	1	1	0	5	0	6	4	246	149	5.77991e-05	0.0159542	0.784	1	0.335	0	0.725	NA	NA	NA	NA	NA	NA	NA	NA	NA	NA	NA	NA	shSox2	chr5	-	30955929	30956358	30950852	30955737	30957887
ENSMUSG00000045302.13	SE	Preb	shHnrnpk	chr5	-	30956261	30956358	30955042	30955737	30957887	30958087	68827	6	1	1	0	5	0	6	4	246	149	5.77991e-05	0.0159542	0.784	1	0.335	0	0.725	NA	NA	NA	NA	NA	NA	NA	NA	NA	NA	NA	NA	shSox2	chr5	-	30956261	30956358	30955042	30955737	30957887
ENSMUSG00000045775.15	SE	Slc16a5	shHnrnpk	chr11	+	115469232	115470148	115464569	115465057	115472670	115473606	43148	3	4	0	0	0	1	3	2	298	149	5.63334e-11	1.89511e-06	1	1	0	0.2	0.9	NA	NA	NA	NA	NA	NA	NA	NA	NA	NA	NA	NA	shSox2	chr11	+	115469232	115470148	115464569	115465057	115472670
ENSMUSG00000045775.15	SE	Slc16a5	shHnrnpk	chr11	+	115469232	115470148	115464569	115465057	115472670	115473606	43148	3	4	0	0	0	1	3	2	298	149	5.63334e-11	1.89511e-06	1	1	0	0.2	0.9	NA	NA	NA	NA	NA	NA	NA	NA	NA	NA	NA	NA	shSox2	chr11	+	115469335	115470148	115464913	115465057	115472670
ENSMUSG00000045775.15	SE	Slc16a5	shHnrnpk	chr11	+	115469335	115470148	115464913	115465057	115472670	115472921	43149	3	3	0	0	0	1	3	2	298	149	5.66203e-11	1.89511e-06	1	1	0	0.2	0.9	NA	NA	NA	NA	NA	NA	NA	NA	NA	NA	NA	NA	shSox2	chr11	+	115469232	115470148	115464569	115465057	115472670
ENSMUSG00000045775.15	SE	Slc16a5	shHnrnpk	chr11	+	115469335	115470148	115464913	115465057	115472670	115472921	43149	3	3	0	0	0	1	3	2	298	149	5.66203e-11	1.89511e-06	1	1	0	0.2	0.9	NA	NA	NA	NA	NA	NA	NA	NA	NA	NA	NA	NA	shSox2	chr11	+	115469335	115470148	115464913	115465057	115472670
ENSMUSG00000045962.16	SE	Wnk1	shHnrnpk	chr6	-	119944700	119944784	119943805	119943866	119946236	119946320	41418	385	373	29	27	381	369	49	80	233	149	2.83096e-05	0.00933534	0.895	0.898	0.833	0.747	0.107	NA	NA	NA	NA	NA	NA	NA	NA	NA	NA	NA	NA	shSox2	chr6	-	119952684	119952969	119951897	119951995	119956070
ENSMUSG00000046434.16	SE	Hnrnpa1	shHnrnpk	chr15	+	103242921	103243080	103242643	103242718	103243624	103243780	5395	651	938	3454	4274	922	295	5247	2745	298	149	0.000709844	0.0783367	0.086	0.099	0.081	0.051	0.026	NA	NA	NA	NA	NA	NA	NA	NA	NA	NA	NA	NA	shSox2	chr15	+	103244255	103245966	103243958	103244028	103246345
ENSMUSG00000046434.16	SE	Hnrnpa1	shHnrnpk	chr15	+	103242921	103243080	103242643	103242718	103243624	103243780	5395	651	938	3454	4274	922	295	5247	2745	298	149	0.000709844	0.0783367	0.086	0.099	0.081	0.051	0.026	NA	NA	NA	NA	NA	NA	NA	NA	NA	NA	NA	NA	shSox2	chr15	+	103244255	103244394	103243958	103244028	103246345
ENSMUSG00000047213.14	MXE	Ythdf3	shHnrnpk	chr3	+	NA	NA	16183211	16183520	16203825	16205424	3206	15	12	79	91	41	30	87	65	174	235	2.692e-05	0.00693312	0.204	0.151	0.389	0.384	-0.209	NA	NA	16183921	16183946	16189477	16189563	NA	NA	NA	NA	NA	NA	shSox2	chr3	+	NA	NA	16183211	16183520	16203825
ENSMUSG00000047213.14	MXE	Ythdf3	shHnrnpk	chr3	+	NA	NA	16183235	16183520	16189477	16189563	3208	126	117	34	26	208	172	24	11	174	298	4.71268e-05	0.00923395	0.864	0.885	0.937	0.964	-0.076	NA	NA	16183921	16183946	16186966	16187115	NA	NA	NA	NA	NA	NA	shSox2	chr3	+	NA	NA	16183211	16183520	16203825
ENSMUSG00000047213.14	MXE	Ythdf3	shHnrnpk	chr3	+	NA	NA	16183235	16183520	16203186	16203219	3209	14	12	39	41	41	26	39	28	174	235	9.43206e-05	0.0156009	0.327	0.283	0.587	0.556	-0.267	NA	NA	16183921	16183946	16189477	16189563	NA	NA	NA	NA	NA	NA	shSox2	chr3	+	NA	NA	16183211	16183520	16203825
ENSMUSG00000047213.14	MXE	Ythdf3	shHnrnpk	chr3	+	NA	NA	16183211	16183520	16203825	16205424	10634	15	12	14	14	41	30	10	4	174	298	1.83905e-05	0.00600566	0.647	0.595	0.875	0.928	-0.28	NA	NA	16183921	16183946	16189477	16189747	NA	NA	NA	NA	NA	NA	shSox2	chr3	+	NA	NA	16183211	16183520	16203825
ENSMUSG00000047284.14	RI	Neurl4	shHnrnpk	chr11	+	NA	NA	69903671	69903719	69903864	69903914	11240	0	2	60	58	15	5	51	60	294	149	1.2794e-05	0.00488892	0	0.017	0.13	0.041	-0.077	69903671	69903914	NA	NA	NA	NA	NA	NA	NA	NA	NA	NA	shSox2	chr11	+	NA	NA	69903671	69903719	69903864
ENSMUSG00000047284.14	RI	Neurl4	shHnrnpk	chr11	+	NA	NA	69911446	69911588	69911741	69911854	11258	1	4	64	63	14	7	56	49	298	149	0.000172358	0.0268826	0.008	0.031	0.111	0.067	-0.069	69911446	69911854	NA	NA	NA	NA	NA	NA	NA	NA	NA	NA	shSox2	chr11	+	NA	NA	69903671	69903719	69903864
ENSMUSG00000047767.17	SE	Atg16l2	shHnrnpk	chr7	-	101294858	101294921	101293875	101293984	101296120	101296234	21145	0	0	12	5	1	5	5	5	212	149	9.30877e-05	0.0215509	0	0	0.123	0.413	-0.268	NA	NA	NA	NA	NA	NA	NA	NA	NA	NA	NA	NA	shSox2	chr7	-	101294858	101294921	101293875	101293984	101296120
ENSMUSG00000049606.16	SE	Zfp644	shHnrnpk	chr5	-	106679679	106679743	106666784	106666845	106695136	106695699	11083	2	2	0	1	0	2	3	4	213	149	8.48342e-05	0.0203073	1	0.583	0	0.259	0.662	NA	NA	NA	NA	NA	NA	NA	NA	NA	NA	NA	NA	shSox2	chr5	-	106690670	106690877	106666784	106666845	106695642
ENSMUSG00000049606.16	SE	Zfp644	shHnrnpk	chr5	-	106679679	106679743	106666784	106666845	106695136	106695699	11083	2	2	0	1	0	2	3	4	213	149	8.48342e-05	0.0203073	1	0.583	0	0.259	0.662	NA	NA	NA	NA	NA	NA	NA	NA	NA	NA	NA	NA	shSox2	chr5	-	106690729	106690873	106638426	106638635	106695136
ENSMUSG00000049606.16	SE	Zfp644	shHnrnpk	chr5	-	106679679	106679743	106666784	106666845	106695136	106695699	11083	2	2	0	1	0	2	3	4	213	149	8.48342e-05	0.0203073	1	0.583	0	0.259	0.662	NA	NA	NA	NA	NA	NA	NA	NA	NA	NA	NA	NA	shSox2	chr5	-	106690729	106690873	106679679	106679743	106696531
ENSMUSG00000049606.16	SE	Zfp644	shHnrnpk	chr5	-	106679679	106679743	106666784	106666845	106695136	106695699	11083	2	2	0	1	0	2	3	4	213	149	8.48342e-05	0.0203073	1	0.583	0	0.259	0.662	NA	NA	NA	NA	NA	NA	NA	NA	NA	NA	NA	NA	shSox2	chr5	-	106690729	106690877	106638426	106638635	106695136
ENSMUSG00000049606.16	SE	Zfp644	shHnrnpk	chr5	-	106679679	106679743	106666784	106666845	106695136	106695699	11083	2	2	0	1	0	2	3	4	213	149	8.48342e-05	0.0203073	1	0.583	0	0.259	0.662	NA	NA	NA	NA	NA	NA	NA	NA	NA	NA	NA	NA	shSox2	chr5	-	106690729	106690877	106666784	106666845	106695642
ENSMUSG00000049606.16	SE	Zfp644	shHnrnpk	chr5	-	106679679	106679743	106666784	106666845	106695136	106695699	11083	2	2	0	1	0	2	3	4	213	149	8.48342e-05	0.0203073	1	0.583	0	0.259	0.662	NA	NA	NA	NA	NA	NA	NA	NA	NA	NA	NA	NA	shSox2	chr5	-	106690729	106690877	106679679	106679743	106696531
ENSMUSG00000049606.16	SE	Zfp644	shHnrnpk	chr5	-	106681903	106682013	106679679	106679743	106690729	106690873	55142	0	0	1	3	4	1	0	0	259	149	6.50118e-10	4.35196e-06	0	0	1	1	-1	NA	NA	NA	NA	NA	NA	NA	NA	NA	NA	NA	NA	shSox2	chr5	-	106690670	106690877	106666784	106666845	106695642
ENSMUSG00000049606.16	SE	Zfp644	shHnrnpk	chr5	-	106681903	106682013	106679679	106679743	106690729	106690873	55142	0	0	1	3	4	1	0	0	259	149	6.50118e-10	4.35196e-06	0	0	1	1	-1	NA	NA	NA	NA	NA	NA	NA	NA	NA	NA	NA	NA	shSox2	chr5	-	106690729	106690873	106638426	106638635	106695136
ENSMUSG00000049606.16	SE	Zfp644	shHnrnpk	chr5	-	106681903	106682013	106679679	106679743	106690729	106690873	55142	0	0	1	3	4	1	0	0	259	149	6.50118e-10	4.35196e-06	0	0	1	1	-1	NA	NA	NA	NA	NA	NA	NA	NA	NA	NA	NA	NA	shSox2	chr5	-	106690729	106690873	106679679	106679743	106696531
ENSMUSG00000049606.16	SE	Zfp644	shHnrnpk	chr5	-	106681903	106682013	106679679	106679743	106690729	106690873	55142	0	0	1	3	4	1	0	0	259	149	6.50118e-10	4.35196e-06	0	0	1	1	-1	NA	NA	NA	NA	NA	NA	NA	NA	NA	NA	NA	NA	shSox2	chr5	-	106690729	106690877	106638426	106638635	106695136
ENSMUSG00000049606.16	SE	Zfp644	shHnrnpk	chr5	-	106681903	106682013	106679679	106679743	106690729	106690873	55142	0	0	1	3	4	1	0	0	259	149	6.50118e-10	4.35196e-06	0	0	1	1	-1	NA	NA	NA	NA	NA	NA	NA	NA	NA	NA	NA	NA	shSox2	chr5	-	106690729	106690877	106666784	106666845	106695642
ENSMUSG00000049606.16	SE	Zfp644	shHnrnpk	chr5	-	106681903	106682013	106679679	106679743	106690729	106690873	55142	0	0	1	3	4	1	0	0	259	149	6.50118e-10	4.35196e-06	0	0	1	1	-1	NA	NA	NA	NA	NA	NA	NA	NA	NA	NA	NA	NA	shSox2	chr5	-	106690729	106690877	106679679	106679743	106696531
ENSMUSG00000049606.16	SE	Zfp644	shHnrnpk	chr5	-	106690729	106690877	106666784	106666845	106695642	106695699	55164	3	1	0	0	2	8	3	2	297	149	9.24918e-06	0.00418344	1	1	0.251	0.667	0.541	NA	NA	NA	NA	NA	NA	NA	NA	NA	NA	NA	NA	shSox2	chr5	-	106690670	106690877	106666784	106666845	106695642
ENSMUSG00000049606.16	SE	Zfp644	shHnrnpk	chr5	-	106690729	106690877	106666784	106666845	106695642	106695699	55164	3	1	0	0	2	8	3	2	297	149	9.24918e-06	0.00418344	1	1	0.251	0.667	0.541	NA	NA	NA	NA	NA	NA	NA	NA	NA	NA	NA	NA	shSox2	chr5	-	106690729	106690873	106638426	106638635	106695136
ENSMUSG00000049606.16	SE	Zfp644	shHnrnpk	chr5	-	106690729	106690877	106666784	106666845	106695642	106695699	55164	3	1	0	0	2	8	3	2	297	149	9.24918e-06	0.00418344	1	1	0.251	0.667	0.541	NA	NA	NA	NA	NA	NA	NA	NA	NA	NA	NA	NA	shSox2	chr5	-	106690729	106690873	106679679	106679743	106696531
ENSMUSG00000049606.16	SE	Zfp644	shHnrnpk	chr5	-	106690729	106690877	106666784	106666845	106695642	106695699	55164	3	1	0	0	2	8	3	2	297	149	9.24918e-06	0.00418344	1	1	0.251	0.667	0.541	NA	NA	NA	NA	NA	NA	NA	NA	NA	NA	NA	NA	shSox2	chr5	-	106690729	106690877	106638426	106638635	106695136
ENSMUSG00000049606.16	SE	Zfp644	shHnrnpk	chr5	-	106690729	106690877	106666784	106666845	106695642	106695699	55164	3	1	0	0	2	8	3	2	297	149	9.24918e-06	0.00418344	1	1	0.251	0.667	0.541	NA	NA	NA	NA	NA	NA	NA	NA	NA	NA	NA	NA	shSox2	chr5	-	106690729	106690877	106666784	106666845	106695642
ENSMUSG00000049606.16	SE	Zfp644	shHnrnpk	chr5	-	106690729	106690877	106666784	106666845	106695642	106695699	55164	3	1	0	0	2	8	3	2	297	149	9.24918e-06	0.00418344	1	1	0.251	0.667	0.541	NA	NA	NA	NA	NA	NA	NA	NA	NA	NA	NA	NA	shSox2	chr5	-	106690729	106690877	106679679	106679743	106696531
ENSMUSG00000049811.17	SE	Fam161a	shHnrnpk	chr11	+	23021493	23021661	23019999	23021133	23028855	23029010	29241	17	21	0	0	11	17	2	3	298	149	0.000444424	0.0587948	1	1	0.733	0.739	0.264	NA	NA	NA	NA	NA	NA	NA	NA	NA	NA	NA	NA	shSox2	chr11	+	23013538	23013647	23008464	23008626	23015654
ENSMUSG00000049811.17	SE	Fam161a	shHnrnpk	chr11	+	23021493	23021661	23019999	23021133	23028855	23029010	29241	17	21	0	0	11	17	2	3	298	149	0.000444424	0.0587948	1	1	0.733	0.739	0.264	NA	NA	NA	NA	NA	NA	NA	NA	NA	NA	NA	NA	shSox2	chr11	+	23023432	23023529	23020555	23021133	23028855
ENSMUSG00000049811.17	SE	Fam161a	shHnrnpk	chr11	+	23023432	23023529	23020555	23021133	23028855	23029010	67505	3	13	0	0	1	3	2	3	246	149	6.6524e-07	0.000580524	1	1	0.232	0.377	0.696	NA	NA	NA	NA	NA	NA	NA	NA	NA	NA	NA	NA	shSox2	chr11	+	23013538	23013647	23008464	23008626	23015654
ENSMUSG00000049811.17	SE	Fam161a	shHnrnpk	chr11	+	23023432	23023529	23020555	23021133	23028855	23029010	67505	3	13	0	0	1	3	2	3	246	149	6.6524e-07	0.000580524	1	1	0.232	0.377	0.696	NA	NA	NA	NA	NA	NA	NA	NA	NA	NA	NA	NA	shSox2	chr11	+	23023432	23023529	23020555	23021133	23028855
ENSMUSG00000050545.10	SE	Fam228b	shHnrnpk	chr12	-	4761858	4761987	4748263	4748351	4762326	4762407	40496	0	1	1	4	1	2	0	0	278	149	2.60905e-10	3.07197e-06	0	0.118	1	1	-0.941	NA	NA	NA	NA	NA	NA	NA	NA	NA	NA	NA	NA	shSox2	chr12	-	4761858	4761987	4748263	4748351	4762326
ENSMUSG00000050891.10	SE	Tatdn1	shHnrnpk	chr15	-	58923828	58923968	58922306	58922383	58926435	58926485	51621	17	14	1	4	17	22	0	0	289	149	0.000668636	0.0759917	0.898	0.643	1	1	-0.23	NA	NA	NA	NA	NA	NA	NA	NA	NA	NA	NA	NA	shSox2	chr15	-	58909572	58909649	58905740	58905811	58916151
ENSMUSG00000050891.10	SE	Tatdn1	shHnrnpk	chr15	-	58923828	58923968	58922306	58922383	58926435	58926485	51621	17	14	1	4	17	22	0	0	289	149	0.000668636	0.0759917	0.898	0.643	1	1	-0.23	NA	NA	NA	NA	NA	NA	NA	NA	NA	NA	NA	NA	shSox2	chr15	-	58916151	58916192	58905740	58905811	58921139
ENSMUSG00000050891.10	SE	Tatdn1	shHnrnpk	chr15	-	58923828	58923968	58922306	58922383	58926435	58926485	51621	17	14	1	4	17	22	0	0	289	149	0.000668636	0.0759917	0.898	0.643	1	1	-0.23	NA	NA	NA	NA	NA	NA	NA	NA	NA	NA	NA	NA	shSox2	chr15	-	58909576	58909649	58905740	58905811	58916151
ENSMUSG00000051285.17	SE	Pcmtd1	shHnrnpk	chr1	+	7160891	7161063	7147636	7147739	7169514	7169598	27500	82	39	0	1	72	85	7	10	298	149	9.3128e-06	0.00418395	1	0.951	0.837	0.81	0.152	NA	NA	NA	NA	NA	NA	NA	NA	NA	NA	NA	NA	shSox2	chr1	+	7158771	7158978	7155079	7155271	7160891
ENSMUSG00000051984.13	SE	Sec31b	shHnrnpk	chr19	-	44532593	44532693	44532293	44532455	44534240	44534383	1221	1	1	0	0	0	2	2	3	249	149	8.42239e-09	1.48369e-05	1	1	0	0.285	0.858	NA	NA	NA	NA	NA	NA	NA	NA	NA	NA	NA	NA	shSox2	chr19	-	44543265	44543389	44536057	44536253	44543700
ENSMUSG00000051984.13	SE	Sec31b	shHnrnpk	chr19	-	44532593	44532693	44532293	44532455	44534240	44534383	1221	1	1	0	0	0	2	2	3	249	149	8.42239e-09	1.48369e-05	1	1	0	0.285	0.858	NA	NA	NA	NA	NA	NA	NA	NA	NA	NA	NA	NA	shSox2	chr19	-	44543265	44543389	44540094	44540169	44543700
ENSMUSG00000051984.13	SE	Sec31b	shHnrnpk	chr19	-	44535704	44535800	44534687	44534831	44543700	44543812	1222	2	4	1	0	3	0	1	4	245	149	0.000486153	0.0628254	0.549	1	0.646	0	0.451	NA	NA	NA	NA	NA	NA	NA	NA	NA	NA	NA	NA	shSox2	chr19	-	44543265	44543389	44536057	44536253	44543700
ENSMUSG00000051984.13	SE	Sec31b	shHnrnpk	chr19	-	44535704	44535800	44534687	44534831	44543700	44543812	1222	2	4	1	0	3	0	1	4	245	149	0.000486153	0.0628254	0.549	1	0.646	0	0.451	NA	NA	NA	NA	NA	NA	NA	NA	NA	NA	NA	NA	shSox2	chr19	-	44543265	44543389	44540094	44540169	44543700
ENSMUSG00000051984.13	SE	Sec31b	shHnrnpk	chr19	-	44543265	44543389	44540094	44540169	44543700	44543812	47987	3	2	2	1	2	6	0	0	273	149	0.000562548	0.0680672	0.45	0.522	1	1	-0.514	NA	NA	NA	NA	NA	NA	NA	NA	NA	NA	NA	NA	shSox2	chr19	-	44543265	44543389	44536057	44536253	44543700
ENSMUSG00000051984.13	SE	Sec31b	shHnrnpk	chr19	-	44543265	44543389	44540094	44540169	44543700	44543812	47987	3	2	2	1	2	6	0	0	273	149	0.000562548	0.0680672	0.45	0.522	1	1	-0.514	NA	NA	NA	NA	NA	NA	NA	NA	NA	NA	NA	NA	shSox2	chr19	-	44543265	44543389	44540094	44540169	44543700
ENSMUSG00000052102.15	RI	Gnpda1	shHnrnpk	chr18	-	NA	NA	38334675	38334813	38335015	38335117	4913	23	10	2	0	19	14	5	9	298	149	0.000538175	0.0517359	0.852	1	0.655	0.437	0.38	38334675	38335117	NA	NA	NA	NA	NA	NA	NA	NA	NA	NA	shSox2	chr18	-	NA	NA	38334675	38334813	38335015
ENSMUSG00000053964.17	RI	Lgals4	shHnrnpk	chr7	+	NA	NA	28840580	28840610	28840863	28840952	2018	0	1	2	4	4	7	3	1	298	149	7.73014e-05	0.0160607	0	0.111	0.4	0.778	-0.533	28840580	28840952	NA	NA	NA	NA	NA	NA	NA	NA	NA	NA	shSox2	chr7	+	NA	NA	28840580	28840610	28840863
ENSMUSG00000053964.17	SE	Lgals4	shHnrnpk	chr7	+	28840261	28840294	28837615	28837756	28840413	28840452	23301	1	0	3	2	5	6	0	0	182	149	9.65138e-10	4.38965e-06	0.214	0	1	1	-0.893	NA	NA	NA	NA	NA	NA	NA	NA	NA	NA	NA	NA	shSox2	chr7	+	28840261	28840294	28837615	28837756	28840413
ENSMUSG00000053964.17	SE	Lgals4	shHnrnpk	chr7	+	28840261	28840294	28837615	28837756	28840413	28840452	23301	1	0	3	2	5	6	0	0	182	149	9.65138e-10	4.38965e-06	0.214	0	1	1	-0.893	NA	NA	NA	NA	NA	NA	NA	NA	NA	NA	NA	NA	shSox2	chr7	+	28841209	28841307	28840863	28840952	28841486
ENSMUSG00000054362.9	A3SS	Lexm	shHnrnpk	chr4	-	NA	NA	NA	NA	NA	NA	37356	5	1	6	7	0	0	4	7	208	149	0.000193428	0.063325	0.374	0.093	0	0	0.233	NA	NA	NA	NA	NA	NA	106613367	106613561	106613367	106613502	106615034	106615157	shSox2	chr4	-	NA	NA	NA	NA	NA
ENSMUSG00000054702.14	SE	Ap1s3	shHnrnpk	chr1	-	79612900	79613092	79609185	79609202	79614202	79614340	65366	1	4	0	0	2	3	3	3	298	149	4.07666e-07	0.000407307	1	1	0.25	0.333	0.709	NA	NA	NA	NA	NA	NA	NA	NA	NA	NA	NA	NA	shSox2	chr1	-	79612900	79613092	79609185	79609202	79614202
ENSMUSG00000054808.15	MXE	Actn4	shHnrnpk	chr7	-	NA	NA	28894500	28894659	28896088	28896235	715	681	720	14	32	654	636	30	53	230	215	0.00114275	0.0841277	0.978	0.955	0.953	0.918	0.031	NA	NA	28895120	28895186	28895431	28895512	NA	NA	NA	NA	NA	NA	shSox2	chr7	-	NA	NA	28906971	28907064	28912239
ENSMUSG00000054808.15	MXE	Actn4	shHnrnpk	chr7	-	NA	NA	28894500	28894659	28896088	28896235	715	681	720	14	32	654	636	30	53	230	215	0.00114275	0.0841277	0.978	0.955	0.953	0.918	0.031	NA	NA	28895120	28895186	28895431	28895512	NA	NA	NA	NA	NA	NA	shSox2	chr7	-	NA	NA	28906971	28907064	28912239
ENSMUSG00000054808.15	MXE	Actn4	shHnrnpk	chr7	-	NA	NA	28894500	28894659	28896088	28896235	715	681	720	14	32	654	636	30	53	230	215	0.00114275	0.0841277	0.978	0.955	0.953	0.918	0.031	NA	NA	28895120	28895186	28895431	28895512	NA	NA	NA	NA	NA	NA	shSox2	chr7	-	NA	NA	28906971	28907064	28912239
ENSMUSG00000054808.15	MXE	Actn4	shHnrnpk	chr7	-	NA	NA	28894500	28894659	28896088	28896235	715	681	720	14	32	654	636	30	53	230	215	0.00114275	0.0841277	0.978	0.955	0.953	0.918	0.031	NA	NA	28895120	28895186	28895431	28895512	NA	NA	NA	NA	NA	NA	shSox2	chr7	-	NA	NA	28906971	28907064	28912239
ENSMUSG00000055041.8	A5SS	Commd5	shHnrnpk	chr15	+	NA	NA	NA	NA	NA	NA	7656	1	1	0	0	0	0	1	1	234	149	2.01952e-08	3.15879e-05	1	1	0	0	1	NA	NA	NA	NA	NA	NA	76899909	76900110	76899909	76900025	76900351	76901305	shSox2	chr15	+	NA	NA	NA	NA	NA
ENSMUSG00000055320.17	MXE	Tead1	shHnrnpk	chr7	+	NA	NA	112839415	112839480	112856052	112856064	3048	3	3	29	54	14	13	41	27	212	212	3.62126e-05	0.00823578	0.094	0.053	0.255	0.325	-0.217	NA	NA	112841887	112841950	112842039	112842102	NA	NA	NA	NA	NA	NA	shSox2	chr7	+	NA	NA	112839415	112839480	112856797
ENSMUSG00000055320.17	MXE	Tead1	shHnrnpk	chr7	+	NA	NA	112839415	112839480	112856052	112856064	3048	3	3	29	54	14	13	41	27	212	212	3.62126e-05	0.00823578	0.094	0.053	0.255	0.325	-0.217	NA	NA	112841887	112841950	112842039	112842102	NA	NA	NA	NA	NA	NA	shSox2	chr7	+	NA	NA	112691697	112691930	112759383
ENSMUSG00000055436.18	SE	Srsf11	shHnrnpk	chr3	-	158024122	158024231	158022840	158022950	158026724	158026858	13750	3	6	296	207	7	25	189	200	258	149	1.50736e-05	0.00590082	0.006	0.016	0.021	0.067	-0.033	NA	NA	NA	NA	NA	NA	NA	NA	NA	NA	NA	NA	shSox2	chr3	-	158023242	158023359	158022840	158022950	158026724
ENSMUSG00000055436.18	SE	Srsf11	shHnrnpk	chr3	-	158024122	158024231	158022840	158022950	158026724	158026858	13750	3	6	296	207	7	25	189	200	258	149	1.50736e-05	0.00590082	0.006	0.016	0.021	0.067	-0.033	NA	NA	NA	NA	NA	NA	NA	NA	NA	NA	NA	NA	shSox2	chr3	-	158023242	158023354	158022840	158022950	158026724
ENSMUSG00000055436.18	SE	Srsf11	shHnrnpk	chr3	-	158024122	158024231	158022840	158022950	158026724	158026858	13750	3	6	296	207	7	25	189	200	258	149	1.50736e-05	0.00590082	0.006	0.016	0.021	0.067	-0.033	NA	NA	NA	NA	NA	NA	NA	NA	NA	NA	NA	NA	shSox2	chr3	-	158031990	158032066	158031414	158031651	158036515
ENSMUSG00000055436.18	SE	Srsf11	shHnrnpk	chr3	-	158024068	158024231	158022929	158022950	158026724	158026858	56939	5	6	296	207	10	19	189	200	298	149	0.000377666	0.0532239	0.008	0.014	0.026	0.045	-0.024	NA	NA	NA	NA	NA	NA	NA	NA	NA	NA	NA	NA	shSox2	chr3	-	158023242	158023359	158022840	158022950	158026724
ENSMUSG00000055436.18	SE	Srsf11	shHnrnpk	chr3	-	158024068	158024231	158022929	158022950	158026724	158026858	56939	5	6	296	207	10	19	189	200	298	149	0.000377666	0.0532239	0.008	0.014	0.026	0.045	-0.024	NA	NA	NA	NA	NA	NA	NA	NA	NA	NA	NA	NA	shSox2	chr3	-	158023242	158023354	158022840	158022950	158026724
ENSMUSG00000055436.18	SE	Srsf11	shHnrnpk	chr3	-	158024068	158024231	158022929	158022950	158026724	158026858	56939	5	6	296	207	10	19	189	200	298	149	0.000377666	0.0532239	0.008	0.014	0.026	0.045	-0.024	NA	NA	NA	NA	NA	NA	NA	NA	NA	NA	NA	NA	shSox2	chr3	-	158031990	158032066	158031414	158031651	158036515
ENSMUSG00000056851.14	A3SS	Pcbp2	shHnrnpk	chr15	+	NA	NA	NA	NA	NA	NA	19222	2	2	0	2	0	0	3	2	165	149	3.57126e-05	0.0194378	1	0.475	0	0	0.738	NA	NA	NA	NA	NA	NA	102497896	102497959	102497912	102497959	102490633	102490803	shSox2	chr15	+	NA	NA	NA	NA	NA
ENSMUSG00000056941.17	RI	Commd7	shHnrnpk	chr2	-	NA	NA	153618833	153619512	153621769	153621819	1449	4	7	3	3	1	4	0	0	298	149	2.58494e-06	0.00136244	0.4	0.538	1	1	-0.531	153618833	153621819	NA	NA	NA	NA	NA	NA	NA	NA	NA	NA	shSox2	chr2	-	NA	NA	153618833	153619512	153621769
ENSMUSG00000056941.17	SE	Commd7	shHnrnpk	chr2	-	153620445	153620488	153616932	153619512	153621769	153621819	58809	19	16	3	3	12	19	0	0	192	149	0.000834148	0.0859141	0.831	0.805	1	1	-0.182	NA	NA	NA	NA	NA	NA	NA	NA	NA	NA	NA	NA	shSox2	chr2	-	153620445	153620488	153616932	153619512	153621769
ENSMUSG00000057113.13	MXE	Npm1	shHnrnpk	chr11	-	NA	NA	33159933	33159995	33162921	33163206	13026	1	0	4	2	2	3	0	1	298	255	8.14338e-07	0.000518571	0.176	0	1	0.72	-0.772	NA	NA	33160334	33160440	33161104	33161603	NA	NA	NA	NA	NA	NA	shSox2	chr11	-	NA	NA	33153985	33154060	33156002
ENSMUSG00000057113.13	MXE	Npm1	shHnrnpk	chr11	-	NA	NA	33159933	33159995	33162921	33163206	13026	1	0	4	2	2	3	0	1	298	255	8.14338e-07	0.000518571	0.176	0	1	0.72	-0.772	NA	NA	33160334	33160440	33161104	33161603	NA	NA	NA	NA	NA	NA	shSox2	chr11	-	NA	NA	33153985	33154060	33156002
ENSMUSG00000057113.13	MXE	Npm1	shHnrnpk	chr11	-	NA	NA	33159933	33159995	33162921	33163206	13026	1	0	4	2	2	3	0	1	298	255	8.14338e-07	0.000518571	0.176	0	1	0.72	-0.772	NA	NA	33160334	33160440	33161104	33161603	NA	NA	NA	NA	NA	NA	shSox2	chr11	-	NA	NA	33153985	33154060	33156002
ENSMUSG00000057113.13	MXE	Npm1	shHnrnpk	chr11	-	NA	NA	33159933	33159995	33162921	33163206	13026	1	0	4	2	2	3	0	1	298	255	8.14338e-07	0.000518571	0.176	0	1	0.72	-0.772	NA	NA	33160334	33160440	33161104	33161603	NA	NA	NA	NA	NA	NA	shSox2	chr11	-	NA	NA	33153985	33154060	33156002
ENSMUSG00000057113.13	MXE	Npm1	shHnrnpk	chr11	-	NA	NA	33159933	33159995	33162921	33163206	13026	1	0	4	2	2	3	0	1	298	255	8.14338e-07	0.000518571	0.176	0	1	0.72	-0.772	NA	NA	33160334	33160440	33161104	33161603	NA	NA	NA	NA	NA	NA	shSox2	chr11	-	NA	NA	33153985	33154060	33156002
ENSMUSG00000057113.13	MXE	Npm1	shHnrnpk	chr11	-	NA	NA	33159933	33159995	33162921	33163206	13026	1	0	4	2	2	3	0	1	298	255	8.14338e-07	0.000518571	0.176	0	1	0.72	-0.772	NA	NA	33160334	33160440	33161104	33161603	NA	NA	NA	NA	NA	NA	shSox2	chr11	-	NA	NA	33153985	33154060	33156002
ENSMUSG00000057113.13	MXE	Npm1	shHnrnpk	chr11	-	NA	NA	33159933	33159995	33162921	33163206	13026	1	0	4	2	2	3	0	1	298	255	8.14338e-07	0.000518571	0.176	0	1	0.72	-0.772	NA	NA	33160334	33160440	33161104	33161603	NA	NA	NA	NA	NA	NA	shSox2	chr11	-	NA	NA	33159933	33159995	33162921
ENSMUSG00000057113.13	MXE	Npm1	shHnrnpk	chr11	-	NA	NA	33159933	33159995	33162921	33163206	13026	1	0	4	2	2	3	0	1	298	255	8.14338e-07	0.000518571	0.176	0	1	0.72	-0.772	NA	NA	33160334	33160440	33161104	33161603	NA	NA	NA	NA	NA	NA	shSox2	chr11	-	NA	NA	33159933	33159995	33162921
ENSMUSG00000057113.13	MXE	Npm1	shHnrnpk	chr11	-	NA	NA	33159933	33159995	33162921	33163206	13026	1	0	4	2	2	3	0	1	298	255	8.14338e-07	0.000518571	0.176	0	1	0.72	-0.772	NA	NA	33160334	33160440	33161104	33161603	NA	NA	NA	NA	NA	NA	shSox2	chr11	-	NA	NA	33159933	33159995	33162921
ENSMUSG00000057113.13	MXE	Npm1	shHnrnpk	chr11	-	NA	NA	33159933	33159995	33162921	33163206	13026	1	0	4	2	2	3	0	1	298	255	8.14338e-07	0.000518571	0.176	0	1	0.72	-0.772	NA	NA	33160334	33160440	33161104	33161603	NA	NA	NA	NA	NA	NA	shSox2	chr11	-	NA	NA	33159933	33159995	33162921
ENSMUSG00000057113.13	MXE	Npm1	shHnrnpk	chr11	-	NA	NA	33159933	33159995	33162921	33163206	13027	1	1	4	2	3	3	0	1	298	255	2.35463e-05	0.00666499	0.176	0.3	1	0.72	-0.622	NA	NA	33160334	33160440	33161105	33161603	NA	NA	NA	NA	NA	NA	shSox2	chr11	-	NA	NA	33153985	33154060	33156002
ENSMUSG00000057113.13	MXE	Npm1	shHnrnpk	chr11	-	NA	NA	33159933	33159995	33162921	33163206	13027	1	1	4	2	3	3	0	1	298	255	2.35463e-05	0.00666499	0.176	0.3	1	0.72	-0.622	NA	NA	33160334	33160440	33161105	33161603	NA	NA	NA	NA	NA	NA	shSox2	chr11	-	NA	NA	33153985	33154060	33156002
ENSMUSG00000057113.13	MXE	Npm1	shHnrnpk	chr11	-	NA	NA	33159933	33159995	33162921	33163206	13027	1	1	4	2	3	3	0	1	298	255	2.35463e-05	0.00666499	0.176	0.3	1	0.72	-0.622	NA	NA	33160334	33160440	33161105	33161603	NA	NA	NA	NA	NA	NA	shSox2	chr11	-	NA	NA	33153985	33154060	33156002
ENSMUSG00000057113.13	MXE	Npm1	shHnrnpk	chr11	-	NA	NA	33159933	33159995	33162921	33163206	13027	1	1	4	2	3	3	0	1	298	255	2.35463e-05	0.00666499	0.176	0.3	1	0.72	-0.622	NA	NA	33160334	33160440	33161105	33161603	NA	NA	NA	NA	NA	NA	shSox2	chr11	-	NA	NA	33153985	33154060	33156002
ENSMUSG00000057113.13	MXE	Npm1	shHnrnpk	chr11	-	NA	NA	33159933	33159995	33162921	33163206	13027	1	1	4	2	3	3	0	1	298	255	2.35463e-05	0.00666499	0.176	0.3	1	0.72	-0.622	NA	NA	33160334	33160440	33161105	33161603	NA	NA	NA	NA	NA	NA	shSox2	chr11	-	NA	NA	33153985	33154060	33156002
ENSMUSG00000057113.13	MXE	Npm1	shHnrnpk	chr11	-	NA	NA	33159933	33159995	33162921	33163206	13027	1	1	4	2	3	3	0	1	298	255	2.35463e-05	0.00666499	0.176	0.3	1	0.72	-0.622	NA	NA	33160334	33160440	33161105	33161603	NA	NA	NA	NA	NA	NA	shSox2	chr11	-	NA	NA	33153985	33154060	33156002
ENSMUSG00000057113.13	MXE	Npm1	shHnrnpk	chr11	-	NA	NA	33159933	33159995	33162921	33163206	13027	1	1	4	2	3	3	0	1	298	255	2.35463e-05	0.00666499	0.176	0.3	1	0.72	-0.622	NA	NA	33160334	33160440	33161105	33161603	NA	NA	NA	NA	NA	NA	shSox2	chr11	-	NA	NA	33159933	33159995	33162921
ENSMUSG00000057113.13	MXE	Npm1	shHnrnpk	chr11	-	NA	NA	33159933	33159995	33162921	33163206	13027	1	1	4	2	3	3	0	1	298	255	2.35463e-05	0.00666499	0.176	0.3	1	0.72	-0.622	NA	NA	33160334	33160440	33161105	33161603	NA	NA	NA	NA	NA	NA	shSox2	chr11	-	NA	NA	33159933	33159995	33162921
ENSMUSG00000057113.13	MXE	Npm1	shHnrnpk	chr11	-	NA	NA	33159933	33159995	33162921	33163206	13027	1	1	4	2	3	3	0	1	298	255	2.35463e-05	0.00666499	0.176	0.3	1	0.72	-0.622	NA	NA	33160334	33160440	33161105	33161603	NA	NA	NA	NA	NA	NA	shSox2	chr11	-	NA	NA	33159933	33159995	33162921
ENSMUSG00000057113.13	MXE	Npm1	shHnrnpk	chr11	-	NA	NA	33159933	33159995	33162921	33163206	13027	1	1	4	2	3	3	0	1	298	255	2.35463e-05	0.00666499	0.176	0.3	1	0.72	-0.622	NA	NA	33160334	33160440	33161105	33161603	NA	NA	NA	NA	NA	NA	shSox2	chr11	-	NA	NA	33159933	33159995	33162921
ENSMUSG00000057113.13	MXE	Npm1	shHnrnpk	chr11	-	NA	NA	33159933	33159995	33161547	33161627	13031	0	0	5	10	1	3	3	2	264	247	0.00121336	0.0858521	0	0	0.238	0.584	-0.411	NA	NA	33160342	33160440	33161105	33161220	NA	NA	NA	NA	NA	NA	shSox2	chr11	-	NA	NA	33153985	33154060	33156002
ENSMUSG00000057113.13	MXE	Npm1	shHnrnpk	chr11	-	NA	NA	33159933	33159995	33161547	33161627	13031	0	0	5	10	1	3	3	2	264	247	0.00121336	0.0858521	0	0	0.238	0.584	-0.411	NA	NA	33160342	33160440	33161105	33161220	NA	NA	NA	NA	NA	NA	shSox2	chr11	-	NA	NA	33153985	33154060	33156002
ENSMUSG00000057113.13	MXE	Npm1	shHnrnpk	chr11	-	NA	NA	33159933	33159995	33161547	33161627	13031	0	0	5	10	1	3	3	2	264	247	0.00121336	0.0858521	0	0	0.238	0.584	-0.411	NA	NA	33160342	33160440	33161105	33161220	NA	NA	NA	NA	NA	NA	shSox2	chr11	-	NA	NA	33153985	33154060	33156002
ENSMUSG00000057113.13	MXE	Npm1	shHnrnpk	chr11	-	NA	NA	33159933	33159995	33161547	33161627	13031	0	0	5	10	1	3	3	2	264	247	0.00121336	0.0858521	0	0	0.238	0.584	-0.411	NA	NA	33160342	33160440	33161105	33161220	NA	NA	NA	NA	NA	NA	shSox2	chr11	-	NA	NA	33153985	33154060	33156002
ENSMUSG00000057113.13	MXE	Npm1	shHnrnpk	chr11	-	NA	NA	33159933	33159995	33161547	33161627	13031	0	0	5	10	1	3	3	2	264	247	0.00121336	0.0858521	0	0	0.238	0.584	-0.411	NA	NA	33160342	33160440	33161105	33161220	NA	NA	NA	NA	NA	NA	shSox2	chr11	-	NA	NA	33153985	33154060	33156002
ENSMUSG00000057113.13	MXE	Npm1	shHnrnpk	chr11	-	NA	NA	33159933	33159995	33161547	33161627	13031	0	0	5	10	1	3	3	2	264	247	0.00121336	0.0858521	0	0	0.238	0.584	-0.411	NA	NA	33160342	33160440	33161105	33161220	NA	NA	NA	NA	NA	NA	shSox2	chr11	-	NA	NA	33153985	33154060	33156002
ENSMUSG00000057113.13	MXE	Npm1	shHnrnpk	chr11	-	NA	NA	33159933	33159995	33161547	33161627	13031	0	0	5	10	1	3	3	2	264	247	0.00121336	0.0858521	0	0	0.238	0.584	-0.411	NA	NA	33160342	33160440	33161105	33161220	NA	NA	NA	NA	NA	NA	shSox2	chr11	-	NA	NA	33159933	33159995	33162921
ENSMUSG00000057113.13	MXE	Npm1	shHnrnpk	chr11	-	NA	NA	33159933	33159995	33161547	33161627	13031	0	0	5	10	1	3	3	2	264	247	0.00121336	0.0858521	0	0	0.238	0.584	-0.411	NA	NA	33160342	33160440	33161105	33161220	NA	NA	NA	NA	NA	NA	shSox2	chr11	-	NA	NA	33159933	33159995	33162921
ENSMUSG00000057113.13	MXE	Npm1	shHnrnpk	chr11	-	NA	NA	33159933	33159995	33161547	33161627	13031	0	0	5	10	1	3	3	2	264	247	0.00121336	0.0858521	0	0	0.238	0.584	-0.411	NA	NA	33160342	33160440	33161105	33161220	NA	NA	NA	NA	NA	NA	shSox2	chr11	-	NA	NA	33159933	33159995	33162921
ENSMUSG00000057113.13	MXE	Npm1	shHnrnpk	chr11	-	NA	NA	33159933	33159995	33161547	33161627	13031	0	0	5	10	1	3	3	2	264	247	0.00121336	0.0858521	0	0	0.238	0.584	-0.411	NA	NA	33160342	33160440	33161105	33161220	NA	NA	NA	NA	NA	NA	shSox2	chr11	-	NA	NA	33159933	33159995	33162921
ENSMUSG00000057113.13	SE	Npm1	shHnrnpk	chr11	-	33154964	33155220	33153985	33154060	33156002	33156104	75771	1247	1235	10719	10923	1516	3861	9695	9955	298	149	1.06778e-09	4.46738e-06	0.055	0.054	0.073	0.162	-0.063	NA	NA	NA	NA	NA	NA	NA	NA	NA	NA	NA	NA	shSox2	chr11	-	33160353	33160440	33159933	33159995	33161105
ENSMUSG00000057113.13	SE	Npm1	shHnrnpk	chr11	-	33155079	33155220	33153985	33154060	33156002	33156104	75775	1210	1186	10719	10923	1464	3699	9695	9955	290	149	8.38213e-10	4.38965e-06	0.055	0.053	0.072	0.16	-0.062	NA	NA	NA	NA	NA	NA	NA	NA	NA	NA	NA	NA	shSox2	chr11	-	33160353	33160440	33159933	33159995	33161105
ENSMUSG00000057113.13	SE	Npm1	shHnrnpk	chr11	-	33155192	33155220	33153985	33154060	33156002	33156104	75779	261	293	10719	10923	306	796	9695	9955	177	149	4.79523e-10	4.00656e-06	0.02	0.022	0.026	0.063	-0.024	NA	NA	NA	NA	NA	NA	NA	NA	NA	NA	NA	NA	shSox2	chr11	-	33160353	33160440	33159933	33159995	33161105
ENSMUSG00000057113.13	SE	Npm1	shHnrnpk	chr11	-	33160342	33160440	33159933	33159995	33161105	33161225	75796	7	13	0	1	6	6	1	4	247	149	0.00110518	0.0989065	1	0.887	0.784	0.475	0.314	NA	NA	NA	NA	NA	NA	NA	NA	NA	NA	NA	NA	shSox2	chr11	-	33160353	33160440	33159933	33159995	33161105
ENSMUSG00000057880.12	SE	Abat	shHnrnpk	chr16	+	8611126	8611294	8608855	8608993	8613982	8614129	5285	12	7	0	0	1	0	2	2	298	149	5.02289e-09	1.08464e-05	1	1	0.2	0	0.9	NA	NA	NA	NA	NA	NA	NA	NA	NA	NA	NA	NA	shSox2	chr16	+	8611126	8611294	8608855	8608993	8613982
ENSMUSG00000057894.10	A5SS	Zfp329	shHnrnpk	chr7	-	NA	NA	NA	NA	NA	NA	11829	0	0	1	2	1	4	0	0	298	149	1.724e-09	1.02681e-05	0	0	1	1	-1	NA	NA	NA	NA	NA	NA	12818571	12818852	12818819	12818852	12810805	12811666	shSox2	chr7	-	NA	NA	NA	NA	NA
ENSMUSG00000057963.9	MXE	Itpk1	shHnrnpk	chr12	-	NA	NA	102675442	102675467	102704721	102704930	10570	1	5	0	0	1	1	7	0	298	244	0.000970971	0.0777157	1	1	0.105	1	0.448	NA	NA	102682614	102682709	102696126	102696530	NA	NA	NA	NA	NA	NA	shSox2	chr12	-	NA	NA	102675442	102675467	102704721
ENSMUSG00000057963.9	MXE	Itpk1	shHnrnpk	chr12	-	NA	NA	102675442	102675467	102704721	102704930	10570	1	5	0	0	1	1	7	0	298	244	0.000970971	0.0777157	1	1	0.105	1	0.448	NA	NA	102682614	102682709	102696126	102696530	NA	NA	NA	NA	NA	NA	shSox2	chr12	-	NA	NA	102675442	102675467	102704721
ENSMUSG00000057963.9	MXE	Itpk1	shHnrnpk	chr12	-	NA	NA	102675442	102675467	102704721	102704930	10570	1	5	0	0	1	1	7	0	298	244	0.000970971	0.0777157	1	1	0.105	1	0.448	NA	NA	102682614	102682709	102696126	102696530	NA	NA	NA	NA	NA	NA	shSox2	chr12	-	NA	NA	102675442	102675467	102704721
ENSMUSG00000058979.7	A5SS	Hdhd5	shHnrnpk	chr6	-	NA	NA	NA	NA	NA	NA	32152	0	0	2	2	2	3	3	5	163	149	0.000374723	0.0739023	0	0	0.379	0.354	-0.366	NA	NA	NA	NA	NA	NA	120518429	120518537	120518443	120518537	120514397	120514572	shSox2	chr6	-	NA	NA	NA	NA	NA
ENSMUSG00000059119.9	SE	Nap1l4	shHnrnpk	chr7	-	143524160	143524280	143520383	143520440	143527165	143527311	36369	2	3	0	0	0	2	1	2	269	149	0.000102218	0.0228563	1	1	0	0.356	0.822	NA	NA	NA	NA	NA	NA	NA	NA	NA	NA	NA	NA	shSox2	chr7	-	143518849	143518885	143513578	143514637	143520383
ENSMUSG00000059119.9	SE	Nap1l4	shHnrnpk	chr7	-	143529417	143529714	143521400	143521430	143532308	143532380	72553	0	0	2	1	4	2	1	1	298	149	6.32657e-06	0.00325774	0	0	0.667	0.5	-0.584	NA	NA	NA	NA	NA	NA	NA	NA	NA	NA	NA	NA	shSox2	chr7	-	143518849	143518885	143513578	143514637	143520383
ENSMUSG00000059436.13	SE	Max	shHnrnpk	chr12	-	76961262	76961289	76939966	76940090	76961989	76962025	19336	11	8	4	2	14	24	0	0	176	149	0.000101439	0.0227867	0.7	0.772	1	1	-0.264	NA	NA	NA	NA	NA	NA	NA	NA	NA	NA	NA	NA	shSox2	chr12	-	76939429	76939514	76938665	76938755	76939966
ENSMUSG00000059436.13	SE	Max	shHnrnpk	chr12	-	76961262	76961289	76939966	76940090	76961989	76962025	19336	11	8	4	2	14	24	0	0	176	149	0.000101439	0.0227867	0.7	0.772	1	1	-0.264	NA	NA	NA	NA	NA	NA	NA	NA	NA	NA	NA	NA	shSox2	chr12	-	76961262	76961289	76939966	76940090	76961989
ENSMUSG00000059436.13	SE	Max	shHnrnpk	chr12	-	76961262	76961289	76939966	76940090	76961989	76962025	19336	11	8	4	2	14	24	0	0	176	149	0.000101439	0.0227867	0.7	0.772	1	1	-0.264	NA	NA	NA	NA	NA	NA	NA	NA	NA	NA	NA	NA	shSox2	chr12	-	76939425	76939514	76938746	76938755	76939966
ENSMUSG00000059796.16	A5SS	Eif4a1	shHnrnpk	chr11	-	NA	NA	NA	NA	NA	NA	13093	0	0	1	1	1	1	0	0	150	149	2.22749e-08	3.15879e-05	0	0	1	1	-1	NA	NA	NA	NA	NA	NA	69669079	69669246	69669080	69669246	69668643	69668753	shSox2	chr11	-	NA	NA	NA	NA	NA
ENSMUSG00000059796.16	A5SS	Eif4a1	shHnrnpk	chr11	-	NA	NA	NA	NA	NA	NA	13103	5	5	2	3	7	7	0	0	298	149	1.57034e-05	0.00742299	0.556	0.455	1	1	-0.494	NA	NA	NA	NA	NA	NA	69671243	69671730	69671618	69671730	69670927	69670976	shSox2	chr11	-	NA	NA	NA	NA	NA
ENSMUSG00000059796.16	A5SS	Eif4a1	shHnrnpk	chr11	-	NA	NA	NA	NA	NA	NA	13105	6	4	2	3	8	8	0	0	298	149	8.56182e-06	0.00463583	0.6	0.4	1	1	-0.5	NA	NA	NA	NA	NA	NA	69671379	69671730	69671618	69671730	69670927	69670976	shSox2	chr11	-	NA	NA	NA	NA	NA
ENSMUSG00000059796.16	A5SS	Eif4a1	shHnrnpk	chr11	-	NA	NA	NA	NA	NA	NA	13106	3	1	2	3	3	3	0	0	163	149	6.24434e-06	0.00357609	0.578	0.234	1	1	-0.594	NA	NA	NA	NA	NA	NA	69671604	69671730	69671618	69671730	69670927	69670976	shSox2	chr11	-	NA	NA	NA	NA	NA
ENSMUSG00000059796.16	RI	Eif4a1	shHnrnpk	chr11	-	NA	NA	69667221	69667617	69667694	69667712	8526	270	215	8452	6602	358	349	6866	7689	226	149	0.000462811	0.0476668	0.021	0.021	0.033	0.029	-0.01	69667221	69667712	NA	NA	NA	NA	NA	NA	NA	NA	NA	NA	shSox2	chr11	-	NA	NA	69668195	69668333	69668404
ENSMUSG00000059796.16	RI	Eif4a1	shHnrnpk	chr11	-	NA	NA	69667221	69667617	69667694	69667712	8526	270	215	8452	6602	358	349	6866	7689	226	149	0.000462811	0.0476668	0.021	0.021	0.033	0.029	-0.01	69667221	69667712	NA	NA	NA	NA	NA	NA	NA	NA	NA	NA	shSox2	chr11	-	NA	NA	69667452	69667606	69667694
ENSMUSG00000061559.15	A3SS	Wdr61	shHnrnpk	chr9	-	NA	NA	NA	NA	NA	NA	19745	0	3	2	1	2	1	0	0	298	149	0.000297207	0.0852936	0	0.6	1	1	-0.7	NA	NA	NA	NA	NA	NA	54731386	54731700	54731386	54731508	54734368	54734519	shSox2	chr9	-	NA	NA	NA	NA	NA
ENSMUSG00000061613.13	SE	U2af1	shHnrnpk	chr17	-	31651645	31651712	31648844	31648894	31658652	31658755	3594	652	651	28	38	672	399	14	9	216	149	0.000484099	0.062681	0.941	0.922	0.971	0.968	-0.038	NA	NA	NA	NA	NA	NA	NA	NA	NA	NA	NA	NA	shSox2	chr17	-	31651645	31651712	31648844	31648894	31652501
ENSMUSG00000061613.13	SE	U2af1	shHnrnpk	chr17	-	31651645	31651712	31648844	31648894	31658652	31658755	3594	652	651	28	38	672	399	14	9	216	149	0.000484099	0.062681	0.941	0.922	0.971	0.968	-0.038	NA	NA	NA	NA	NA	NA	NA	NA	NA	NA	NA	NA	shSox2	chr17	-	31651645	31651712	31648844	31648894	31658652
ENSMUSG00000061613.13	SE	U2af1	shHnrnpk	chr17	-	31654978	31655066	31648844	31648894	31658652	31658738	3600	423	492	28	38	453	283	14	9	237	149	0.000719123	0.0791757	0.905	0.891	0.953	0.952	-0.054	NA	NA	NA	NA	NA	NA	NA	NA	NA	NA	NA	NA	shSox2	chr17	-	31651645	31651712	31648844	31648894	31652501
ENSMUSG00000061613.13	SE	U2af1	shHnrnpk	chr17	-	31654978	31655066	31648844	31648894	31658652	31658738	3600	423	492	28	38	453	283	14	9	237	149	0.000719123	0.0791757	0.905	0.891	0.953	0.952	-0.054	NA	NA	NA	NA	NA	NA	NA	NA	NA	NA	NA	NA	shSox2	chr17	-	31651645	31651712	31648844	31648894	31658652
ENSMUSG00000062327.10	RI	T	shHnrnpk	chr17	+	NA	NA	8438322	8438393	8438612	8438789	5582	3	4	0	0	3	1	1	3	298	149	2.33646e-05	0.00744016	1	1	0.6	0.143	0.629	8438322	8438789	NA	NA	NA	NA	NA	NA	NA	NA	NA	NA	shSox2	chr17	+	NA	NA	8438322	8438393	8438612
ENSMUSG00000062382.9	A3SS	Ftl1-ps1	shHnrnpk	chr13	+	NA	NA	NA	NA	NA	NA	43300	1	2	0	0	3	3	2	3	252	149	6.32698e-06	0.00553982	1	1	0.47	0.372	0.579	NA	NA	NA	NA	NA	NA	74406339	74406695	74406442	74406695	74406102	74406163	shSox2	chr13	+	NA	NA	NA	NA	NA
ENSMUSG00000062382.9	A3SS	Ftl1-ps1	shHnrnpk	chr13	+	NA	NA	NA	NA	NA	NA	43300	1	2	0	0	3	3	2	3	252	149	6.32698e-06	0.00553982	1	1	0.47	0.372	0.579	NA	NA	NA	NA	NA	NA	74406339	74406695	74406442	74406695	74406102	74406163	shSox2	chr13	+	NA	NA	NA	NA	NA
ENSMUSG00000062382.9	A3SS	Ftl1-ps1	shHnrnpk	chr13	+	NA	NA	NA	NA	NA	NA	43302	0	0	2	3	2	3	6	2	196	149	0.000317713	0.0891546	0	0	0.202	0.533	-0.368	NA	NA	NA	NA	NA	NA	74406442	74406695	74406489	74406695	74406102	74406163	shSox2	chr13	+	NA	NA	NA	NA	NA
ENSMUSG00000062382.9	A3SS	Ftl1-ps1	shHnrnpk	chr13	+	NA	NA	NA	NA	NA	NA	43302	0	0	2	3	2	3	6	2	196	149	0.000317713	0.0891546	0	0	0.202	0.533	-0.368	NA	NA	NA	NA	NA	NA	74406442	74406695	74406489	74406695	74406102	74406163	shSox2	chr13	+	NA	NA	NA	NA	NA
ENSMUSG00000062526.4	RI	Mppe1	shHnrnpk	chr18	-	NA	NA	67229744	67229778	67229991	67230008	16845	0	1	2	0	1	2	0	0	298	149	0.00119564	0.0781127	0	1	1	1	-0.5	67229744	67230008	NA	NA	NA	NA	NA	NA	NA	NA	NA	NA	shSox2	chr18	-	NA	NA	67229744	67229778	67229991
ENSMUSG00000062762.17	SE	Ei24	shHnrnpk	chr9	-	36786482	36786544	36785532	36785652	36788192	36788253	72821	3	3	0	2	0	1	2	2	211	149	0.000114839	0.0244045	1	0.514	0	0.261	0.627	NA	NA	NA	NA	NA	NA	NA	NA	NA	NA	NA	NA	shSox2	chr9	-	36785936	36786057	36785613	36785652	36786482
ENSMUSG00000062762.17	SE	Ei24	shHnrnpk	chr9	-	36786482	36786544	36785532	36785652	36788192	36788253	72821	3	3	0	2	0	1	2	2	211	149	0.000114839	0.0244045	1	0.514	0	0.261	0.627	NA	NA	NA	NA	NA	NA	NA	NA	NA	NA	NA	NA	shSox2	chr9	-	36786482	36786544	36785532	36785652	36788192
ENSMUSG00000062981.5	SE	Mrpl42	shHnrnpk	chr10	-	95490786	95490866	95490534	95490581	95493630	95493715	69766	3	0	5	3	2	3	0	0	229	149	7.66976e-10	4.38965e-06	0.281	0	1	1	-0.859	NA	NA	NA	NA	NA	NA	NA	NA	NA	NA	NA	NA	shSox2	chr10	-	95493630	95493711	95480833	95480977	95496823
ENSMUSG00000064145.12	RI	Arih2	shHnrnpk	chr9	-	NA	NA	108609654	108609799	108609896	108609947	10441	21	9	304	339	41	25	321	316	246	149	0.000767167	0.0614261	0.04	0.016	0.072	0.046	-0.031	108609654	108609947	NA	NA	NA	NA	NA	NA	NA	NA	NA	NA	shSox2	chr9	-	NA	NA	108609654	108609799	108609896
ENSMUSG00000067768.12	RI	Xlr4b	shHnrnpk	chrX	+	NA	NA	73214773	73214856	73215102	73215355	12581	13	16	4	2	22	24	0	1	298	149	0.000503197	0.0499439	0.619	0.8	1	0.923	-0.252	73214773	73215355	NA	NA	NA	NA	NA	NA	NA	NA	NA	NA	shSox2	chrX	+	NA	NA	73214773	73214856	73215102
ENSMUSG00000068758.8	SE	Il3ra	shHnrnpk	chr14	+	14347009	14347188	14346274	14346512	14347913	14348068	40379	1	0	1	7	3	5	2	3	298	149	0.0003608	0.0519405	0.333	0	0.429	0.455	-0.275	NA	NA	NA	NA	NA	NA	NA	NA	NA	NA	NA	NA	shSox2	chr14	+	14347009	14347188	14346274	14346512	14347913
ENSMUSG00000068758.8	SE	Il3ra	shHnrnpk	chr14	+	14347913	14348068	14346591	14347188	14349242	14349372	40384	3	1	0	0	2	6	2	2	298	149	0.000184682	0.0336861	1	1	0.333	0.6	0.533	NA	NA	NA	NA	NA	NA	NA	NA	NA	NA	NA	NA	shSox2	chr14	+	14347009	14347188	14346274	14346512	14347913
ENSMUSG00000069020.9	MXE	Urm1	shHnrnpk	chr2	+	NA	NA	29827341	29827435	29842720	29842769	10784	0	0	1	2	2	1	1	0	220	229	1.75629e-05	0.00600566	0	0	0.676	1	-0.838	NA	NA	29832691	29832762	29841401	29841481	NA	NA	NA	NA	NA	NA	shSox2	chr2	+	NA	NA	29827341	29827435	29842720
ENSMUSG00000069895.4	A3SS	Atxn1l	shHnrnpk	chr8	-	NA	NA	NA	NA	NA	NA	35203	0	0	8	6	5	4	15	8	152	149	4.09048e-05	0.0214853	0	0	0.246	0.329	-0.287	NA	NA	NA	NA	NA	NA	109733515	109733745	109733515	109733742	109735304	109735363	shSox2	chr8	-	NA	NA	NA	NA	NA
ENSMUSG00000071646.9	RI	Mta2	shHnrnpk	chr19	+	NA	NA	8950919	8951030	8951135	8951284	4616	3	4	484	420	22	18	552	499	254	149	0.000619002	0.0546904	0.004	0.006	0.023	0.021	-0.017	8950919	8951284	NA	NA	NA	NA	NA	NA	NA	NA	NA	NA	shSox2	chr19	+	NA	NA	8946266	8946384	8946647
ENSMUSG00000072774.10	MXE	Zfp951	shHnrnpk	chr5	-	NA	NA	104817307	104817352	104859666	104860070	10674	1	0	4	2	5	1	2	0	298	226	4.11229e-05	0.00861444	0.159	0	0.655	1	-0.748	NA	NA	104855082	104855159	104858911	104859076	NA	NA	NA	NA	NA	NA	shSox2	chr5	-	NA	NA	104817307	104817352	104859666
ENSMUSG00000072774.10	MXE	Zfp951	shHnrnpk	chr5	-	NA	NA	104817307	104817352	104859666	104860070	10674	1	0	4	2	5	1	2	0	298	226	4.11229e-05	0.00861444	0.159	0	0.655	1	-0.748	NA	NA	104855082	104855159	104858911	104859076	NA	NA	NA	NA	NA	NA	shSox2	chr5	-	NA	NA	104817307	104817352	104859666
ENSMUSG00000074259.10	A5SS	Gramd2	shHnrnpk	chr9	+	NA	NA	NA	NA	NA	NA	2359	0	0	3	11	5	4	6	3	182	149	1.21299e-06	0.00100341	0	0	0.406	0.522	-0.464	NA	NA	NA	NA	NA	NA	59712083	59712179	59712083	59712146	59713795	59713940	shSox2	chr9	+	NA	NA	NA	NA	NA
ENSMUSG00000074643.12	RI	Cpne1	shHnrnpk	chr2	-	NA	NA	156078751	156078823	156078899	156078974	2329	5	1	173	112	10	14	143	122	225	149	0.000225842	0.0333541	0.019	0.006	0.044	0.071	-0.045	156078751	156078974	NA	NA	NA	NA	NA	NA	NA	NA	NA	NA	shSox2	chr2	-	NA	NA	156078751	156078823	156078899
ENSMUSG00000075555.12	A5SS	Gm10863	shHnrnpk	chr15	+	NA	NA	NA	NA	NA	NA	7595	6	3	5	1	15	10	0	0	250	149	1.78548e-06	0.00129687	0.417	0.641	1	1	-0.471	NA	NA	NA	NA	NA	NA	79209310	79209413	79209310	79209312	79210190	79210249	shSox2	chr15	+	NA	NA	NA	NA	NA
ENSMUSG00000075555.12	A5SS	Gm10863	shHnrnpk	chr15	+	NA	NA	NA	NA	NA	NA	7596	2	1	5	1	1	3	0	0	298	149	4.63042e-09	1.55344e-05	0.167	0.333	1	1	-0.75	NA	NA	NA	NA	NA	NA	79209310	79209475	79209310	79209312	79210190	79210249	shSox2	chr15	+	NA	NA	NA	NA	NA
ENSMUSG00000078876.10	SE	Gm14408	shHnrnpk	chr2	+	176834885	176835012	176831139	176831142	176835205	176835266	27816	2	3	0	0	3	3	1	3	276	149	0.000120411	0.0253472	1	1	0.618	0.351	0.516	NA	NA	NA	NA	NA	NA	NA	NA	NA	NA	NA	NA	shSox2	chr2	+	176834885	176835012	176831139	176831142	176835205
ENSMUSG00000078952.9	SE	Lncenc1	shHnrnpk	chr13	+	97482951	97483125	97482700	97482777	97489178	97489348	52088	0	1	2	2	4	5	0	1	298	149	4.26287e-07	0.000419649	0	0.2	1	0.714	-0.757	NA	NA	NA	NA	NA	NA	NA	NA	NA	NA	NA	NA	shSox2	chr13	+	97489178	97489348	97482954	97483032	97494404
ENSMUSG00000078952.9	SE	Lncenc1	shHnrnpk	chr13	+	97482951	97483125	97482700	97482777	97489178	97489348	52088	0	1	2	2	4	5	0	1	298	149	4.26287e-07	0.000419649	0	0.2	1	0.714	-0.757	NA	NA	NA	NA	NA	NA	NA	NA	NA	NA	NA	NA	shSox2	chr13	+	97482951	97483125	97482700	97482777	97489178
ENSMUSG00000078974.10	A5SS	Sec61g	shHnrnpk	chr11	-	NA	NA	NA	NA	NA	NA	29214	2	1	0	0	1	0	0	5	298	149	7.01028e-05	0.022448	1	1	1	0	0.5	NA	NA	NA	NA	NA	NA	16507757	16508069	16507979	16508069	16506372	16506472	shSox2	chr11	-	NA	NA	NA	NA	NA
ENSMUSG00000079109.11	RI	Pms2	shHnrnpk	chr5	+	NA	NA	143928098	143928297	143928941	143929042	10214	4	4	1	0	5	1	4	2	298	149	0.000441875	0.0474547	0.667	1	0.385	0.2	0.541	143928098	143929042	NA	NA	NA	NA	NA	NA	NA	NA	NA	NA	shSox2	chr5	+	NA	NA	143928098	143928297	143928941
ENSMUSG00000079480.3	RI	Pin4	shHnrnpk	chrX	+	NA	NA	102121369	102121522	102121667	102121741	10896	6	5	2	2	7	3	0	0	294	149	0.000344129	0.0414174	0.603	0.559	1	1	-0.419	102121369	102121741	NA	NA	NA	NA	NA	NA	NA	NA	NA	NA	shSox2	chrX	+	NA	NA	102121369	102121522	102121667
ENSMUSG00000085412.7	MXE	Halr1	shHnrnpk	chr6	+	NA	NA	52106770	52106896	52113342	52113684	12741	64	31	8	6	73	49	1	2	294	298	0.000466588	0.0471625	0.89	0.84	0.987	0.961	-0.109	NA	NA	52111940	52112085	52112347	52112761	NA	NA	NA	NA	NA	NA	shSox2	chr6	+	NA	NA	52106770	52106896	52113342
ENSMUSG00000085412.7	SE	Halr1	shHnrnpk	chr6	+	52112347	52112761	52106770	52106896	52113342	52113684	74817	8	6	20	28	1	2	37	26	298	149	0.000539324	0.0669813	0.167	0.097	0.013	0.037	0.107	NA	NA	NA	NA	NA	NA	NA	NA	NA	NA	NA	NA	shSox2	chr6	+	52112347	52112761	52106770	52106896	52113342
ENSMUSG00000086658.1	RI	Gm14260	shHnrnpk	chr2	-	NA	NA	168986565	168986596	168986836	168986988	9160	9	7	3	3	9	10	0	0	298	149	1.92663e-05	0.00654414	0.6	0.538	1	1	-0.431	168986565	168986988	NA	NA	NA	NA	NA	NA	NA	NA	NA	NA	shSox2	chr2	-	NA	NA	168986565	168986596	168986836
ENSMUSG00000086658.1	SE	Gm14260	shHnrnpk	chr2	-	168986836	168986988	168986565	168986596	168987144	168987373	59247	4	3	0	0	0	1	1	2	298	149	1.12297e-06	0.000864051	1	1	0	0.2	0.9	NA	NA	NA	NA	NA	NA	NA	NA	NA	NA	NA	NA	shSox2	chr2	-	168986836	168986988	168986565	168986596	168987144
ENSMUSG00000086877.7	A5SS	A230072C01Rik	shHnrnpk	chrX	+	NA	NA	NA	NA	NA	NA	18855	10	13	0	0	8	13	3	2	211	149	0.000530235	0.0897182	1	1	0.653	0.821	0.263	NA	NA	NA	NA	NA	NA	20962113	20962657	20962113	20962595	20967728	20967808	shSox2	chrX	+	NA	NA	NA	NA	NA
ENSMUSG00000090841.2	SE	Myl6	shHnrnpk	chr10	-	128492938	128493045	128492601	128492745	128493333	128493353	25042	0	1	3	1	4	5	1	3	256	149	0.000555441	0.0676555	0	0.368	0.7	0.492	-0.412	NA	NA	NA	NA	NA	NA	NA	NA	NA	NA	NA	NA	shSox2	chr10	-	128491719	128491764	128490860	128491033	128492058
ENSMUSG00000091311.3	SE	Spata31d1b	shHnrnpk	chr13	+	59713635	59713675	59712283	59712500	59714134	59714195	44938	7	5	1	0	0	7	1	5	189	149	0.000547219	0.0672692	0.847	1	0	0.525	0.661	NA	NA	NA	NA	NA	NA	NA	NA	NA	NA	NA	NA	shSox2	chr13	+	59713635	59713675	59712283	59712500	59714134
ENSMUSG00000091474.2	SE	2610021A01Rik	shHnrnpk	chr7	+	41601747	41601815	41599284	41599400	41602877	41602997	31081	0	1	1	6	2	5	4	0	217	149	0.000320003	0.0486849	0	0.103	0.256	1	-0.577	NA	NA	NA	NA	NA	NA	NA	NA	NA	NA	NA	NA	shSox2	chr7	+	41601384	41601545	41599323	41599400	41601747
ENSMUSG00000091474.2	SE	2610021A01Rik	shHnrnpk	chr7	+	41601384	41601545	41599323	41599400	41601747	41601815	68748	1	4	0	2	0	0	2	3	298	149	0.000158055	0.0304909	1	0.5	0	0	0.75	NA	NA	NA	NA	NA	NA	NA	NA	NA	NA	NA	NA	shSox2	chr7	+	41601384	41601545	41599323	41599400	41601747
ENSMUSG00000097039.8	MXE	Pvt1	shHnrnpk	chr15	+	NA	NA	62039256	62039447	62175466	62175548	9092	0	0	31	16	1	6	21	24	298	298	0.000430344	0.0438469	0	0	0.045	0.2	-0.122	NA	NA	62043928	62044098	62107147	62107465	NA	NA	NA	NA	NA	NA	shSox2	chr15	+	NA	NA	62039256	62039447	62175466
ENSMUSG00000097039.8	MXE	Pvt1	shHnrnpk	chr15	+	NA	NA	62039256	62039447	62175466	62175548	9092	0	0	31	16	1	6	21	24	298	298	0.000430344	0.0438469	0	0	0.045	0.2	-0.122	NA	NA	62043928	62044098	62107147	62107465	NA	NA	NA	NA	NA	NA	shSox2	chr15	+	NA	NA	62039256	62039447	62175466
ENSMUSG00000097039.8	MXE	Pvt1	shHnrnpk	chr15	+	NA	NA	62039256	62039447	62175466	62175548	9093	0	0	10	6	1	6	4	14	298	298	5.01818e-05	0.00939875	0	0	0.2	0.3	-0.25	NA	NA	62043928	62044098	62107147	62107507	NA	NA	NA	NA	NA	NA	shSox2	chr15	+	NA	NA	62039256	62039447	62175466
ENSMUSG00000097039.8	MXE	Pvt1	shHnrnpk	chr15	+	NA	NA	62039256	62039447	62175466	62175548	9093	0	0	10	6	1	6	4	14	298	298	5.01818e-05	0.00939875	0	0	0.2	0.3	-0.25	NA	NA	62043928	62044098	62107147	62107507	NA	NA	NA	NA	NA	NA	shSox2	chr15	+	NA	NA	62039256	62039447	62175466
ENSMUSG00000097039.8	SE	Pvt1	shHnrnpk	chr15	+	62043928	62044098	62039256	62039447	62107147	62107672	60489	0	0	9	6	1	9	2	14	298	149	2.11756e-05	0.0075803	0	0	0.2	0.243	-0.222	NA	NA	NA	NA	NA	NA	NA	NA	NA	NA	NA	NA	shSox2	chr15	+	62043928	62044098	62039256	62039447	62175466
ENSMUSG00000097039.8	SE	Pvt1	shHnrnpk	chr15	+	62043928	62044098	62039256	62039447	62175466	62175548	60491	0	0	1	2	1	6	3	2	298	149	0.000152575	0.0296979	0	0	0.143	0.6	-0.371	NA	NA	NA	NA	NA	NA	NA	NA	NA	NA	NA	NA	shSox2	chr15	+	62043928	62044098	62039256	62039447	62175466
ENSMUSG00000097113.7	SE	Gm19705	shHnrnpk	chr1	+	136676247	136676686	136675138	136675283	136677122	136677266	57350	2	0	3	1	4	4	0	1	298	149	2.42168e-05	0.00827089	0.25	0	1	0.667	-0.709	NA	NA	NA	NA	NA	NA	NA	NA	NA	NA	NA	NA	shSox2	chr1	+	136683338	136683703	136681468	136681562	136688743
ENSMUSG00000097113.7	SE	Gm19705	shHnrnpk	chr1	+	136676247	136676686	136675138	136675283	136677122	136677266	57350	2	0	3	1	4	4	0	1	298	149	2.42168e-05	0.00827089	0.25	0	1	0.667	-0.709	NA	NA	NA	NA	NA	NA	NA	NA	NA	NA	NA	NA	shSox2	chr1	+	136683338	136683827	136681468	136681562	136688743
ENSMUSG00000097113.7	SE	Gm19705	shHnrnpk	chr1	+	136681468	136681562	136677122	136677261	136688743	136688753	57355	16	25	0	0	21	20	5	2	243	149	8.45217e-05	0.0203073	1	1	0.72	0.86	0.21	NA	NA	NA	NA	NA	NA	NA	NA	NA	NA	NA	NA	shSox2	chr1	+	136683338	136683703	136681468	136681562	136688743
ENSMUSG00000097113.7	SE	Gm19705	shHnrnpk	chr1	+	136681468	136681562	136677122	136677261	136688743	136688753	57355	16	25	0	0	21	20	5	2	243	149	8.45217e-05	0.0203073	1	1	0.72	0.86	0.21	NA	NA	NA	NA	NA	NA	NA	NA	NA	NA	NA	NA	shSox2	chr1	+	136683338	136683827	136681468	136681562	136688743
ENSMUSG00000097326.2	A5SS	A330048O09Rik	shHnrnpk	chr13	-	NA	NA	NA	NA	NA	NA	32134	6	8	4	6	14	9	1	0	152	149	1.09996e-05	0.0057468	0.595	0.567	0.932	1	-0.385	NA	NA	NA	NA	NA	NA	48272909	48273056	48272912	48273056	48272412	48272815	shSox2	chr13	-	NA	NA	NA	NA	NA
ENSMUSG00000097930.2	SE	C330002G04Rik	shHnrnpk	chr19	-	23061813	23062079	23051549	23051705	23063339	23063438	21529	4	9	1	8	7	12	1	0	298	149	0.000132684	0.0269971	0.667	0.36	0.778	1	-0.375	NA	NA	NA	NA	NA	NA	NA	NA	NA	NA	NA	NA	shSox2	chr19	-	23061813	23062079	23051549	23051705	23063339
ENSMUSG00000112110.1	SE	Gm15608	shHnrnpk	chr10	+	82191063	82191181	82178371	82178454	82192868	82193325	56630	2	3	0	0	6	2	2	2	267	149	0.000290448	0.0453214	1	1	0.626	0.358	0.508	NA	NA	NA	NA	NA	NA	NA	NA	NA	NA	NA	NA	shSox2	chr10	+	82191063	82191181	82178371	82178454	82192868
ENSMUSG00000112883.1	SE	Gm48023	shHnrnpk	chr10	+	70850831	70850870	70848042	70848090	70852178	70852422	56694	1	2	1	0	0	0	5	1	188	149	7.0703e-05	0.0180646	0.442	1	0	0	0.721	NA	NA	NA	NA	NA	NA	NA	NA	NA	NA	NA	NA	shSox2	chr10	+	70847417	70847551	70847016	70847120	70848042
[truncated: 31 more columns]

## Sheet: AS in the same direction
GeneID	type	geneSymbol	sample.shhnRNPK	chr.shhnRNPK	strand.shhnRNPK	exonStart_0base.shhnRNPK	exonEnd.shhnRNPK	upstreamES.shhnRNPK	upstreamEE.shhnRNPK	downstreamES.shhnRNPK	downstreamEE.shhnRNPK	ID.shhnRNPK	IJC_SAMPLE_1.shhnRNPK	SJC_SAMPLE_1.shhnRNPK	IJC_SAMPLE_2.shhnRNPK	SJC_SAMPLE_2.shhnRNPK	IncFormLen.shhnRNPK	SkipFormLen.shhnRNPK	PValue.shhnRNPK	FDR.shhnRNPK	IncLevel1.shhnRNPK	IncLevel2.shhnRNPK	IncLevelDifference.shhnRNPK	riExonStart_0base.shhnRNPK	riExonEnd.shhnRNPK	1stExonStart_0base.shhnRNPK	1stExonEnd.shhnRNPK	2ndExonStart_0base.shhnRNPK	2ndExonEnd.shhnRNPK	longExonStart_0base.shhnRNPK	longExonEnd.shhnRNPK	shortES.shhnRNPK	shortEE.shhnRNPK	flankingES.shhnRNPK	flankingEE.shhnRNPK	sample.shSox2	chr.shSox2	strand.shSox2	exonStart_0base.shSox2	exonEnd.shSox2	upstreamES.shSox2	upstreamEE.shSox2	downstreamES.shSox2	downstreamEE.shSox2	ID.shSox2	IJC_SAMPLE_1.shSox2	SJC_SAMPLE_1.shSox2	IJC_SAMPLE_2.shSox2	SJC_SAMPLE_2.shSox2
ENSMUSG00000000365.9	SE	Rnf17	shHnrnpk	chr14	+	56441530	56441737	56438603	56438908	56459965	56460124	68608	97	88	9	2	83	91	1	0	298	149	0.00033092	0.0495502	0.843	0.957	0.976	1	-0.088	NA	NA	NA	NA	NA	NA	NA	NA	NA	NA	NA	NA	shSox2	chr14	+	56480693	56480809	56477588	56477706	56481966
ENSMUSG00000000486.13	RI	2023-09-01	shHnrnpk	chr7	-	NA	NA	127217618	127217742	127217970	127218057	2934	68	49	465	504	105	64	422	405	298	149	0.00140575	0.0866405	0.068	0.046	0.111	0.073	-0.035	127217618	127218057	NA	NA	NA	NA	NA	NA	NA	NA	NA	NA	shSox2	chr7	-	NA	NA	127217618	127217742	127217970
ENSMUSG00000000568.15	SE	Hnrnpd	shHnrnpk	chr5	-	99976533	99976590	99967218	99967387	99978391	99978449	10354	913	1536	560	726	1515	1499	547	393	206	149	1.7161e-06	0.00119664	0.541	0.605	0.667	0.734	-0.128	NA	NA	NA	NA	NA	NA	NA	NA	NA	NA	NA	NA	shSox2	chr5	-	99976533	99976590	99967218	99967387	99978391
ENSMUSG00000001127.12	RI	Araf	shHnrnpk	chrX	+	NA	NA	20853559	20853587	20853676	20853813	4438	2	1	65	37	16	12	54	73	238	149	6.48392e-06	0.0029149	0.019	0.017	0.156	0.093	-0.106	20853559	20853813	NA	NA	NA	NA	NA	NA	NA	NA	NA	NA	shSox2	chrX	+	NA	NA	20851929	20852028	20852595
ENSMUSG00000001127.12	RI	Araf	shHnrnpk	chrX	+	NA	NA	20853559	20853587	20853676	20853813	4438	2	1	65	37	16	12	54	73	238	149	6.48392e-06	0.0029149	0.019	0.017	0.156	0.093	-0.106	20853559	20853813	NA	NA	NA	NA	NA	NA	NA	NA	NA	NA	shSox2	chrX	+	NA	NA	20853559	20853587	20853676
ENSMUSG00000001521.12	MXE	Tulp3	shHnrnpk	chr6	-	NA	NA	128337733	128337785	128355737	128355851	6748	2	2	4	0	0	0	2	1	239	298	0.00010437	0.016826	0.384	1	0	0	0.692	NA	NA	128351193	128351355	128354175	128354265	NA	NA	NA	NA	NA	NA	shSox2	chr6	-	NA	NA	128337733	128337785	128355737
ENSMUSG00000001962.8	A3SS	Fam50a	shHnrnpk	chrX	+	NA	NA	NA	NA	NA	NA	6477	4	5	0	0	1	3	5	1	166	149	6.56704e-06	0.00562768	1	1	0.152	0.729	0.559	NA	NA	NA	NA	NA	NA	74318350	74318444	74318367	74318444	74317636	74317703	shSox2	chrX	+	NA	NA	NA	NA	NA
ENSMUSG00000002307.16	A5SS	Daxx	shHnrnpk	chr17	+	NA	NA	NA	NA	NA	NA	21635	0	1	1	4	1	3	0	1	298	149	2.8863e-05	0.0122791	0	0.111	1	0.6	-0.745	NA	NA	NA	NA	NA	NA	33909413	33909721	33909413	33909463	33910430	33910671	shSox2	chr17	+	NA	NA	NA	NA	NA
ENSMUSG00000003153.10	A5SS	Slc2a3	shHnrnpk	chr6	-	NA	NA	NA	NA	NA	NA	9153	2	2	2	0	0	0	1	1	184	149	6.88881e-05	0.0222988	0.447	1	0	0	0.724	NA	NA	NA	NA	NA	NA	122742098	122742262	122742133	122742262	122740387	122740480	shSox2	chr6	-	NA	NA	NA	NA	NA
ENSMUSG00000003198.10	SE	Zfp959	shHnrnpk	chr17	+	55896140	55896530	55895820	55895947	55897155	55898928	49285	6	5	0	0	11	8	1	4	298	149	0.000156733	0.0304111	1	1	0.846	0.5	0.327	NA	NA	NA	NA	NA	NA	NA	NA	NA	NA	NA	NA	shSox2	chr17	+	55896140	55896530	55895820	55895947	55897155
ENSMUSG00000004285.12	SE	Atp6v1f	shHnrnpk	chr6	+	29468966	29469226	29468067	29468167	29470066	29470512	8891	1	0	1	2	1	2	0	1	298	149	0.00048896	0.0630664	0.333	0	1	0.5	-0.584	NA	NA	NA	NA	NA	NA	NA	NA	NA	NA	NA	NA	shSox2	chr6	+	29468966	29469226	29468067	29468167	29470066
ENSMUSG00000004317.14	A5SS	Clcn5	shHnrnpk	chrX	-	NA	NA	NA	NA	NA	NA	4262	1	1	0	0	1	0	2	1	167	149	1.27989e-05	0.00649979	1	1	0.308	0	0.846	NA	NA	NA	NA	NA	NA	7318383	7318488	7318401	7318488	7316658	7316823	shSox2	chrX	-	NA	NA	NA	NA	NA
ENSMUSG00000004317.14	SE	Clcn5	shHnrnpk	chrX	-	7299897	7299966	7212990	7213010	7316658	7316823	47870	0	0	5	5	5	1	6	1	218	149	9.33624e-05	0.0215509	0	0	0.363	0.406	-0.385	NA	NA	NA	NA	NA	NA	NA	NA	NA	NA	NA	NA	shSox2	chrX	-	7318401	7318488	7316658	7316823	7319105
ENSMUSG00000004393.10	A3SS	Ddx56	shHnrnpk	chr11	-	NA	NA	NA	NA	NA	NA	16080	0	1	1	2	1	1	0	0	268	149	1.74382e-06	0.00226567	0	0.218	1	1	-0.891	NA	NA	NA	NA	NA	NA	6262662	6262979	6262662	6262860	6263938	6264033	shSox2	chr11	-	NA	NA	NA	NA	NA
ENSMUSG00000004565.15	A3SS	Pnpla6	shHnrnpk	chr8	+	NA	NA	NA	NA	NA	NA	40792	2	3	0	0	3	3	1	3	298	149	8.38509e-05	0.0344619	1	1	0.6	0.333	0.533	NA	NA	NA	NA	NA	NA	3516509	3517001	3516680	3517001	3515636	3515690	shSox2	chr8	+	NA	NA	NA	NA	NA
ENSMUSG00000004896.16	RI	Rrnad1	shHnrnpk	chr3	-	NA	NA	87927562	87927755	87927923	87928048	1883	18	22	44	37	33	22	22	19	298	149	0.000667944	0.0564062	0.17	0.229	0.429	0.367	-0.199	87927562	87928048	NA	NA	NA	NA	NA	NA	NA	NA	NA	NA	shSox2	chr3	-	NA	NA	87927562	87927755	87927923
ENSMUSG00000004896.16	SE	Rrnad1	shHnrnpk	chr3	-	87927054	87927117	87926730	87926874	87927562	87927715	21872	65	40	0	0	40	34	4	5	212	149	4.88915e-05	0.0142919	1	1	0.875	0.827	0.149	NA	NA	NA	NA	NA	NA	NA	NA	NA	NA	NA	NA	shSox2	chr3	-	87927020	87927117	87926730	87926874	87927562
ENSMUSG00000004896.16	SE	Rrnad1	shHnrnpk	chr3	-	87927054	87927117	87926730	87926874	87927562	87927715	21872	65	40	0	0	40	34	4	5	212	149	4.88915e-05	0.0142919	1	1	0.875	0.827	0.149	NA	NA	NA	NA	NA	NA	NA	NA	NA	NA	NA	NA	shSox2	chr3	-	87927033	87927117	87926730	87926874	87927562
ENSMUSG00000004896.16	SE	Rrnad1	shHnrnpk	chr3	-	87927054	87927117	87926730	87926874	87927562	87927715	21872	65	40	0	0	40	34	4	5	212	149	4.88915e-05	0.0142919	1	1	0.875	0.827	0.149	NA	NA	NA	NA	NA	NA	NA	NA	NA	NA	NA	NA	shSox2	chr3	-	87927038	87927117	87926730	87926874	87927562
ENSMUSG00000004896.16	SE	Rrnad1	shHnrnpk	chr3	-	87927020	87927117	87926730	87926874	87927562	87927715	62401	16	15	0	0	17	15	4	5	246	149	7.4423e-06	0.00363646	1	1	0.72	0.645	0.318	NA	NA	NA	NA	NA	NA	NA	NA	NA	NA	NA	NA	shSox2	chr3	-	87927020	87927117	87926730	87926874	87927562
ENSMUSG00000004896.16	SE	Rrnad1	shHnrnpk	chr3	-	87927020	87927117	87926730	87926874	87927562	87927715	62401	16	15	0	0	17	15	4	5	246	149	7.4423e-06	0.00363646	1	1	0.72	0.645	0.318	NA	NA	NA	NA	NA	NA	NA	NA	NA	NA	NA	NA	shSox2	chr3	-	87927033	87927117	87926730	87926874	87927562
ENSMUSG00000004896.16	SE	Rrnad1	shHnrnpk	chr3	-	87927020	87927117	87926730	87926874	87927562	87927715	62401	16	15	0	0	17	15	4	5	246	149	7.4423e-06	0.00363646	1	1	0.72	0.645	0.318	NA	NA	NA	NA	NA	NA	NA	NA	NA	NA	NA	NA	shSox2	chr3	-	87927038	87927117	87926730	87926874	87927562
ENSMUSG00000004896.16	SE	Rrnad1	shHnrnpk	chr3	-	87927038	87927117	87926730	87926874	87927562	87927715	62403	15	15	0	0	16	14	4	5	228	149	7.39659e-06	0.00363646	1	1	0.723	0.647	0.315	NA	NA	NA	NA	NA	NA	NA	NA	NA	NA	NA	NA	shSox2	chr3	-	87927020	87927117	87926730	87926874	87927562
ENSMUSG00000004896.16	SE	Rrnad1	shHnrnpk	chr3	-	87927038	87927117	87926730	87926874	87927562	87927715	62403	15	15	0	0	16	14	4	5	228	149	7.39659e-06	0.00363646	1	1	0.723	0.647	0.315	NA	NA	NA	NA	NA	NA	NA	NA	NA	NA	NA	NA	shSox2	chr3	-	87927033	87927117	87926730	87926874	87927562
ENSMUSG00000004896.16	SE	Rrnad1	shHnrnpk	chr3	-	87927038	87927117	87926730	87926874	87927562	87927715	62403	15	15	0	0	16	14	4	5	228	149	7.39659e-06	0.00363646	1	1	0.723	0.647	0.315	NA	NA	NA	NA	NA	NA	NA	NA	NA	NA	NA	NA	shSox2	chr3	-	87927038	87927117	87926730	87926874	87927562
ENSMUSG00000004896.16	SE	Rrnad1	shHnrnpk	chr3	-	87927054	87927198	87926730	87926874	87927562	87928668	62405	25	17	0	0	16	13	4	5	293	149	1.20502e-06	0.000906349	1	1	0.67	0.569	0.381	NA	NA	NA	NA	NA	NA	NA	NA	NA	NA	NA	NA	shSox2	chr3	-	87927020	87927117	87926730	87926874	87927562
ENSMUSG00000004896.16	SE	Rrnad1	shHnrnpk	chr3	-	87927054	87927198	87926730	87926874	87927562	87928668	62405	25	17	0	0	16	13	4	5	293	149	1.20502e-06	0.000906349	1	1	0.67	0.569	0.381	NA	NA	NA	NA	NA	NA	NA	NA	NA	NA	NA	NA	shSox2	chr3	-	87927033	87927117	87926730	87926874	87927562
ENSMUSG00000004896.16	SE	Rrnad1	shHnrnpk	chr3	-	87927054	87927198	87926730	87926874	87927562	87928668	62405	25	17	0	0	16	13	4	5	293	149	1.20502e-06	0.000906349	1	1	0.67	0.569	0.381	NA	NA	NA	NA	NA	NA	NA	NA	NA	NA	NA	NA	shSox2	chr3	-	87927038	87927117	87926730	87926874	87927562
ENSMUSG00000004929.12	RI	Thop1	shHnrnpk	chr10	+	NA	NA	81076554	81076740	81076942	81077050	10790	6	2	15	13	9	13	6	5	298	149	0.000156151	0.0256642	0.167	0.071	0.429	0.565	-0.378	81076554	81077050	NA	NA	NA	NA	NA	NA	NA	NA	NA	NA	shSox2	chr10	+	NA	NA	81076554	81076740	81076942
ENSMUSG00000004980.16	A3SS	Hnrnpa2b1	shHnrnpk	chr6	-	NA	NA	NA	NA	NA	NA	43534	90	133	840	691	139	128	1223	1881	180	149	0.000275065	0.0814618	0.081	0.137	0.086	0.053	0.04	NA	NA	NA	NA	NA	NA	51464088	51464242	51464088	51464211	51465178	51465241	shSox2	chr6	-	NA	NA	NA	NA	NA
ENSMUSG00000004980.16	A3SS	Hnrnpa2b1	shHnrnpk	chr6	-	NA	NA	NA	NA	NA	NA	43535	146	176	840	691	207	178	1223	1881	298	149	8.57734e-05	0.034625	0.08	0.113	0.078	0.045	0.035	NA	NA	NA	NA	NA	NA	51464088	51464505	51464088	51464211	51465178	51465241	shSox2	chr6	-	NA	NA	NA	NA	NA
ENSMUSG00000004988.9	A3SS	Fxyd4	shHnrnpk	chr6	-	NA	NA	NA	NA	NA	NA	2709	1	1	0	0	0	2	1	3	233	149	1.58834e-06	0.00213245	1	1	0	0.299	0.851	NA	NA	NA	NA	NA	NA	117935853	117936006	117935853	117935922	117936737	117936780	shSox2	chr6	-	NA	NA	NA	NA	NA
ENSMUSG00000004988.9	A3SS	Fxyd4	shHnrnpk	chr6	-	NA	NA	NA	NA	NA	NA	2709	1	1	0	0	0	2	1	3	233	149	1.58834e-06	0.00213245	1	1	0	0.299	0.851	NA	NA	NA	NA	NA	NA	117935853	117936006	117935853	117935922	117936737	117936780	shSox2	chr6	-	NA	NA	NA	NA	NA
ENSMUSG00000006127.9	RI	Inpp5k	shHnrnpk	chr11	+	NA	NA	75637214	75637316	75637409	75637585	15928	4	5	0	0	6	7	5	1	242	149	3.39705e-05	0.00998535	1	1	0.425	0.812	0.381	75637214	75637585	NA	NA	NA	NA	NA	NA	NA	NA	NA	NA	shSox2	chr11	+	NA	NA	75637214	75637316	75637409
ENSMUSG00000006390.15	A3SS	Elovl1	shHnrnpk	chr4	+	NA	NA	NA	NA	NA	NA	33233	3	3	0	0	3	7	3	2	298	149	8.49091e-06	0.00673168	1	1	0.333	0.636	0.515	NA	NA	NA	NA	NA	NA	118430830	118431143	118431062	118431143	118430495	118430555	shSox2	chr4	+	NA	NA	NA	NA	NA
ENSMUSG00000006673.14	SE	Qrich1	shHnrnpk	chr9	+	108518702	108518826	108517113	108517240	108528588	108528899	38470	11	31	209	216	47	34	188	141	273	149	3.15712e-05	0.0102097	0.028	0.073	0.12	0.116	-0.068	NA	NA	NA	NA	NA	NA	NA	NA	NA	NA	NA	NA	shSox2	chr9	+	108518702	108518826	108517113	108517240	108528588
ENSMUSG00000006673.14	SE	Qrich1	shHnrnpk	chr9	+	108518702	108518826	108517113	108517240	108528588	108528899	38470	11	31	209	216	47	34	188	141	273	149	3.15712e-05	0.0102097	0.028	0.073	0.12	0.116	-0.068	NA	NA	NA	NA	NA	NA	NA	NA	NA	NA	NA	NA	shSox2	chr9	+	108518702	108518826	108517154	108517252	108528588
ENSMUSG00000006673.14	SE	Qrich1	shHnrnpk	chr9	+	108518702	108518826	108517113	108517240	108528588	108528899	38470	11	31	209	216	47	34	188	141	273	149	3.15712e-05	0.0102097	0.028	0.073	0.12	0.116	-0.068	NA	NA	NA	NA	NA	NA	NA	NA	NA	NA	NA	NA	shSox2	chr9	+	108518766	108518826	108517086	108517240	108528588
ENSMUSG00000006673.14	SE	Qrich1	shHnrnpk	chr9	+	108518702	108518826	108517113	108517240	108528588	108528899	38470	11	31	209	216	47	34	188	141	273	149	3.15712e-05	0.0102097	0.028	0.073	0.12	0.116	-0.068	NA	NA	NA	NA	NA	NA	NA	NA	NA	NA	NA	NA	shSox2	chr9	+	108518766	108518826	108517151	108517252	108528588
ENSMUSG00000006673.14	SE	Qrich1	shHnrnpk	chr9	+	108518766	108518826	108517086	108517240	108528588	108528859	38472	20	50	209	216	73	41	188	141	209	149	0.000173089	0.0320075	0.064	0.142	0.217	0.172	-0.092	NA	NA	NA	NA	NA	NA	NA	NA	NA	NA	NA	NA	shSox2	chr9	+	108518702	108518826	108517113	108517240	108528588
ENSMUSG00000006673.14	SE	Qrich1	shHnrnpk	chr9	+	108518766	108518826	108517086	108517240	108528588	108528859	38472	20	50	209	216	73	41	188	141	209	149	0.000173089	0.0320075	0.064	0.142	0.217	0.172	-0.092	NA	NA	NA	NA	NA	NA	NA	NA	NA	NA	NA	NA	shSox2	chr9	+	108518702	108518826	108517154	108517252	108528588
ENSMUSG00000006673.14	SE	Qrich1	shHnrnpk	chr9	+	108518766	108518826	108517086	108517240	108528588	108528859	38472	20	50	209	216	73	41	188	141	209	149	0.000173089	0.0320075	0.064	0.142	0.217	0.172	-0.092	NA	NA	NA	NA	NA	NA	NA	NA	NA	NA	NA	NA	shSox2	chr9	+	108518766	108518826	108517086	108517240	108528588
ENSMUSG00000006673.14	SE	Qrich1	shHnrnpk	chr9	+	108518766	108518826	108517086	108517240	108528588	108528859	38472	20	50	209	216	73	41	188	141	209	149	0.000173089	0.0320075	0.064	0.142	0.217	0.172	-0.092	NA	NA	NA	NA	NA	NA	NA	NA	NA	NA	NA	NA	shSox2	chr9	+	108518766	108518826	108517151	108517252	108528588
ENSMUSG00000006673.14	SE	Qrich1	shHnrnpk	chr9	+	108529887	108530015	108528588	108528918	108541687	108541865	73894	11	3	0	1	4	3	7	4	277	149	1.44351e-05	0.00571777	1	0.617	0.235	0.287	0.547	NA	NA	NA	NA	NA	NA	NA	NA	NA	NA	NA	NA	shSox2	chr9	+	108529887	108530015	108528588	108528918	108541687
ENSMUSG00000007029.16	RI	Vars	shHnrnpk	chr17	+	NA	NA	35012731	35012820	35012929	35013035	5226	6	10	239	277	32	21	281	206	258	149	7.28807e-06	0.00309439	0.014	0.02	0.062	0.056	-0.042	35012731	35013035	NA	NA	NA	NA	NA	NA	NA	NA	NA	NA	shSox2	chr17	+	NA	NA	35012731	35012820	35012929
ENSMUSG00000007029.16	RI	Vars	shHnrnpk	chr17	+	NA	NA	35012731	35012820	35012929	35013035	5226	6	10	239	277	32	21	281	206	258	149	7.28807e-06	0.00309439	0.014	0.02	0.062	0.056	-0.042	35012731	35013035	NA	NA	NA	NA	NA	NA	NA	NA	NA	NA	shSox2	chr17	+	NA	NA	35014025	35014104	35014218
ENSMUSG00000007039.12	A5SS	Ddah2	shHnrnpk	chr17	+	NA	NA	NA	NA	NA	NA	32470	3	4	1	4	10	6	1	0	286	149	0.000268755	0.0616599	0.61	0.343	0.839	1	-0.443	NA	NA	NA	NA	NA	NA	35059486	35059665	35059486	35059528	35060102	35060461	shSox2	chr17	+	NA	NA	NA	NA	NA
ENSMUSG00000007039.12	MXE	Ddah2	shHnrnpk	chr17	+	NA	NA	35059100	35059272	35060102	35060461	14041	1	4	4	3	0	0	5	13	191	196	0.000117005	0.0185796	0.204	0.578	0	0	0.391	NA	NA	35059486	35059528	35059917	35059964	NA	NA	NA	NA	NA	NA	shSox2	chr17	+	NA	NA	35059100	35059272	35060102
ENSMUSG00000007039.12	MXE	Ddah2	shHnrnpk	chr17	+	NA	NA	35059100	35059272	35060102	35060461	14042	1	4	3	3	0	0	5	16	191	193	6.18181e-05	0.0109349	0.252	0.574	0	0	0.413	NA	NA	35059486	35059528	35059920	35059964	NA	NA	NA	NA	NA	NA	shSox2	chr17	+	NA	NA	35059100	35059272	35060102
ENSMUSG00000007080.14	SE	Pole	shHnrnpk	chr5	+	110294891	110295002	110294508	110294616	110295227	110295313	10111	133	120	6	9	146	163	2	1	260	149	0.000243421	0.0407371	0.927	0.884	0.977	0.989	-0.078	NA	NA	NA	NA	NA	NA	NA	NA	NA	NA	NA	NA	shSox2	chr5	+	110294891	110295002	110294508	110294616	110295227
ENSMUSG00000007080.14	SE	Pole	shHnrnpk	chr5	+	110294891	110295002	110294508	110294616	110295227	110295313	10111	133	120	6	9	146	163	2	1	260	149	0.000243421	0.0407371	0.927	0.884	0.977	0.989	-0.078	NA	NA	NA	NA	NA	NA	NA	NA	NA	NA	NA	NA	shSox2	chr5	+	110294911	110295002	110294508	110294616	110295227
ENSMUSG00000007080.14	SE	Pole	shHnrnpk	chr5	+	110294911	110295002	110294508	110294616	110295227	110295313	54484	46	43	6	9	46	59	2	1	240	149	0.000391342	0.0545085	0.826	0.748	0.935	0.973	-0.167	NA	NA	NA	NA	NA	NA	NA	NA	NA	NA	NA	NA	shSox2	chr5	+	110294891	110295002	110294508	110294616	110295227
ENSMUSG00000007080.14	SE	Pole	shHnrnpk	chr5	+	110294911	110295002	110294508	110294616	110295227	110295313	54484	46	43	6	9	46	59	2	1	240	149	0.000391342	0.0545085	0.826	0.748	0.935	0.973	-0.167	NA	NA	NA	NA	NA	NA	NA	NA	NA	NA	NA	NA	shSox2	chr5	+	110294911	110295002	110294508	110294616	110295227
ENSMUSG00000007670.10	RI	Khsrp	shHnrnpk	chr17	-	NA	NA	57023504	57023593	57023826	57023936	213	32	18	145	141	50	47	134	141	298	149	0.000846633	0.0649045	0.099	0.06	0.157	0.143	-0.07	57023504	57023936	NA	NA	NA	NA	NA	NA	NA	NA	NA	NA	shSox2	chr17	-	NA	NA	57023504	57023593	57023826
ENSMUSG00000009731.4	SE	Kcnd1	shHnrnpk	chrX	+	7824889	7824963	7822306	7822390	7831171	7831334	47847	8	3	2	3	2	7	0	0	223	149	4.95883e-05	0.0144326	0.728	0.401	1	1	-0.435	NA	NA	NA	NA	NA	NA	NA	NA	NA	NA	NA	NA	shSox2	chrX	+	7824572	7824963	7822306	7822390	7831171
ENSMUSG00000009731.4	SE	Kcnd1	shHnrnpk	chrX	+	7824889	7824963	7822306	7822390	7831171	7831334	47847	8	3	2	3	2	7	0	0	223	149	4.95883e-05	0.0144326	0.728	0.401	1	1	-0.435	NA	NA	NA	NA	NA	NA	NA	NA	NA	NA	NA	NA	shSox2	chrX	+	7824889	7824963	7822306	7822390	7831171
ENSMUSG00000009907.17	RI	Vps4b	shHnrnpk	chr1	-	NA	NA	106779440	106779572	106779961	106780110	9338	4	7	3	3	12	7	0	0	298	149	1.66109e-06	0.00105791	0.4	0.538	1	1	-0.531	106779440	106780110	NA	NA	NA	NA	NA	NA	NA	NA	NA	NA	shSox2	chr1	-	NA	NA	106779440	106779572	106779961
ENSMUSG00000010362.9	MXE	Rdm1	shHnrnpk	chr11	+	NA	NA	101630819	101630979	101633801	101633900	13443	1	1	3	2	4	5	1	0	277	292	4.79876e-05	0.00926015	0.26	0.345	0.808	1	-0.602	NA	NA	101633014	101633142	101633530	101633673	NA	NA	NA	NA	NA	NA	shSox2	chr11	+	NA	NA	101630819	101630979	101633801
ENSMUSG00000010406.12	A5SS	Mrpl52	shHnrnpk	chr14	+	NA	NA	NA	NA	NA	NA	30589	4	6	0	0	2	1	2	1	298	149	5.33061e-05	0.0184588	1	1	0.333	0.333	0.667	NA	NA	NA	NA	NA	NA	54426908	54427227	54426908	54426960	54428583	54428648	shSox2	chr14	+	NA	NA	NA	NA	NA
ENSMUSG00000010406.12	A5SS	Mrpl52	shHnrnpk	chr14	+	NA	NA	NA	NA	NA	NA	30589	4	6	0	0	2	1	2	1	298	149	5.33061e-05	0.0184588	1	1	0.333	0.333	0.667	NA	NA	NA	NA	NA	NA	54426908	54427227	54426908	54426960	54428583	54428648	shSox2	chr14	+	NA	NA	NA	NA	NA
ENSMUSG00000010406.12	A5SS	Mrpl52	shHnrnpk	chr14	+	NA	NA	NA	NA	NA	NA	30590	4	5	0	0	2	1	2	1	298	149	5.68704e-05	0.0194667	1	1	0.333	0.333	0.667	NA	NA	NA	NA	NA	NA	54426908	54427296	54426908	54426960	54428583	54428648	shSox2	chr14	+	NA	NA	NA	NA	NA
ENSMUSG00000010406.12	A5SS	Mrpl52	shHnrnpk	chr14	+	NA	NA	NA	NA	NA	NA	30590	4	5	0	0	2	1	2	1	298	149	5.68704e-05	0.0194667	1	1	0.333	0.333	0.667	NA	NA	NA	NA	NA	NA	54426908	54427296	54426908	54426960	54428583	54428648	shSox2	chr14	+	NA	NA	NA	NA	NA
ENSMUSG00000012114.17	SE	Med15	shHnrnpk	chr16	-	17671544	17671673	17663376	17663496	17673068	17673398	5040	55	47	0	1	49	38	5	3	278	149	0.000738941	0.0803046	1	0.962	0.84	0.872	0.125	NA	NA	NA	NA	NA	NA	NA	NA	NA	NA	NA	NA	shSox2	chr16	-	17652704	17652820	17651220	17652263	17653190
ENSMUSG00000014243.5	SE	Zswim7	shHnrnpk	chr11	-	62276617	62276721	62273711	62273814	62281256	62281375	76276	7	6	0	1	8	4	5	2	253	149	0.00033753	0.0498777	1	0.779	0.485	0.541	0.376	NA	NA	NA	NA	NA	NA	NA	NA	NA	NA	NA	NA	shSox2	chr11	-	62276617	62276721	62273711	62273814	62281256
ENSMUSG00000015377.10	RI	Dennd6b	shHnrnpk	chr15	-	NA	NA	89185191	89185266	89185369	89185411	6645	4	1	2	4	3	3	1	0	252	149	0.00073476	0.0597383	0.542	0.129	0.639	1	-0.484	89185191	89185411	NA	NA	NA	NA	NA	NA	NA	NA	NA	NA	shSox2	chr15	-	NA	NA	89185191	89185266	89185369
ENSMUSG00000015659.12	MXE	Serac1	shHnrnpk	chr17	-	NA	NA	6067528	6067660	6074155	6074247	427	6	5	15	6	12	9	3	4	186	239	0.0015116	0.098357	0.339	0.517	0.837	0.743	-0.362	NA	NA	6069298	6069388	6071833	6071870	NA	NA	NA	NA	NA	NA	shSox2	chr17	-	NA	NA	6069298	6069388	6074155
ENSMUSG00000015659.12	MXE	Serac1	shHnrnpk	chr17	-	NA	NA	6069298	6069388	6074155	6074247	6150	6	5	2	3	11	6	0	0	186	272	0.00111932	0.0834086	0.814	0.709	1	1	-0.239	NA	NA	6070766	6070889	6071833	6071870	NA	NA	NA	NA	NA	NA	shSox2	chr17	-	NA	NA	6069298	6069388	6074155
ENSMUSG00000015790.16	RI	Surf1	shHnrnpk	chr2	-	NA	NA	26915595	26915769	26915954	26916006	1384	8	5	17	6	22	11	1	2	298	149	2.80953e-07	0.000330336	0.19	0.294	0.917	0.733	-0.583	26915595	26916006	NA	NA	NA	NA	NA	NA	NA	NA	NA	NA	shSox2	chr2	-	NA	NA	26915595	26915729	26915954
ENSMUSG00000015790.16	RI	Surf1	shHnrnpk	chr2	-	NA	NA	26915595	26915769	26915954	26916006	1384	8	5	17	6	22	11	1	2	298	149	2.80953e-07	0.000330336	0.19	0.294	0.917	0.733	-0.583	26915595	26916006	NA	NA	NA	NA	NA	NA	NA	NA	NA	NA	shSox2	chr2	-	NA	NA	26915595	26915769	26915954
ENSMUSG00000015790.16	RI	Surf1	shHnrnpk	chr2	-	NA	NA	26915595	26915769	26915954	26916006	1384	8	5	17	6	22	11	1	2	298	149	2.80953e-07	0.000330336	0.19	0.294	0.917	0.733	-0.583	26915595	26916006	NA	NA	NA	NA	NA	NA	NA	NA	NA	NA	shSox2	chr2	-	NA	NA	26913912	26914075	26914174
ENSMUSG00000017119.19	SE	Nbr1	shHnrnpk	chr11	+	101556259	101556291	101555865	101555875	101559518	101559545	77074	44	28	7	2	36	47	0	0	181	149	7.78274e-05	0.0191539	0.838	0.92	1	1	-0.121	NA	NA	NA	NA	NA	NA	NA	NA	NA	NA	NA	NA	shSox2	chr11	+	101556259	101556291	101555865	101555875	101559518
ENSMUSG00000017119.19	SE	Nbr1	shHnrnpk	chr11	+	101559525	101559581	101556180	101556291	101562296	101562319	77078	1	0	5	1	1	1	0	0	205	149	2.75344e-10	3.07197e-06	0.127	0	1	1	-0.936	NA	NA	NA	NA	NA	NA	NA	NA	NA	NA	NA	NA	shSox2	chr11	+	101556259	101556291	101555865	101555875	101559518
ENSMUSG00000017404.12	A5SS	Rpl19	shHnrnpk	chr11	+	NA	NA	NA	NA	NA	NA	30448	1	3	0	2	1	0	2	2	171	149	0.000482761	0.0853155	1	0.567	0.303	0	0.632	NA	NA	NA	NA	NA	NA	98026709	98027048	98026709	98027026	98027822	98028147	shSox2	chr11	+	NA	NA	NA	NA	NA
ENSMUSG00000017677.11	SE	Wsb1	shHnrnpk	chr11	-	79243399	79243575	79241983	79242156	79244462	79244563	36643	263	171	71	81	135	143	128	105	298	149	5.05324e-05	0.0146437	0.649	0.514	0.345	0.405	0.207	NA	NA	NA	NA	NA	NA	NA	NA	NA	NA	NA	NA	shSox2	chr11	-	79243399	79243581	79241983	79242156	79244462
ENSMUSG00000017677.11	SE	Wsb1	shHnrnpk	chr11	-	79243393	79243575	79241983	79242156	79244462	79244563	72752	246	153	71	81	121	135	128	105	298	149	0.000159769	0.0306451	0.634	0.486	0.321	0.391	0.204	NA	NA	NA	NA	NA	NA	NA	NA	NA	NA	NA	NA	shSox2	chr11	-	79243399	79243581	79241983	79242156	79244462
ENSMUSG00000017677.11	SE	Wsb1	shHnrnpk	chr11	-	79243411	79243575	79241983	79242156	79244462	79244563	72758	258	160	71	81	132	137	128	105	298	149	0.000135037	0.0272275	0.645	0.497	0.34	0.395	0.203	NA	NA	NA	NA	NA	NA	NA	NA	NA	NA	NA	NA	shSox2	chr11	-	79243399	79243581	79241983	79242156	79244462
ENSMUSG00000018040.9	RI	Rrp7a	shHnrnpk	chr15	-	NA	NA	83122327	83122516	83122661	83122801	13192	0	2	2	1	8	2	1	0	294	149	6.01546e-05	0.0139557	0	0.503	0.802	1	-0.649	83122327	83122801	NA	NA	NA	NA	NA	NA	NA	NA	NA	NA	shSox2	chr15	-	NA	NA	83122327	83122516	83122661
ENSMUSG00000018501.17	SE	Ncor1	shHnrnpk	chr11	-	62345234	62345318	62344631	62344888	62351377	62351546	41722	227	170	8	6	260	235	18	29	233	149	0.000705111	0.0781471	0.948	0.948	0.902	0.838	0.078	NA	NA	NA	NA	NA	NA	NA	NA	NA	NA	NA	NA	shSox2	chr11	-	62410525	62410927	62404409	62404466	62419597
ENSMUSG00000018501.17	SE	Ncor1	shHnrnpk	chr11	-	62349352	62349493	62344631	62344888	62351377	62351546	41723	216	210	8	6	245	223	18	29	290	149	0.00017182	0.0319465	0.933	0.947	0.875	0.798	0.103	NA	NA	NA	NA	NA	NA	NA	NA	NA	NA	NA	NA	shSox2	chr11	-	62410525	62410927	62404409	62404466	62419597
ENSMUSG00000018501.17	SE	Ncor1	shHnrnpk	chr11	-	62349394	62349493	62344631	62344888	62351377	62351390	41725	157	143	8	6	160	149	18	29	248	149	0.000105244	0.0232188	0.922	0.935	0.842	0.755	0.13	NA	NA	NA	NA	NA	NA	NA	NA	NA	NA	NA	NA	shSox2	chr11	-	62410525	62410927	62404409	62404466	62419597
ENSMUSG00000018501.17	SE	Ncor1	shHnrnpk	chr11	-	62345234	62345327	62344631	62344888	62351377	62351546	76290	161	120	8	6	175	151	18	29	242	149	0.000524143	0.0658608	0.925	0.925	0.857	0.762	0.116	NA	NA	NA	NA	NA	NA	NA	NA	NA	NA	NA	NA	shSox2	chr11	-	62410525	62410927	62404409	62404466	62419597
ENSMUSG00000018666.13	SE	Cbx1	shHnrnpk	chr11	+	96800773	96800947	96789248	96789353	96802727	96802822	54823	22	19	0	0	24	15	5	4	298	149	5.01553e-06	0.00272963	1	1	0.706	0.652	0.321	NA	NA	NA	NA	NA	NA	NA	NA	NA	NA	NA	NA	shSox2	chr11	+	96806339	96806764	96802727	96802822	96808183
ENSMUSG00000018666.13	SE	Cbx1	shHnrnpk	chr11	+	96806615	96806764	96802687	96802822	96807802	96808149	54829	632	710	18	27	545	576	40	50	298	149	2.03963e-05	0.00738028	0.946	0.929	0.872	0.852	0.076	NA	NA	NA	NA	NA	NA	NA	NA	NA	NA	NA	NA	shSox2	chr11	+	96806339	96806764	96802727	96802822	96808183
ENSMUSG00000018669.14	RI	Cdk5rap3	shHnrnpk	chr11	-	NA	NA	96911566	96911696	96911872	96912009	16052	49	16	200	178	40	62	153	134	298	149	0.000317343	0.0400876	0.109	0.043	0.116	0.188	-0.076	96911566	96912009	NA	NA	NA	NA	NA	NA	NA	NA	NA	NA	shSox2	chr11	-	NA	NA	96911566	96911696	96911872
ENSMUSG00000018995.12	MXE	Nars2	shHnrnpk	chr7	+	NA	NA	97031337	97031436	97039898	97040036	3718	3	2	22	18	7	14	12	14	187	216	0.000164412	0.0240683	0.136	0.114	0.403	0.536	-0.345	NA	NA	97031545	97031583	97035230	97035297	NA	NA	NA	NA	NA	NA	shSox2	chr7	+	NA	NA	97031337	97031436	97039898
ENSMUSG00000019795.17	A3SS	Pcmt1	shHnrnpk	chr10	-	NA	NA	NA	NA	NA	NA	25177	0	0	5	3	6	3	5	5	152	149	1.83723e-06	0.00231244	0	0	0.541	0.37	-0.456	NA	NA	NA	NA	NA	NA	7648466	7648663	7648466	7648660	7649050	7649155	shSox2	chr10	-	NA	NA	NA	NA	NA
ENSMUSG00000019817.18	SE	Plagl1	shHnrnpk	chr10	+	13091774	13091812	13090831	13091020	13105854	13105893	21644	2	0	16	7	12	5	26	3	187	149	0.000544089	0.0671989	0.091	0	0.269	0.57	-0.374	NA	NA	NA	NA	NA	NA	NA	NA	NA	NA	NA	NA	shSox2	chr10	+	13091774	13091812	13090831	13091020	13105854
ENSMUSG00000020124.10	MXE	Usp15	shHnrnpk	chr10	-	NA	NA	123153040	123153127	123163592	123163654	11507	1	4	0	0	0	0	1	1	261	168	4.53145e-09	9.2719e-06	1	1	0	0	1	NA	NA	123159315	123159334	123159648	123159760	NA	NA	NA	NA	NA	NA	shSox2	chr10	-	NA	NA	123153040	123153127	123163592
ENSMUSG00000020453.17	SE	Patz1	shHnrnpk	chr11	+	3306287	3306360	3299033	3299205	3307650	3307667	53659	14	22	2	4	18	14	0	0	222	149	0.000585824	0.0699031	0.825	0.787	1	1	-0.194	NA	NA	NA	NA	NA	NA	NA	NA	NA	NA	NA	NA	shSox2	chr11	+	3294455	3294547	3293279	3293343	3299033
ENSMUSG00000020547.5	SE	Bzw2	shHnrnpk	chr12	-	36140694	36140842	36139129	36139245	36156667	36156786	43804	0	4	2	2	4	3	1	0	297	149	0.000459635	0.0603303	0	0.501	0.667	1	-0.583	NA	NA	NA	NA	NA	NA	NA	NA	NA	NA	NA	NA	shSox2	chr12	-	36157064	36157315	36156667	36156744	36158017
ENSMUSG00000020719.14	A3SS	Ddx5	shHnrnpk	chr11	-	NA	NA	NA	NA	NA	NA	15295	3	0	3	1	4	3	0	0	205	149	4.35991e-05	0.0216795	0.421	0	1	1	-0.789	NA	NA	NA	NA	NA	NA	106782468	106782802	106782468	106782746	106783958	106784018	shSox2	chr11	-	NA	NA	NA	NA	NA
ENSMUSG00000020744.13	SE	Slc25a19	shHnrnpk	chr11	-	115617296	115617631	115616548	115616651	115620876	115621047	77281	0	0	1	1	3	3	0	1	298	149	4.11879e-08	5.51432e-05	0	0	1	0.6	-0.8	NA	NA	NA	NA	NA	NA	NA	NA	NA	NA	NA	NA	shSox2	chr11	-	115617287	115617631	115616548	115616651	115620876
ENSMUSG00000020744.13	SE	Slc25a19	shHnrnpk	chr11	-	115617296	115617631	115616548	115616651	115620876	115621047	77281	0	0	1	1	3	3	0	1	298	149	4.11879e-08	5.51432e-05	0	0	1	0.6	-0.8	NA	NA	NA	NA	NA	NA	NA	NA	NA	NA	NA	NA	shSox2	chr11	-	115617444	115617631	115616548	115616651	115620876
ENSMUSG00000020807.15	SE	4933427D14Rik	shHnrnpk	chr11	-	72202411	72202550	72198362	72198963	72207195	72207459	76425	12	11	4	2	16	12	0	1	288	149	0.000981974	0.0925835	0.608	0.74	1	0.861	-0.257	NA	NA	NA	NA	NA	NA	NA	NA	NA	NA	NA	NA	shSox2	chr11	-	72202411	72202554	72198362	72198963	72207195
ENSMUSG00000020807.15	SE	4933427D14Rik	shHnrnpk	chr11	-	72202411	72202550	72198362	72198963	72207195	72207459	76425	12	11	4	2	16	12	0	1	288	149	0.000981974	0.0925835	0.608	0.74	1	0.861	-0.257	NA	NA	NA	NA	NA	NA	NA	NA	NA	NA	NA	NA	shSox2	chr11	-	72202411	72202550	72198362	72198963	72207195
ENSMUSG00000020894.16	RI	Vamp2	shHnrnpk	chr11	+	NA	NA	69089105	69089226	69089575	69089675	16244	2	1	0	1	0	0	2	4	298	149	0.000559788	0.0522763	1	0.333	0	0	0.666	69089105	69089675	NA	NA	NA	NA	NA	NA	NA	NA	NA	NA	shSox2	chr11	+	NA	NA	69089105	69089226	69089575
ENSMUSG00000021144.14	SE	Mta1	shHnrnpk	chr12	+	113127577	113127790	113126779	113126877	113128031	113128220	55949	1	0	2	1	1	1	0	0	298	149	1.12297e-06	0.000864051	0.2	0	1	1	-0.9	NA	NA	NA	NA	NA	NA	NA	NA	NA	NA	NA	NA	shSox2	chr12	+	113133540	113133576	113133184	113133337	113135796
ENSMUSG00000021144.14	SE	Mta1	shHnrnpk	chr12	+	113127577	113127790	113126779	113126877	113128031	113128220	55949	1	0	2	1	1	1	0	0	298	149	1.12297e-06	0.000864051	0.2	0	1	1	-0.9	NA	NA	NA	NA	NA	NA	NA	NA	NA	NA	NA	NA	shSox2	chr12	+	113133495	113133576	113133184	113133337	113135796
ENSMUSG00000021268.17	SE	Meg3	shHnrnpk	chr12	+	109544947	109545041	109544026	109544742	109549478	109549552	18878	34	18	1	0	52	12	3	5	243	149	0.00101518	0.0938635	0.954	1	0.914	0.595	0.223	NA	NA	NA	NA	NA	NA	NA	NA	NA	NA	NA	NA	shSox2	chr12	+	109543712	109543778	109541006	109541099	109544026
ENSMUSG00000021288.19	RI	Klc1	shHnrnpk	chr12	+	NA	NA	111775923	111776002	111776272	111776394	13541	2	1	1	0	2	0	3	1	298	149	0.0015421	0.089284	0.5	1	0.25	0	0.625	111775923	111776394	NA	NA	NA	NA	NA	NA	NA	NA	NA	NA	shSox2	chr12	+	NA	NA	111775923	111776002	111776272
ENSMUSG00000021458.17	A5SS	Aopep	shHnrnpk	chr13	+	NA	NA	NA	NA	NA	NA	12918	5	5	2	2	3	6	0	0	298	149	0.000257151	0.0612636	0.556	0.556	1	1	-0.444	NA	NA	NA	NA	NA	NA	63272815	63273408	63272815	63272900	63282141	63282258	shSox2	chr13	+	NA	NA	NA	NA	NA
ENSMUSG00000021481.11	SE	Zfp346	shHnrnpk	chr13	+	55115175	55115624	55113677	55113770	55132306	55132375	78972	1	1	0	0	0	1	1	1	298	149	0.000271237	0.0436464	1	1	0	0.333	0.834	NA	NA	NA	NA	NA	NA	NA	NA	NA	NA	NA	NA	shSox2	chr13	+	55115482	55115624	55113035	55113139	55132306
ENSMUSG00000021481.11	SE	Zfp346	shHnrnpk	chr13	+	55115175	55115624	55113677	55113770	55132306	55132375	78972	1	1	0	0	0	1	1	1	298	149	0.000271237	0.0436464	1	1	0	0.333	0.834	NA	NA	NA	NA	NA	NA	NA	NA	NA	NA	NA	NA	shSox2	chr13	+	55115482	55115624	55113677	55113770	55132306
ENSMUSG00000021514.18	SE	Zfp369	shHnrnpk	chr13	+	65295599	65295726	65294395	65294484	65303817	65304221	45797	32	29	7	1	31	26	0	0	276	149	0.000132685	0.0269971	0.712	0.94	1	1	-0.174	NA	NA	NA	NA	NA	NA	NA	NA	NA	NA	NA	NA	shSox2	chr13	+	65295599	65295726	65294395	65294484	65303817
ENSMUSG00000021514.18	SE	Zfp369	shHnrnpk	chr13	+	65295599	65295726	65294395	65294484	65303817	65304221	45797	32	29	7	1	31	26	0	0	276	149	0.000132685	0.0269971	0.712	0.94	1	1	-0.174	NA	NA	NA	NA	NA	NA	NA	NA	NA	NA	NA	NA	shSox2	chr13	+	65295599	65295722	65294395	65294484	65303817
ENSMUSG00000021514.18	SE	Zfp369	shHnrnpk	chr13	+	65295599	65295722	65294395	65294484	65303817	65304221	79124	29	29	7	1	30	24	0	0	272	149	0.00013378	0.0270554	0.694	0.941	1	1	-0.183	NA	NA	NA	NA	NA	NA	NA	NA	NA	NA	NA	NA	shSox2	chr13	+	65295599	65295726	65294395	65294484	65303817
ENSMUSG00000021514.18	SE	Zfp369	shHnrnpk	chr13	+	65295599	65295722	65294395	65294484	65303817	65304221	79124	29	29	7	1	30	24	0	0	272	149	0.00013378	0.0270554	0.694	0.941	1	1	-0.183	NA	NA	NA	NA	NA	NA	NA	NA	NA	NA	NA	NA	shSox2	chr13	+	65295599	65295722	65294395	65294484	65303817
ENSMUSG00000021514.18	SE	Zfp369	shHnrnpk	chr13	+	65296062	65296118	65294395	65294484	65303817	65304221	79125	4	5	7	1	1	2	0	0	205	149	1.17403e-05	0.00507038	0.293	0.784	1	1	-0.462	NA	NA	NA	NA	NA	NA	NA	NA	NA	NA	NA	NA	shSox2	chr13	+	65295599	65295726	65294395	65294484	65303817
ENSMUSG00000021514.18	SE	Zfp369	shHnrnpk	chr13	+	65296062	65296118	65294395	65294484	65303817	65304221	79125	4	5	7	1	1	2	0	0	205	149	1.17403e-05	0.00507038	0.293	0.784	1	1	-0.462	NA	NA	NA	NA	NA	NA	NA	NA	NA	NA	NA	NA	shSox2	chr13	+	65295599	65295722	65294395	65294484	65303817
ENSMUSG00000021595.18	A3SS	Nsun2	shHnrnpk	chr13	+	NA	NA	NA	NA	NA	NA	42059	4	2	4	2	0	0	4	1	243	149	0.00013519	0.0477636	0.38	0.38	0	0	0.38	NA	NA	NA	NA	NA	NA	69633579	69634046	69633673	69634046	69633227	69633267	shSox2	chr13	+	NA	NA	NA	NA	NA
ENSMUSG00000021752.13	A5SS	Kctd6	shHnrnpk	chr14	+	NA	NA	NA	NA	NA	NA	23638	9	4	3	1	10	10	0	0	298	149	0.00042031	0.0782303	0.6	0.667	1	1	-0.367	NA	NA	NA	NA	NA	NA	8214501	8216108	8214501	8214593	8220150	8220220	shSox2	chr14	+	NA	NA	NA	NA	NA
ENSMUSG00000022089.9	SE	Bin3	shHnrnpk	chr14	+	70123840	70123881	70118603	70118652	70124182	70124244	47235	49	56	7	1	47	68	0	0	190	149	0.000770735	0.0816008	0.846	0.978	1	1	-0.088	NA	NA	NA	NA	NA	NA	NA	NA	NA	NA	NA	NA	shSox2	chr14	+	70123840	70123881	70118603	70118652	70124182
ENSMUSG00000022089.9	SE	Bin3	shHnrnpk	chr14	+	70123840	70123881	70118603	70118652	70124182	70124244	47235	49	56	7	1	47	68	0	0	190	149	0.000770735	0.0816008	0.846	0.978	1	1	-0.088	NA	NA	NA	NA	NA	NA	NA	NA	NA	NA	NA	NA	shSox2	chr14	+	70123840	70124042	70118603	70118652	70124182
ENSMUSG00000022089.9	SE	Bin3	shHnrnpk	chr14	+	70123840	70123881	70118603	70118652	70124182	70124244	47235	49	56	7	1	47	68	0	0	190	149	0.000770735	0.0816008	0.846	0.978	1	1	-0.088	NA	NA	NA	NA	NA	NA	NA	NA	NA	NA	NA	NA	shSox2	chr14	+	70123840	70123917	70118603	70118652	70124182
ENSMUSG00000022089.9	SE	Bin3	shHnrnpk	chr14	+	70123840	70124042	70118603	70118652	70124182	70124244	47236	7	9	7	1	9	10	0	0	298	149	1.18342e-05	0.00507818	0.333	0.818	1	1	-0.424	NA	NA	NA	NA	NA	NA	NA	NA	NA	NA	NA	NA	shSox2	chr14	+	70123840	70123881	70118603	70118652	70124182
ENSMUSG00000022089.9	SE	Bin3	shHnrnpk	chr14	+	70123840	70124042	70118603	70118652	70124182	70124244	47236	7	9	7	1	9	10	0	0	298	149	1.18342e-05	0.00507818	0.333	0.818	1	1	-0.424	NA	NA	NA	NA	NA	NA	NA	NA	NA	NA	NA	NA	shSox2	chr14	+	70123840	70124042	70118603	70118652	70124182
ENSMUSG00000022089.9	SE	Bin3	shHnrnpk	chr14	+	70123840	70124042	70118603	70118652	70124182	70124244	47236	7	9	7	1	9	10	0	0	298	149	1.18342e-05	0.00507818	0.333	0.818	1	1	-0.424	NA	NA	NA	NA	NA	NA	NA	NA	NA	NA	NA	NA	shSox2	chr14	+	70123840	70123917	70118603	70118652	70124182
ENSMUSG00000022089.9	SE	Bin3	shHnrnpk	chr14	+	70123840	70123917	70118603	70118652	70124182	70124244	80048	7	10	7	1	7	9	0	0	226	149	3.91247e-05	0.0121615	0.397	0.868	1	1	-0.367	NA	NA	NA	NA	NA	NA	NA	NA	NA	NA	NA	NA	shSox2	chr14	+	70123840	70123881	70118603	70118652	70124182
ENSMUSG00000022089.9	SE	Bin3	shHnrnpk	chr14	+	70123840	70123917	70118603	70118652	70124182	70124244	80048	7	10	7	1	7	9	0	0	226	149	3.91247e-05	0.0121615	0.397	0.868	1	1	-0.367	NA	NA	NA	NA	NA	NA	NA	NA	NA	NA	NA	NA	shSox2	chr14	+	70123840	70124042	70118603	70118652	70124182
ENSMUSG00000022089.9	SE	Bin3	shHnrnpk	chr14	+	70123840	70123917	70118603	70118652	70124182	70124244	80048	7	10	7	1	7	9	0	0	226	149	3.91247e-05	0.0121615	0.397	0.868	1	1	-0.367	NA	NA	NA	NA	NA	NA	NA	NA	NA	NA	NA	NA	shSox2	chr14	+	70123840	70123917	70118603	70118652	70124182
ENSMUSG00000022185.19	RI	Acin1	shHnrnpk	chr14	-	NA	NA	54652845	54653100	54653213	54653317	14649	0	1	3	0	1	1	0	0	262	149	0.000358189	0.0427728	0	1	1	1	-0.5	54652845	54653317	NA	NA	NA	NA	NA	NA	NA	NA	NA	NA	shSox2	chr14	-	NA	NA	54652845	54653100	54653213
ENSMUSG00000022191.16	A3SS	Drosha	shHnrnpk	chr15	+	NA	NA	NA	NA	NA	NA	11485	0	0	3	1	1	4	0	1	152	149	4.71439e-09	1.58235e-05	0	0	1	0.797	-0.899	NA	NA	NA	NA	NA	NA	12842311	12842531	12842314	12842531	12842056	12842167	shSox2	chr15	+	NA	NA	NA	NA	NA
ENSMUSG00000022453.8	RI	Naga	shHnrnpk	chr15	-	NA	NA	82335496	82335591	82335842	82335938	6523	0	1	75	35	10	7	29	44	298	149	1.27283e-06	0.000845881	0	0.014	0.147	0.074	-0.103	82335496	82335938	NA	NA	NA	NA	NA	NA	NA	NA	NA	NA	shSox2	chr15	-	NA	NA	82335496	82335591	82335842
ENSMUSG00000022469.17	RI	Rapgef3	shHnrnpk	chr15	-	NA	NA	97748582	97748670	97749495	97749546	918	19	6	18	8	6	2	18	16	298	149	0.00153491	0.089284	0.345	0.273	0.143	0.059	0.208	97748582	97749546	NA	NA	NA	NA	NA	NA	NA	NA	NA	NA	shSox2	chr15	-	NA	NA	97750005	97750154	97750259
ENSMUSG00000022601.11	RI	Zbtb11	shHnrnpk	chr16	+	NA	NA	56005191	56005492	56005909	56006068	5630	4	2	3	1	6	5	0	0	298	149	6.05825e-05	0.0139557	0.4	0.5	1	1	-0.55	56005191	56006068	NA	NA	NA	NA	NA	NA	NA	NA	NA	NA	shSox2	chr16	+	NA	NA	56005191	56005492	56005909
ENSMUSG00000022721.19	RI	Trmt2a	shHnrnpk	chr16	+	NA	NA	18252141	18252248	18252401	18252477	13580	20	6	70	75	27	31	61	72	298	149	0.0011945	0.0781127	0.125	0.038	0.181	0.177	-0.097	18252141	18252477	NA	NA	NA	NA	NA	NA	NA	NA	NA	NA	shSox2	chr16	+	NA	NA	18252404	18252477	18252718
ENSMUSG00000022791.19	SE	Tnk2	shHnrnpk	chr16	+	32665885	32665956	32644505	32645108	32669386	32669539	5911	0	1	3	3	2	5	1	4	220	149	0.000541884	0.0671745	0	0.184	0.575	0.458	-0.424	NA	NA	NA	NA	NA	NA	NA	NA	NA	NA	NA	NA	shSox2	chr16	+	32663740	32663919	32644958	32645108	32669386
ENSMUSG00000022884.15	RI	Eif4a2	shHnrnpk	chr16	+	NA	NA	23111125	23111263	23111502	23111592	400	242	113	3024	1812	204	203	1433	2174	298	149	0.00021507	0.0325479	0.038	0.03	0.066	0.045	-0.021	23111125	23111592	NA	NA	NA	NA	NA	NA	NA	NA	NA	NA	shSox2	chr16	+	NA	NA	23108587	23108633	23108718
ENSMUSG00000022884.15	RI	Eif4a2	shHnrnpk	chr16	+	NA	NA	23111125	23111263	23111502	23111592	400	242	113	3024	1812	204	203	1433	2174	298	149	0.00021507	0.0325479	0.038	0.03	0.066	0.045	-0.021	23111125	23111592	NA	NA	NA	NA	NA	NA	NA	NA	NA	NA	shSox2	chr16	+	NA	NA	23109984	23110153	23110233
ENSMUSG00000022884.15	RI	Eif4a2	shHnrnpk	chr16	+	NA	NA	23111125	23111263	23111502	23111592	400	242	113	3024	1812	204	203	1433	2174	298	149	0.00021507	0.0325479	0.038	0.03	0.066	0.045	-0.021	23111125	23111592	NA	NA	NA	NA	NA	NA	NA	NA	NA	NA	shSox2	chr16	+	NA	NA	23108718	23108851	23109119
ENSMUSG00000022884.15	RI	Eif4a2	shHnrnpk	chr16	+	NA	NA	23111125	23111263	23111502	23111592	400	242	113	3024	1812	204	203	1433	2174	298	149	0.00021507	0.0325479	0.038	0.03	0.066	0.045	-0.021	23111125	23111592	NA	NA	NA	NA	NA	NA	NA	NA	NA	NA	shSox2	chr16	+	NA	NA	23110190	23110343	23110579
ENSMUSG00000022884.15	RI	Eif4a2	shHnrnpk	chr16	+	NA	NA	23108718	23108851	23109119	23109149	5668	411	224	2194	1266	353	432	931	1602	298	149	2.17416e-06	0.00123082	0.086	0.081	0.159	0.119	-0.056	23108718	23109149	NA	NA	NA	NA	NA	NA	NA	NA	NA	NA	shSox2	chr16	+	NA	NA	23108587	23108633	23108718
ENSMUSG00000022884.15	RI	Eif4a2	shHnrnpk	chr16	+	NA	NA	23108718	23108851	23109119	23109149	5668	411	224	2194	1266	353	432	931	1602	298	149	2.17416e-06	0.00123082	0.086	0.081	0.159	0.119	-0.056	23108718	23109149	NA	NA	NA	NA	NA	NA	NA	NA	NA	NA	shSox2	chr16	+	NA	NA	23109984	23110153	23110233
ENSMUSG00000022884.15	RI	Eif4a2	shHnrnpk	chr16	+	NA	NA	23108718	23108851	23109119	23109149	5668	411	224	2194	1266	353	432	931	1602	298	149	2.17416e-06	0.00123082	0.086	0.081	0.159	0.119	-0.056	23108718	23109149	NA	NA	NA	NA	NA	NA	NA	NA	NA	NA	shSox2	chr16	+	NA	NA	23108718	23108851	23109119
ENSMUSG00000022884.15	RI	Eif4a2	shHnrnpk	chr16	+	NA	NA	23108718	23108851	23109119	23109149	5668	411	224	2194	1266	353	432	931	1602	298	149	2.17416e-06	0.00123082	0.086	0.081	0.159	0.119	-0.056	23108718	23109149	NA	NA	NA	NA	NA	NA	NA	NA	NA	NA	shSox2	chr16	+	NA	NA	23110190	23110343	23110579
ENSMUSG00000022884.15	RI	Eif4a2	shHnrnpk	chr16	+	NA	NA	23111502	23111592	23111816	23111972	5674	306	149	2639	1652	271	244	1301	1959	298	149	0.000322499	0.0404049	0.055	0.043	0.094	0.059	-0.027	23111502	23111972	NA	NA	NA	NA	NA	NA	NA	NA	NA	NA	shSox2	chr16	+	NA	NA	23108587	23108633	23108718
ENSMUSG00000022884.15	RI	Eif4a2	shHnrnpk	chr16	+	NA	NA	23111502	23111592	23111816	23111972	5674	306	149	2639	1652	271	244	1301	1959	298	149	0.000322499	0.0404049	0.055	0.043	0.094	0.059	-0.027	23111502	23111972	NA	NA	NA	NA	NA	NA	NA	NA	NA	NA	shSox2	chr16	+	NA	NA	23109984	23110153	23110233
ENSMUSG00000022884.15	RI	Eif4a2	shHnrnpk	chr16	+	NA	NA	23111502	23111592	23111816	23111972	5674	306	149	2639	1652	271	244	1301	1959	298	149	0.000322499	0.0404049	0.055	0.043	0.094	0.059	-0.027	23111502	23111972	NA	NA	NA	NA	NA	NA	NA	NA	NA	NA	shSox2	chr16	+	NA	NA	23108718	23108851	23109119
ENSMUSG00000022884.15	RI	Eif4a2	shHnrnpk	chr16	+	NA	NA	23111502	23111592	23111816	23111972	5674	306	149	2639	1652	271	244	1301	1959	298	149	0.000322499	0.0404049	0.055	0.043	0.094	0.059	-0.027	23111502	23111972	NA	NA	NA	NA	NA	NA	NA	NA	NA	NA	shSox2	chr16	+	NA	NA	23110190	23110343	23110579
ENSMUSG00000022884.15	SE	Eif4a2	shHnrnpk	chr16	+	23112350	23112457	23111816	23111896	23113166	23113184	4858	759	548	1438	922	755	842	289	848	256	149	0.000161145	0.0306456	0.235	0.257	0.603	0.366	-0.238	NA	NA	NA	NA	NA	NA	NA	NA	NA	NA	NA	NA	shSox2	chr16	+	23112350	23112457	23111816	23111896	23113166
ENSMUSG00000022884.15	SE	Eif4a2	shHnrnpk	chr16	+	23112350	23112457	23111816	23111896	23113166	23113184	4858	759	548	1438	922	755	842	289	848	256	149	0.000161145	0.0306456	0.235	0.257	0.603	0.366	-0.238	NA	NA	NA	NA	NA	NA	NA	NA	NA	NA	NA	NA	shSox2	chr16	+	23108699	23109149	23108587	23108633	23109984
ENSMUSG00000022884.15	SE	Eif4a2	shHnrnpk	chr16	+	23112350	23112457	23111816	23111896	23113166	23113184	4858	759	548	1438	922	755	842	289	848	256	149	0.000161145	0.0306456	0.235	0.257	0.603	0.366	-0.238	NA	NA	NA	NA	NA	NA	NA	NA	NA	NA	NA	NA	shSox2	chr16	+	23112332	23112457	23111816	23111896	23113166
ENSMUSG00000022884.15	SE	Eif4a2	shHnrnpk	chr16	+	23112350	23112457	23111816	23111896	23113166	23113184	4858	759	548	1438	922	755	842	289	848	256	149	0.000161145	0.0306456	0.235	0.257	0.603	0.366	-0.238	NA	NA	NA	NA	NA	NA	NA	NA	NA	NA	NA	NA	shSox2	chr16	+	23112332	23112461	23111816	23111896	23113166
ENSMUSG00000022884.15	SE	Eif4a2	shHnrnpk	chr16	+	23112350	23112457	23111816	23111896	23113166	23113184	4858	759	548	1438	922	755	842	289	848	256	149	0.000161145	0.0306456	0.235	0.257	0.603	0.366	-0.238	NA	NA	NA	NA	NA	NA	NA	NA	NA	NA	NA	NA	shSox2	chr16	+	23112350	23112453	23111816	23111896	23113166
ENSMUSG00000022884.15	SE	Eif4a2	shHnrnpk	chr16	+	23112350	23112457	23111816	23111896	23113166	23113184	4858	759	548	1438	922	755	842	289	848	256	149	0.000161145	0.0306456	0.235	0.257	0.603	0.366	-0.238	NA	NA	NA	NA	NA	NA	NA	NA	NA	NA	NA	NA	shSox2	chr16	+	23112350	23112461	23111816	23111896	23113166
ENSMUSG00000022884.15	SE	Eif4a2	shHnrnpk	chr16	+	23108699	23109093	23108587	23108633	23109984	23110566	50597	4	1	4	1	4	2	1	0	298	149	0.000966569	0.0925122	0.333	0.333	0.667	1	-0.5	NA	NA	NA	NA	NA	NA	NA	NA	NA	NA	NA	NA	shSox2	chr16	+	23112350	23112457	23111816	23111896	23113166
ENSMUSG00000022884.15	SE	Eif4a2	shHnrnpk	chr16	+	23108699	23109093	23108587	23108633	23109984	23110566	50597	4	1	4	1	4	2	1	0	298	149	0.000966569	0.0925122	0.333	0.333	0.667	1	-0.5	NA	NA	NA	NA	NA	NA	NA	NA	NA	NA	NA	NA	shSox2	chr16	+	23108699	23109149	23108587	23108633	23109984
ENSMUSG00000022884.15	SE	Eif4a2	shHnrnpk	chr16	+	23108699	23109093	23108587	23108633	23109984	23110566	50597	4	1	4	1	4	2	1	0	298	149	0.000966569	0.0925122	0.333	0.333	0.667	1	-0.5	NA	NA	NA	NA	NA	NA	NA	NA	NA	NA	NA	NA	shSox2	chr16	+	23112332	23112457	23111816	23111896	23113166
ENSMUSG00000022884.15	SE	Eif4a2	shHnrnpk	chr16	+	23108699	23109093	23108587	23108633	23109984	23110566	50597	4	1	4	1	4	2	1	0	298	149	0.000966569	0.0925122	0.333	0.333	0.667	1	-0.5	NA	NA	NA	NA	NA	NA	NA	NA	NA	NA	NA	NA	shSox2	chr16	+	23112332	23112461	23111816	23111896	23113166
ENSMUSG00000022884.15	SE	Eif4a2	shHnrnpk	chr16	+	23108699	23109093	23108587	23108633	23109984	23110566	50597	4	1	4	1	4	2	1	0	298	149	0.000966569	0.0925122	0.333	0.333	0.667	1	-0.5	NA	NA	NA	NA	NA	NA	NA	NA	NA	NA	NA	NA	shSox2	chr16	+	23112350	23112453	23111816	23111896	23113166
ENSMUSG00000022884.15	SE	Eif4a2	shHnrnpk	chr16	+	23108699	23109093	23108587	23108633	23109984	23110566	50597	4	1	4	1	4	2	1	0	298	149	0.000966569	0.0925122	0.333	0.333	0.667	1	-0.5	NA	NA	NA	NA	NA	NA	NA	NA	NA	NA	NA	NA	shSox2	chr16	+	23112350	23112461	23111816	23111896	23113166
ENSMUSG00000022884.15	SE	Eif4a2	shHnrnpk	chr16	+	23108766	23109093	23108587	23108633	23109984	23110566	50608	0	1	4	1	3	2	1	0	298	149	7.69562e-06	0.00370613	0	0.333	0.6	1	-0.634	NA	NA	NA	NA	NA	NA	NA	NA	NA	NA	NA	NA	shSox2	chr16	+	23112350	23112457	23111816	23111896	23113166
ENSMUSG00000022884.15	SE	Eif4a2	shHnrnpk	chr16	+	23108766	23109093	23108587	23108633	23109984	23110566	50608	0	1	4	1	3	2	1	0	298	149	7.69562e-06	0.00370613	0	0.333	0.6	1	-0.634	NA	NA	NA	NA	NA	NA	NA	NA	NA	NA	NA	NA	shSox2	chr16	+	23108699	23109149	23108587	23108633	23109984
ENSMUSG00000022884.15	SE	Eif4a2	shHnrnpk	chr16	+	23108766	23109093	23108587	23108633	23109984	23110566	50608	0	1	4	1	3	2	1	0	298	149	7.69562e-06	0.00370613	0	0.333	0.6	1	-0.634	NA	NA	NA	NA	NA	NA	NA	NA	NA	NA	NA	NA	shSox2	chr16	+	23112332	23112457	23111816	23111896	23113166
ENSMUSG00000022884.15	SE	Eif4a2	shHnrnpk	chr16	+	23108766	23109093	23108587	23108633	23109984	23110566	50608	0	1	4	1	3	2	1	0	298	149	7.69562e-06	0.00370613	0	0.333	0.6	1	-0.634	NA	NA	NA	NA	NA	NA	NA	NA	NA	NA	NA	NA	shSox2	chr16	+	23112332	23112461	23111816	23111896	23113166
ENSMUSG00000022884.15	SE	Eif4a2	shHnrnpk	chr16	+	23108766	23109093	23108587	23108633	23109984	23110566	50608	0	1	4	1	3	2	1	0	298	149	7.69562e-06	0.00370613	0	0.333	0.6	1	-0.634	NA	NA	NA	NA	NA	NA	NA	NA	NA	NA	NA	NA	shSox2	chr16	+	23112350	23112453	23111816	23111896	23113166
ENSMUSG00000022884.15	SE	Eif4a2	shHnrnpk	chr16	+	23108766	23109093	23108587	23108633	23109984	23110566	50608	0	1	4	1	3	2	1	0	298	149	7.69562e-06	0.00370613	0	0.333	0.6	1	-0.634	NA	NA	NA	NA	NA	NA	NA	NA	NA	NA	NA	NA	shSox2	chr16	+	23112350	23112461	23111816	23111896	23113166
ENSMUSG00000022884.15	SE	Eif4a2	shHnrnpk	chr16	+	23108766	23109149	23108587	23108633	23109984	23110566	50609	0	1	4	1	1	2	1	0	298	149	0.000561549	0.0680672	0	0.333	0.333	1	-0.5	NA	NA	NA	NA	NA	NA	NA	NA	NA	NA	NA	NA	shSox2	chr16	+	23112350	23112457	23111816	23111896	23113166
ENSMUSG00000022884.15	SE	Eif4a2	shHnrnpk	chr16	+	23108766	23109149	23108587	23108633	23109984	23110566	50609	0	1	4	1	1	2	1	0	298	149	0.000561549	0.0680672	0	0.333	0.333	1	-0.5	NA	NA	NA	NA	NA	NA	NA	NA	NA	NA	NA	NA	shSox2	chr16	+	23108699	23109149	23108587	23108633	23109984
ENSMUSG00000022884.15	SE	Eif4a2	shHnrnpk	chr16	+	23108766	23109149	23108587	23108633	23109984	23110566	50609	0	1	4	1	1	2	1	0	298	149	0.000561549	0.0680672	0	0.333	0.333	1	-0.5	NA	NA	NA	NA	NA	NA	NA	NA	NA	NA	NA	NA	shSox2	chr16	+	23112332	23112457	23111816	23111896	23113166
ENSMUSG00000022884.15	SE	Eif4a2	shHnrnpk	chr16	+	23108766	23109149	23108587	23108633	23109984	23110566	50609	0	1	4	1	1	2	1	0	298	149	0.000561549	0.0680672	0	0.333	0.333	1	-0.5	NA	NA	NA	NA	NA	NA	NA	NA	NA	NA	NA	NA	shSox2	chr16	+	23112332	23112461	23111816	23111896	23113166
ENSMUSG00000022884.15	SE	Eif4a2	shHnrnpk	chr16	+	23108766	23109149	23108587	23108633	23109984	23110566	50609	0	1	4	1	1	2	1	0	298	149	0.000561549	0.0680672	0	0.333	0.333	1	-0.5	NA	NA	NA	NA	NA	NA	NA	NA	NA	NA	NA	NA	shSox2	chr16	+	23112350	23112453	23111816	23111896	23113166
ENSMUSG00000022884.15	SE	Eif4a2	shHnrnpk	chr16	+	23108766	23109149	23108587	23108633	23109984	23110566	50609	0	1	4	1	1	2	1	0	298	149	0.000561549	0.0680672	0	0.333	0.333	1	-0.5	NA	NA	NA	NA	NA	NA	NA	NA	NA	NA	NA	NA	shSox2	chr16	+	23112350	23112461	23111816	23111896	23113166
ENSMUSG00000022884.15	SE	Eif4a2	shHnrnpk	chr16	+	23112332	23112457	23111816	23111896	23113166	23113184	50636	150	123	1438	922	121	179	289	848	274	149	1.97034e-09	7.32758e-06	0.054	0.068	0.185	0.103	-0.083	NA	NA	NA	NA	NA	NA	NA	NA	NA	NA	NA	NA	shSox2	chr16	+	23112350	23112457	23111816	23111896	23113166
ENSMUSG00000022884.15	SE	Eif4a2	shHnrnpk	chr16	+	23112332	23112457	23111816	23111896	23113166	23113184	50636	150	123	1438	922	121	179	289	848	274	149	1.97034e-09	7.32758e-06	0.054	0.068	0.185	0.103	-0.083	NA	NA	NA	NA	NA	NA	NA	NA	NA	NA	NA	NA	shSox2	chr16	+	23108699	23109149	23108587	23108633	23109984
ENSMUSG00000022884.15	SE	Eif4a2	shHnrnpk	chr16	+	23112332	23112457	23111816	23111896	23113166	23113184	50636	150	123	1438	922	121	179	289	848	274	149	1.97034e-09	7.32758e-06	0.054	0.068	0.185	0.103	-0.083	NA	NA	NA	NA	NA	NA	NA	NA	NA	NA	NA	NA	shSox2	chr16	+	23112332	23112457	23111816	23111896	23113166
ENSMUSG00000022884.15	SE	Eif4a2	shHnrnpk	chr16	+	23112332	23112457	23111816	23111896	23113166	23113184	50636	150	123	1438	922	121	179	289	848	274	149	1.97034e-09	7.32758e-06	0.054	0.068	0.185	0.103	-0.083	NA	NA	NA	NA	NA	NA	NA	NA	NA	NA	NA	NA	shSox2	chr16	+	23112332	23112461	23111816	23111896	23113166
ENSMUSG00000022884.15	SE	Eif4a2	shHnrnpk	chr16	+	23112332	23112457	23111816	23111896	23113166	23113184	50636	150	123	1438	922	121	179	289	848	274	149	1.97034e-09	7.32758e-06	0.054	0.068	0.185	0.103	-0.083	NA	NA	NA	NA	NA	NA	NA	NA	NA	NA	NA	NA	shSox2	chr16	+	23112350	23112453	23111816	23111896	23113166
ENSMUSG00000022884.15	SE	Eif4a2	shHnrnpk	chr16	+	23112332	23112457	23111816	23111896	23113166	23113184	50636	150	123	1438	922	121	179	289	848	274	149	1.97034e-09	7.32758e-06	0.054	0.068	0.185	0.103	-0.083	NA	NA	NA	NA	NA	NA	NA	NA	NA	NA	NA	NA	shSox2	chr16	+	23112350	23112461	23111816	23111896	23113166
ENSMUSG00000022884.15	SE	Eif4a2	shHnrnpk	chr16	+	23112332	23112461	23111816	23111896	23113166	23114136	50637	199	168	1438	922	236	261	289	848	278	149	5.23932e-08	6.74472e-05	0.069	0.089	0.304	0.142	-0.144	NA	NA	NA	NA	NA	NA	NA	NA	NA	NA	NA	NA	shSox2	chr16	+	23112350	23112457	23111816	23111896	23113166
ENSMUSG00000022884.15	SE	Eif4a2	shHnrnpk	chr16	+	23112332	23112461	23111816	23111896	23113166	23114136	50637	199	168	1438	922	236	261	289	848	278	149	5.23932e-08	6.74472e-05	0.069	0.089	0.304	0.142	-0.144	NA	NA	NA	NA	NA	NA	NA	NA	NA	NA	NA	NA	shSox2	chr16	+	23108699	23109149	23108587	23108633	23109984
ENSMUSG00000022884.15	SE	Eif4a2	shHnrnpk	chr16	+	23112332	23112461	23111816	23111896	23113166	23114136	50637	199	168	1438	922	236	261	289	848	278	149	5.23932e-08	6.74472e-05	0.069	0.089	0.304	0.142	-0.144	NA	NA	NA	NA	NA	NA	NA	NA	NA	NA	NA	NA	shSox2	chr16	+	23112332	23112457	23111816	23111896	23113166
ENSMUSG00000022884.15	SE	Eif4a2	shHnrnpk	chr16	+	23112332	23112461	23111816	23111896	23113166	23114136	50637	199	168	1438	922	236	261	289	848	278	149	5.23932e-08	6.74472e-05	0.069	0.089	0.304	0.142	-0.144	NA	NA	NA	NA	NA	NA	NA	NA	NA	NA	NA	NA	shSox2	chr16	+	23112332	23112461	23111816	23111896	23113166
ENSMUSG00000022884.15	SE	Eif4a2	shHnrnpk	chr16	+	23112332	23112461	23111816	23111896	23113166	23114136	50637	199	168	1438	922	236	261	289	848	278	149	5.23932e-08	6.74472e-05	0.069	0.089	0.304	0.142	-0.144	NA	NA	NA	NA	NA	NA	NA	NA	NA	NA	NA	NA	shSox2	chr16	+	23112350	23112453	23111816	23111896	23113166
ENSMUSG00000022884.15	SE	Eif4a2	shHnrnpk	chr16	+	23112332	23112461	23111816	23111896	23113166	23114136	50637	199	168	1438	922	236	261	289	848	278	149	5.23932e-08	6.74472e-05	0.069	0.089	0.304	0.142	-0.144	NA	NA	NA	NA	NA	NA	NA	NA	NA	NA	NA	NA	shSox2	chr16	+	23112350	23112461	23111816	23111896	23113166
ENSMUSG00000022884.15	SE	Eif4a2	shHnrnpk	chr16	+	23112350	23112453	23111816	23111896	23113166	23114136	50638	536	350	1438	922	555	575	289	848	252	149	0.000133265	0.027033	0.181	0.183	0.532	0.286	-0.227	NA	NA	NA	NA	NA	NA	NA	NA	NA	NA	NA	NA	shSox2	chr16	+	23112350	23112457	23111816	23111896	23113166
ENSMUSG00000022884.15	SE	Eif4a2	shHnrnpk	chr16	+	23112350	23112453	23111816	23111896	23113166	23114136	50638	536	350	1438	922	555	575	289	848	252	149	0.000133265	0.027033	0.181	0.183	0.532	0.286	-0.227	NA	NA	NA	NA	NA	NA	NA	NA	NA	NA	NA	NA	shSox2	chr16	+	23108699	23109149	23108587	23108633	23109984
ENSMUSG00000022884.15	SE	Eif4a2	shHnrnpk	chr16	+	23112350	23112453	23111816	23111896	23113166	23114136	50638	536	350	1438	922	555	575	289	848	252	149	0.000133265	0.027033	0.181	0.183	0.532	0.286	-0.227	NA	NA	NA	NA	NA	NA	NA	NA	NA	NA	NA	NA	shSox2	chr16	+	23112332	23112457	23111816	23111896	23113166
ENSMUSG00000022884.15	SE	Eif4a2	shHnrnpk	chr16	+	23112350	23112453	23111816	23111896	23113166	23114136	50638	536	350	1438	922	555	575	289	848	252	149	0.000133265	0.027033	0.181	0.183	0.532	0.286	-0.227	NA	NA	NA	NA	NA	NA	NA	NA	NA	NA	NA	NA	shSox2	chr16	+	23112332	23112461	23111816	23111896	23113166
ENSMUSG00000022884.15	SE	Eif4a2	shHnrnpk	chr16	+	23112350	23112453	23111816	23111896	23113166	23114136	50638	536	350	1438	922	555	575	289	848	252	149	0.000133265	0.027033	0.181	0.183	0.532	0.286	-0.227	NA	NA	NA	NA	NA	NA	NA	NA	NA	NA	NA	NA	shSox2	chr16	+	23112350	23112453	23111816	23111896	23113166
ENSMUSG00000022884.15	SE	Eif4a2	shHnrnpk	chr16	+	23112350	23112453	23111816	23111896	23113166	23114136	50638	536	350	1438	922	555	575	289	848	252	149	0.000133265	0.027033	0.181	0.183	0.532	0.286	-0.227	NA	NA	NA	NA	NA	NA	NA	NA	NA	NA	NA	NA	shSox2	chr16	+	23112350	23112461	23111816	23111896	23113166
ENSMUSG00000022884.15	SE	Eif4a2	shHnrnpk	chr16	+	23112350	23112461	23111816	23111896	23113166	23114136	50639	813	582	1438	922	864	930	289	848	260	149	0.000122581	0.0256269	0.245	0.266	0.631	0.386	-0.253	NA	NA	NA	NA	NA	NA	NA	NA	NA	NA	NA	NA	shSox2	chr16	+	23112350	23112457	23111816	23111896	23113166
ENSMUSG00000022884.15	SE	Eif4a2	shHnrnpk	chr16	+	23112350	23112461	23111816	23111896	23113166	23114136	50639	813	582	1438	922	864	930	289	848	260	149	0.000122581	0.0256269	0.245	0.266	0.631	0.386	-0.253	NA	NA	NA	NA	NA	NA	NA	NA	NA	NA	NA	NA	shSox2	chr16	+	23108699	23109149	23108587	23108633	23109984
ENSMUSG00000022884.15	SE	Eif4a2	shHnrnpk	chr16	+	23112350	23112461	23111816	23111896	23113166	23114136	50639	813	582	1438	922	864	930	289	848	260	149	0.000122581	0.0256269	0.245	0.266	0.631	0.386	-0.253	NA	NA	NA	NA	NA	NA	NA	NA	NA	NA	NA	NA	shSox2	chr16	+	23112332	23112457	23111816	23111896	23113166
ENSMUSG00000022884.15	SE	Eif4a2	shHnrnpk	chr16	+	23112350	23112461	23111816	23111896	23113166	23114136	50639	813	582	1438	922	864	930	289	848	260	149	0.000122581	0.0256269	0.245	0.266	0.631	0.386	-0.253	NA	NA	NA	NA	NA	NA	NA	NA	NA	NA	NA	NA	shSox2	chr16	+	23112332	23112461	23111816	23111896	23113166
ENSMUSG00000022884.15	SE	Eif4a2	shHnrnpk	chr16	+	23112350	23112461	23111816	23111896	23113166	23114136	50639	813	582	1438	922	864	930	289	848	260	149	0.000122581	0.0256269	0.245	0.266	0.631	0.386	-0.253	NA	NA	NA	NA	NA	NA	NA	NA	NA	NA	NA	NA	shSox2	chr16	+	23112350	23112453	23111816	23111896	23113166
ENSMUSG00000022884.15	SE	Eif4a2	shHnrnpk	chr16	+	23112350	23112461	23111816	23111896	23113166	23114136	50639	813	582	1438	922	864	930	289	848	260	149	0.000122581	0.0256269	0.245	0.266	0.631	0.386	-0.253	NA	NA	NA	NA	NA	NA	NA	NA	NA	NA	NA	NA	shSox2	chr16	+	23112350	23112461	23111816	23111896	23113166
ENSMUSG00000022961.18	SE	Son	shHnrnpk	chr16	+	91674694	91674774	91671348	91671465	91675400	91675548	4343	11	30	254	179	43	67	206	273	229	149	3.68339e-05	0.0115761	0.027	0.098	0.12	0.138	-0.067	NA	NA	NA	NA	NA	NA	NA	NA	NA	NA	NA	NA	shSox2	chr16	+	91674694	91674774	91671348	91671465	91675400
ENSMUSG00000023010.15	MXE	Tmbim6	shHnrnpk	chr15	+	NA	NA	99392985	99393040	99401579	99401663	4373	3	11	26	28	16	13	16	9	185	298	0.000711604	0.061653	0.157	0.388	0.617	0.699	-0.385	NA	NA	99393694	99393730	99399656	99399871	NA	NA	NA	NA	NA	NA	shSox2	chr15	+	NA	NA	99392985	99393040	99401579
ENSMUSG00000023150.14	A3SS	Ivns1abp	shHnrnpk	chr1	+	NA	NA	NA	NA	NA	NA	5029	116	73	479	345	130	150	364	344	298	149	0.000168264	0.056951	0.108	0.096	0.152	0.179	-0.063	NA	NA	NA	NA	NA	NA	151355166	151356236	151356128	151356236	151354633	151354759	shSox2	chr1	+	NA	NA	NA	NA	NA
ENSMUSG00000023873.13	SE	1700010I14Rik	shHnrnpk	chr17	+	9004319	9004404	9001769	9001945	9005191	9005263	50075	0	1	1	1	2	1	0	0	234	149	0.000578961	0.0693314	0	0.389	1	1	-0.805	NA	NA	NA	NA	NA	NA	NA	NA	NA	NA	NA	NA	shSox2	chr17	+	9001769	9001945	9001127	9001186	9005191
ENSMUSG00000023944.14	RI	Hsp90ab1	shHnrnpk	chr17	-	NA	NA	45571412	45571607	45571764	45571911	13323	140	154	11	2	178	159	2	1	298	149	0.00163674	0.0926575	0.864	0.975	0.978	0.988	-0.064	45571412	45571911	NA	NA	NA	NA	NA	NA	NA	NA	NA	NA	shSox2	chr17	-	NA	NA	45570444	45570557	45570665
ENSMUSG00000024002.18	MXE	Brd4	shHnrnpk	chr17	-	NA	NA	32229416	32229735	32284062	32284133	13946	0	2	2	3	2	1	1	0	298	298	0.000270321	0.0334761	0	0.4	0.667	1	-0.633	NA	NA	32266371	32266520	32273835	32274227	NA	NA	NA	NA	NA	NA	shSox2	chr17	-	NA	NA	32229416	32229735	32284517
ENSMUSG00000024012.18	A3SS	Mtch1	shHnrnpk	chr17	-	NA	NA	NA	NA	NA	NA	5813	6	9	7	5	19	5	0	0	168	149	1.26003e-07	0.000267106	0.432	0.615	1	1	-0.477	NA	NA	NA	NA	NA	NA	29332075	29332257	29332075	29332238	29332660	29332778	shSox2	chr17	-	NA	NA	NA	NA	NA
ENSMUSG00000024012.18	A3SS	Mtch1	shHnrnpk	chr17	-	NA	NA	NA	NA	NA	NA	5813	6	9	7	5	19	5	0	0	168	149	1.26003e-07	0.000267106	0.432	0.615	1	1	-0.477	NA	NA	NA	NA	NA	NA	29332075	29332257	29332075	29332238	29332660	29332778	shSox2	chr17	-	NA	NA	NA	NA	NA
ENSMUSG00000024012.18	A3SS	Mtch1	shHnrnpk	chr17	-	NA	NA	NA	NA	NA	NA	5814	35	43	7	5	48	18	0	0	190	149	1.36905e-05	0.00950713	0.797	0.871	1	1	-0.166	NA	NA	NA	NA	NA	NA	29332075	29332279	29332075	29332238	29332660	29332778	shSox2	chr17	-	NA	NA	NA	NA	NA
ENSMUSG00000024012.18	A3SS	Mtch1	shHnrnpk	chr17	-	NA	NA	NA	NA	NA	NA	5814	35	43	7	5	48	18	0	0	190	149	1.36905e-05	0.00950713	0.797	0.871	1	1	-0.166	NA	NA	NA	NA	NA	NA	29332075	29332279	29332075	29332238	29332660	29332778	shSox2	chr17	-	NA	NA	NA	NA	NA
ENSMUSG00000024038.17	SE	Ndufv3	shHnrnpk	chr17	+	31526801	31527111	31521568	31521692	31527309	31528401	66666	20	17	38	32	3	4	39	47	298	149	8.6756e-07	0.000735131	0.208	0.21	0.037	0.041	0.17	NA	NA	NA	NA	NA	NA	NA	NA	NA	NA	NA	NA	shSox2	chr17	+	31526801	31527111	31521568	31521692	31527309
ENSMUSG00000024038.17	SE	Ndufv3	shHnrnpk	chr17	+	31526801	31527111	31521568	31521692	31527309	31528401	66666	20	17	38	32	3	4	39	47	298	149	8.6756e-07	0.000735131	0.208	0.21	0.037	0.041	0.17	NA	NA	NA	NA	NA	NA	NA	NA	NA	NA	NA	NA	shSox2	chr17	+	31526801	31527146	31521568	31521692	31527309
ENSMUSG00000024038.17	SE	Ndufv3	shHnrnpk	chr17	+	31526801	31527146	31521568	31521692	31527309	31528401	66667	21	16	38	32	4	4	39	47	298	149	2.9855e-06	0.0017844	0.216	0.2	0.049	0.041	0.163	NA	NA	NA	NA	NA	NA	NA	NA	NA	NA	NA	NA	shSox2	chr17	+	31526801	31527111	31521568	31521692	31527309
ENSMUSG00000024038.17	SE	Ndufv3	shHnrnpk	chr17	+	31526801	31527146	31521568	31521692	31527309	31528401	66667	21	16	38	32	4	4	39	47	298	149	2.9855e-06	0.0017844	0.216	0.2	0.049	0.041	0.163	NA	NA	NA	NA	NA	NA	NA	NA	NA	NA	NA	NA	shSox2	chr17	+	31526801	31527146	31521568	31521692	31527309
ENSMUSG00000024084.8	RI	Qpct	shHnrnpk	chr17	+	NA	NA	79081746	79081863	79082034	79082101	5022	0	0	1	2	3	4	1	0	298	149	9.55987e-09	1.82653e-05	0	0	0.6	1	-0.8	79081746	79082101	NA	NA	NA	NA	NA	NA	NA	NA	NA	NA	shSox2	chr17	+	NA	NA	79081746	79081863	79082034
ENSMUSG00000024188.16	SE	Luc7l	shHnrnpk	chr17	+	26253973	26254044	26252998	26253091	26255030	26255125	30426	24	39	276	233	54	62	185	219	220	149	1.33692e-05	0.00539123	0.056	0.102	0.165	0.161	-0.084	NA	NA	NA	NA	NA	NA	NA	NA	NA	NA	NA	NA	shSox2	chr17	+	26253973	26254044	26252998	26253091	26255030
ENSMUSG00000024240.13	SE	Epc1	shHnrnpk	chr18	-	6441801	6441912	6441121	6441243	6448904	6449257	49061	0	1	27	24	9	5	39	31	260	149	0.000193485	0.0346312	0	0.023	0.117	0.085	-0.09	NA	NA	NA	NA	NA	NA	NA	NA	NA	NA	NA	NA	shSox2	chr18	-	6441801	6441912	6441121	6441243	6448904
ENSMUSG00000024422.14	RI	Dhx16	shHnrnpk	chr17	+	NA	NA	35889191	35889360	35889438	35889492	5168	60	44	866	646	90	90	650	940	227	149	0.00150965	0.0884099	0.043	0.043	0.083	0.059	-0.028	35889191	35889492	NA	NA	NA	NA	NA	NA	NA	NA	NA	NA	shSox2	chr17	+	NA	NA	35889191	35889360	35889438
ENSMUSG00000024560.7	RI	Cxxc1	shHnrnpk	chr18	+	NA	NA	74217972	74217996	74218085	74218277	4882	8	2	70	63	18	21	100	76	238	149	0.0010528	0.0738168	0.067	0.019	0.101	0.147	-0.081	74217972	74218277	NA	NA	NA	NA	NA	NA	NA	NA	NA	NA	shSox2	chr18	+	NA	NA	74217972	74217996	74218085
ENSMUSG00000024858.14	RI	Grk2	shHnrnpk	chr19	-	NA	NA	4291238	4291330	4291589	4291641	2168	7	4	130	135	18	13	103	120	298	149	0.000371615	0.0439898	0.026	0.015	0.08	0.051	-0.045	4291238	4291641	NA	NA	NA	NA	NA	NA	NA	NA	NA	NA	shSox2	chr19	-	NA	NA	4291238	4291330	4291589
ENSMUSG00000025207.16	RI	Sema4g	shHnrnpk	chr19	+	NA	NA	44997963	44998108	44998231	44998375	4530	0	0	21	9	7	0	16	2	272	149	0.000310593	0.03969	0	0	0.193	0	-0.097	44997963	44998375	NA	NA	NA	NA	NA	NA	NA	NA	NA	NA	shSox2	chr19	+	NA	NA	44998670	44998786	44998877
ENSMUSG00000025260.10	RI	Hsd17b10	shHnrnpk	chrX	+	NA	NA	152002148	152002173	152002277	152002442	7925	13	4	3	1	11	9	0	0	253	149	0.00131364	0.0843653	0.718	0.702	1	1	-0.29	152002148	152002442	NA	NA	NA	NA	NA	NA	NA	NA	NA	NA	shSox2	chrX	+	NA	NA	152002148	152002173	152002277
ENSMUSG00000025280.8	RI	Polr3a	shHnrnpk	chr14	-	NA	NA	24452192	24452324	24452510	24452675	4161	7	6	78	106	21	16	67	101	298	149	0.000400131	0.045985	0.043	0.028	0.135	0.073	-0.069	24452192	24452675	NA	NA	NA	NA	NA	NA	NA	NA	NA	NA	shSox2	chr14	-	NA	NA	24452192	24452324	24452510
ENSMUSG00000025290.17	SE	Rps24	shHnrnpk	chr14	+	24495429	24495449	24494051	24494069	24495774	24495823	16346	168	128	24	24	122	194	5	16	169	149	0.001001	0.0930668	0.861	0.825	0.956	0.914	-0.092	NA	NA	NA	NA	NA	NA	NA	NA	NA	NA	NA	NA	shSox2	chr14	+	24494051	24494069	24493382	24493493	24495429
ENSMUSG00000025290.17	SE	Rps24	shHnrnpk	chr14	+	24495429	24495449	24494051	24494069	24495774	24495823	16346	168	128	24	24	122	194	5	16	169	149	0.001001	0.0930668	0.861	0.825	0.956	0.914	-0.092	NA	NA	NA	NA	NA	NA	NA	NA	NA	NA	NA	NA	shSox2	chr14	+	24494051	24494069	24493382	24493493	24495774
ENSMUSG00000025290.17	SE	Rps24	shHnrnpk	chr14	+	24495429	24495449	24494051	24494069	24495774	24495823	16346	168	128	24	24	122	194	5	16	169	149	0.001001	0.0930668	0.861	0.825	0.956	0.914	-0.092	NA	NA	NA	NA	NA	NA	NA	NA	NA	NA	NA	NA	shSox2	chr14	+	24494051	24494291	24493382	24493493	24495429
ENSMUSG00000025326.12	MXE	Ube3a	shHnrnpk	chr7	+	NA	NA	59247172	59247217	59271946	59272236	11290	1	2	2	0	1	0	6	3	292	298	0.00112644	0.0834086	0.338	1	0.145	0	0.597	NA	NA	59247291	59247434	59257809	59258019	NA	NA	NA	NA	NA	NA	shSox2	chr7	+	NA	NA	59247172	59247217	59271946
ENSMUSG00000025437.15	SE	Usp33	shHnrnpk	chr3	+	152360282	152360435	152358635	152358698	152361899	152362002	35719	232	163	0	1	174	188	3	8	298	149	0.00110918	0.0989734	1	0.988	0.967	0.922	0.049	NA	NA	NA	NA	NA	NA	NA	NA	NA	NA	NA	NA	shSox2	chr3	+	152360282	152360435	152358635	152358698	152361899
ENSMUSG00000025494.8	A5SS	Sigirr	shHnrnpk	chr7	-	NA	NA	NA	NA	NA	NA	24626	11	4	3	2	4	2	0	0	209	149	0.000237991	0.0576208	0.723	0.588	1	1	-0.345	NA	NA	NA	NA	NA	NA	141096559	141096636	141096619	141096636	141096054	141096123	shSox2	chr7	-	NA	NA	NA	NA	NA
ENSMUSG00000025786.17	SE	Zdhhc3	shHnrnpk	chr9	-	123089031	123089156	123082847	123084310	123100262	123100592	38823	213	171	1	1	227	163	18	3	274	149	8.91588e-06	0.00415392	0.991	0.989	0.873	0.967	0.07	NA	NA	NA	NA	NA	NA	NA	NA	NA	NA	NA	NA	shSox2	chr9	-	123088968	123089156	123084295	123084310	123100262
ENSMUSG00000025786.17	SE	Zdhhc3	shHnrnpk	chr9	-	123098922	123098974	123084213	123084310	123100262	123100592	38829	4	4	1	1	1	3	18	3	201	149	0.000463702	0.0606263	0.748	0.748	0.04	0.426	0.515	NA	NA	NA	NA	NA	NA	NA	NA	NA	NA	NA	NA	shSox2	chr9	-	123088968	123089156	123084295	123084310	123100262
ENSMUSG00000025786.17	SE	Zdhhc3	shHnrnpk	chr9	-	123088968	123089156	123084295	123084310	123100262	123100592	74106	97	92	1	1	108	68	18	3	298	149	7.11916e-06	0.00358318	0.98	0.979	0.75	0.919	0.145	NA	NA	NA	NA	NA	NA	NA	NA	NA	NA	NA	NA	shSox2	chr9	-	123088968	123089156	123084295	123084310	123100262
ENSMUSG00000025871.18	SE	4833439L19Rik	shHnrnpk	chr13	-	54564184	54564272	54559197	54559324	54565181	54565356	45567	1	0	2	3	6	2	1	2	237	149	0.000274861	0.0439128	0.239	0	0.79	0.386	-0.469	NA	NA	NA	NA	NA	NA	NA	NA	NA	NA	NA	NA	shSox2	chr13	-	54564184	54564619	54559197	54559324	54565181
ENSMUSG00000025871.18	SE	4833439L19Rik	shHnrnpk	chr13	-	54564184	54564619	54559197	54559324	54565181	54565435	78951	1	0	2	3	6	5	1	2	298	149	4.04988e-05	0.0123229	0.2	0	0.75	0.556	-0.553	NA	NA	NA	NA	NA	NA	NA	NA	NA	NA	NA	NA	shSox2	chr13	-	54564184	54564619	54559197	54559324	54565181
ENSMUSG00000025925.14	SE	Terf1	shHnrnpk	chr1	+	15819650	15819763	15813040	15813162	15838181	15838288	6873	0	1	1	1	1	9	1	0	262	149	0.000405805	0.0553259	0	0.363	0.363	1	-0.5	NA	NA	NA	NA	NA	NA	NA	NA	NA	NA	NA	NA	shSox2	chr1	+	15819650	15819763	15813040	15813162	15838181
ENSMUSG00000025968.16	A3SS	Ndufs1	shHnrnpk	chr1	-	NA	NA	NA	NA	NA	NA	21879	1	2	0	0	2	0	2	2	184	149	5.31545e-06	0.00486569	1	1	0.447	0	0.776	NA	NA	NA	NA	NA	NA	63164729	63164895	63164729	63164860	63169228	63169336	shSox2	chr1	-	NA	NA	NA	NA	NA
ENSMUSG00000026126.15	RI	Ptpn18	shHnrnpk	chr1	+	NA	NA	34463106	34463183	34463268	34463364	2894	0	0	1	1	1	1	0	0	234	149	2.01952e-08	2.57237e-05	0	0	1	1	-1	34463106	34463364	NA	NA	NA	NA	NA	NA	NA	NA	NA	NA	shSox2	chr1	+	NA	NA	34463106	34463183	34463268
ENSMUSG00000026238.14	SE	Ptma	shHnrnpk	chr1	+	86529437	86529552	86529172	86529244	86529730	86529745	53913	8920	8838	26	48	11910	8009	88	95	264	149	0.000313335	0.0479975	0.995	0.99	0.987	0.979	0.009	NA	NA	NA	NA	NA	NA	NA	NA	NA	NA	NA	NA	shSox2	chr1	+	86529437	86529552	86529172	86529244	86529730
ENSMUSG00000026238.14	SE	Ptma	shHnrnpk	chr1	+	86529437	86529552	86529172	86529244	86529730	86529745	53913	8920	8838	26	48	11910	8009	88	95	264	149	0.000313335	0.0479975	0.995	0.99	0.987	0.979	0.009	NA	NA	NA	NA	NA	NA	NA	NA	NA	NA	NA	NA	shSox2	chr1	+	86529524	86529552	86529172	86529244	86529730
ENSMUSG00000026238.14	SE	Ptma	shHnrnpk	chr1	+	86529437	86529552	86529172	86529244	86529730	86529745	53913	8920	8838	26	48	11910	8009	88	95	264	149	0.000313335	0.0479975	0.995	0.99	0.987	0.979	0.009	NA	NA	NA	NA	NA	NA	NA	NA	NA	NA	NA	NA	shSox2	chr1	+	86529530	86529552	86529172	86529244	86529730
ENSMUSG00000026238.14	SE	Ptma	shHnrnpk	chr1	+	86529437	86529552	86529172	86529244	86529730	86529745	53913	8920	8838	26	48	11910	8009	88	95	264	149	0.000313335	0.0479975	0.995	0.99	0.987	0.979	0.009	NA	NA	NA	NA	NA	NA	NA	NA	NA	NA	NA	NA	shSox2	chr1	+	86529533	86529552	86529172	86529244	86529730
ENSMUSG00000026238.14	SE	Ptma	shHnrnpk	chr1	+	86529437	86529552	86529172	86529244	86529730	86529745	53913	8920	8838	26	48	11910	8009	88	95	264	149	0.000313335	0.0479975	0.995	0.99	0.987	0.979	0.009	NA	NA	NA	NA	NA	NA	NA	NA	NA	NA	NA	NA	shSox2	chr1	+	86529536	86529552	86529172	86529244	86529730
ENSMUSG00000026238.14	SE	Ptma	shHnrnpk	chr1	+	86529455	86529516	86529172	86529244	86529730	86529804	53923	8372	8128	26	48	7627	8420	88	95	210	149	0.000426772	0.057482	0.996	0.992	0.984	0.984	0.01	NA	NA	NA	NA	NA	NA	NA	NA	NA	NA	NA	NA	shSox2	chr1	+	86529437	86529552	86529172	86529244	86529730
ENSMUSG00000026238.14	SE	Ptma	shHnrnpk	chr1	+	86529455	86529516	86529172	86529244	86529730	86529804	53923	8372	8128	26	48	7627	8420	88	95	210	149	0.000426772	0.057482	0.996	0.992	0.984	0.984	0.01	NA	NA	NA	NA	NA	NA	NA	NA	NA	NA	NA	NA	shSox2	chr1	+	86529524	86529552	86529172	86529244	86529730
ENSMUSG00000026238.14	SE	Ptma	shHnrnpk	chr1	+	86529455	86529516	86529172	86529244	86529730	86529804	53923	8372	8128	26	48	7627	8420	88	95	210	149	0.000426772	0.057482	0.996	0.992	0.984	0.984	0.01	NA	NA	NA	NA	NA	NA	NA	NA	NA	NA	NA	NA	shSox2	chr1	+	86529530	86529552	86529172	86529244	86529730
ENSMUSG00000026238.14	SE	Ptma	shHnrnpk	chr1	+	86529455	86529516	86529172	86529244	86529730	86529804	53923	8372	8128	26	48	7627	8420	88	95	210	149	0.000426772	0.057482	0.996	0.992	0.984	0.984	0.01	NA	NA	NA	NA	NA	NA	NA	NA	NA	NA	NA	NA	shSox2	chr1	+	86529533	86529552	86529172	86529244	86529730
ENSMUSG00000026238.14	SE	Ptma	shHnrnpk	chr1	+	86529455	86529516	86529172	86529244	86529730	86529804	53923	8372	8128	26	48	7627	8420	88	95	210	149	0.000426772	0.057482	0.996	0.992	0.984	0.984	0.01	NA	NA	NA	NA	NA	NA	NA	NA	NA	NA	NA	NA	shSox2	chr1	+	86529536	86529552	86529172	86529244	86529730
ENSMUSG00000026238.14	SE	Ptma	shHnrnpk	chr1	+	86529455	86529546	86529172	86529244	86529730	86529804	53924	9815	9410	26	48	9169	9710	88	95	240	149	0.000968365	0.0925122	0.996	0.992	0.985	0.984	0.01	NA	NA	NA	NA	NA	NA	NA	NA	NA	NA	NA	NA	shSox2	chr1	+	86529437	86529552	86529172	86529244	86529730
ENSMUSG00000026238.14	SE	Ptma	shHnrnpk	chr1	+	86529455	86529546	86529172	86529244	86529730	86529804	53924	9815	9410	26	48	9169	9710	88	95	240	149	0.000968365	0.0925122	0.996	0.992	0.985	0.984	0.01	NA	NA	NA	NA	NA	NA	NA	NA	NA	NA	NA	NA	shSox2	chr1	+	86529524	86529552	86529172	86529244	86529730
ENSMUSG00000026238.14	SE	Ptma	shHnrnpk	chr1	+	86529455	86529546	86529172	86529244	86529730	86529804	53924	9815	9410	26	48	9169	9710	88	95	240	149	0.000968365	0.0925122	0.996	0.992	0.985	0.984	0.01	NA	NA	NA	NA	NA	NA	NA	NA	NA	NA	NA	NA	shSox2	chr1	+	86529530	86529552	86529172	86529244	86529730
ENSMUSG00000026238.14	SE	Ptma	shHnrnpk	chr1	+	86529455	86529546	86529172	86529244	86529730	86529804	53924	9815	9410	26	48	9169	9710	88	95	240	149	0.000968365	0.0925122	0.996	0.992	0.985	0.984	0.01	NA	NA	NA	NA	NA	NA	NA	NA	NA	NA	NA	NA	shSox2	chr1	+	86529533	86529552	86529172	86529244	86529730
ENSMUSG00000026238.14	SE	Ptma	shHnrnpk	chr1	+	86529455	86529546	86529172	86529244	86529730	86529804	53924	9815	9410	26	48	9169	9710	88	95	240	149	0.000968365	0.0925122	0.996	0.992	0.985	0.984	0.01	NA	NA	NA	NA	NA	NA	NA	NA	NA	NA	NA	NA	shSox2	chr1	+	86529536	86529552	86529172	86529244	86529730
ENSMUSG00000026238.14	SE	Ptma	shHnrnpk	chr1	+	86529524	86529552	86529172	86529244	86529730	86529745	53931	3362	2610	26	48	4213	2514	88	95	177	149	1.35522e-06	0.000996923	0.991	0.979	0.976	0.957	0.019	NA	NA	NA	NA	NA	NA	NA	NA	NA	NA	NA	NA	shSox2	chr1	+	86529437	86529552	86529172	86529244	86529730
ENSMUSG00000026238.14	SE	Ptma	shHnrnpk	chr1	+	86529524	86529552	86529172	86529244	86529730	86529745	53931	3362	2610	26	48	4213	2514	88	95	177	149	1.35522e-06	0.000996923	0.991	0.979	0.976	0.957	0.019	NA	NA	NA	NA	NA	NA	NA	NA	NA	NA	NA	NA	shSox2	chr1	+	86529524	86529552	86529172	86529244	86529730
ENSMUSG00000026238.14	SE	Ptma	shHnrnpk	chr1	+	86529524	86529552	86529172	86529244	86529730	86529745	53931	3362	2610	26	48	4213	2514	88	95	177	149	1.35522e-06	0.000996923	0.991	0.979	0.976	0.957	0.019	NA	NA	NA	NA	NA	NA	NA	NA	NA	NA	NA	NA	shSox2	chr1	+	86529530	86529552	86529172	86529244	86529730
ENSMUSG00000026238.14	SE	Ptma	shHnrnpk	chr1	+	86529524	86529552	86529172	86529244	86529730	86529745	53931	3362	2610	26	48	4213	2514	88	95	177	149	1.35522e-06	0.000996923	0.991	0.979	0.976	0.957	0.019	NA	NA	NA	NA	NA	NA	NA	NA	NA	NA	NA	NA	shSox2	chr1	+	86529533	86529552	86529172	86529244	86529730
ENSMUSG00000026238.14	SE	Ptma	shHnrnpk	chr1	+	86529524	86529552	86529172	86529244	86529730	86529745	53931	3362	2610	26	48	4213	2514	88	95	177	149	1.35522e-06	0.000996923	0.991	0.979	0.976	0.957	0.019	NA	NA	NA	NA	NA	NA	NA	NA	NA	NA	NA	NA	shSox2	chr1	+	86529536	86529552	86529172	86529244	86529730
ENSMUSG00000026238.14	SE	Ptma	shHnrnpk	chr1	+	86529530	86529552	86529172	86529244	86529730	86529745	53939	2410	1613	26	48	2802	1594	88	95	171	149	6.57191e-07	0.000580524	0.988	0.967	0.965	0.936	0.027	NA	NA	NA	NA	NA	NA	NA	NA	NA	NA	NA	NA	shSox2	chr1	+	86529437	86529552	86529172	86529244	86529730
ENSMUSG00000026238.14	SE	Ptma	shHnrnpk	chr1	+	86529530	86529552	86529172	86529244	86529730	86529745	53939	2410	1613	26	48	2802	1594	88	95	171	149	6.57191e-07	0.000580524	0.988	0.967	0.965	0.936	0.027	NA	NA	NA	NA	NA	NA	NA	NA	NA	NA	NA	NA	shSox2	chr1	+	86529524	86529552	86529172	86529244	86529730
ENSMUSG00000026238.14	SE	Ptma	shHnrnpk	chr1	+	86529530	86529552	86529172	86529244	86529730	86529745	53939	2410	1613	26	48	2802	1594	88	95	171	149	6.57191e-07	0.000580524	0.988	0.967	0.965	0.936	0.027	NA	NA	NA	NA	NA	NA	NA	NA	NA	NA	NA	NA	shSox2	chr1	+	86529530	86529552	86529172	86529244	86529730
ENSMUSG00000026238.14	SE	Ptma	shHnrnpk	chr1	+	86529530	86529552	86529172	86529244	86529730	86529745	53939	2410	1613	26	48	2802	1594	88	95	171	149	6.57191e-07	0.000580524	0.988	0.967	0.965	0.936	0.027	NA	NA	NA	NA	NA	NA	NA	NA	NA	NA	NA	NA	shSox2	chr1	+	86529533	86529552	86529172	86529244	86529730
ENSMUSG00000026238.14	SE	Ptma	shHnrnpk	chr1	+	86529530	86529552	86529172	86529244	86529730	86529745	53939	2410	1613	26	48	2802	1594	88	95	171	149	6.57191e-07	0.000580524	0.988	0.967	0.965	0.936	0.027	NA	NA	NA	NA	NA	NA	NA	NA	NA	NA	NA	NA	shSox2	chr1	+	86529536	86529552	86529172	86529244	86529730
ENSMUSG00000026238.14	SE	Ptma	shHnrnpk	chr1	+	86529536	86529552	86529172	86529244	86529730	86529745	53947	1725	1087	26	48	1871	1063	88	95	165	149	1.92349e-07	0.000204381	0.984	0.953	0.95	0.91	0.038	NA	NA	NA	NA	NA	NA	NA	NA	NA	NA	NA	NA	shSox2	chr1	+	86529437	86529552	86529172	86529244	86529730
ENSMUSG00000026238.14	SE	Ptma	shHnrnpk	chr1	+	86529536	86529552	86529172	86529244	86529730	86529745	53947	1725	1087	26	48	1871	1063	88	95	165	149	1.92349e-07	0.000204381	0.984	0.953	0.95	0.91	0.038	NA	NA	NA	NA	NA	NA	NA	NA	NA	NA	NA	NA	shSox2	chr1	+	86529524	86529552	86529172	86529244	86529730
ENSMUSG00000026238.14	SE	Ptma	shHnrnpk	chr1	+	86529536	86529552	86529172	86529244	86529730	86529745	53947	1725	1087	26	48	1871	1063	88	95	165	149	1.92349e-07	0.000204381	0.984	0.953	0.95	0.91	0.038	NA	NA	NA	NA	NA	NA	NA	NA	NA	NA	NA	NA	shSox2	chr1	+	86529530	86529552	86529172	86529244	86529730
ENSMUSG00000026238.14	SE	Ptma	shHnrnpk	chr1	+	86529536	86529552	86529172	86529244	86529730	86529745	53947	1725	1087	26	48	1871	1063	88	95	165	149	1.92349e-07	0.000204381	0.984	0.953	0.95	0.91	0.038	NA	NA	NA	NA	NA	NA	NA	NA	NA	NA	NA	NA	shSox2	chr1	+	86529533	86529552	86529172	86529244	86529730
ENSMUSG00000026238.14	SE	Ptma	shHnrnpk	chr1	+	86529536	86529552	86529172	86529244	86529730	86529745	53947	1725	1087	26	48	1871	1063	88	95	165	149	1.92349e-07	0.000204381	0.984	0.953	0.95	0.91	0.038	NA	NA	NA	NA	NA	NA	NA	NA	NA	NA	NA	NA	shSox2	chr1	+	86529536	86529552	86529172	86529244	86529730
ENSMUSG00000026245.16	SE	Farsb	shHnrnpk	chr1	-	78482307	78482363	78479956	78480111	78488784	78488795	17655	678	700	4	3	601	724	8	24	205	149	7.76882e-05	0.0191539	0.992	0.994	0.982	0.956	0.024	NA	NA	NA	NA	NA	NA	NA	NA	NA	NA	NA	NA	shSox2	chr1	-	78482307	78482363	78479956	78480111	78488784
ENSMUSG00000026288.14	A3SS	Inpp5d	shHnrnpk	chr1	+	NA	NA	NA	NA	NA	NA	23085	0	1	16	4	3	7	9	10	298	149	0.000332631	0.0891546	0	0.111	0.143	0.259	-0.146	NA	NA	NA	NA	NA	NA	87707863	87708209	87708080	87708209	87705933	87706023	shSox2	chr1	+	NA	NA	NA	NA	NA
ENSMUSG00000026289.15	A3SS	Atg16l1	shHnrnpk	chr1	+	NA	NA	NA	NA	NA	NA	18335	10	11	0	0	18	10	6	1	298	149	2.66011e-05	0.0150903	1	1	0.6	0.833	0.284	NA	NA	NA	NA	NA	NA	87774812	87775157	87775080	87775157	87774144	87774231	shSox2	chr1	+	NA	NA	NA	NA	NA
ENSMUSG00000026289.15	SE	Atg16l1	shHnrnpk	chr1	+	87774812	87774869	87774144	87774231	87775080	87775128	14662	7	4	0	0	7	3	6	1	206	149	2.30491e-06	0.00149799	1	1	0.458	0.685	0.428	NA	NA	NA	NA	NA	NA	NA	NA	NA	NA	NA	NA	shSox2	chr1	+	87774812	87774869	87774144	87774231	87775080
ENSMUSG00000026380.10	SE	Tfcp2l1	shHnrnpk	chr1	+	118637598	118637751	118627944	118628102	118652300	118652377	64336	1	0	9	14	6	5	8	6	298	149	1.94657e-05	0.00712053	0.053	0	0.273	0.294	-0.257	NA	NA	NA	NA	NA	NA	NA	NA	NA	NA	NA	NA	shSox2	chr1	+	118632241	118632393	118627944	118628102	118652300
ENSMUSG00000026380.10	SE	Tfcp2l1	shHnrnpk	chr1	+	118637598	118637751	118627944	118628102	118652300	118652377	64336	1	0	9	14	6	5	8	6	298	149	1.94657e-05	0.00712053	0.053	0	0.273	0.294	-0.257	NA	NA	NA	NA	NA	NA	NA	NA	NA	NA	NA	NA	shSox2	chr1	+	118637598	118637751	118632241	118632393	118652300
ENSMUSG00000026504.17	SE	Sdccag8	shHnrnpk	chr1	+	176828869	176828983	176814659	176815055	176831056	176831182	32036	2	2	4	1	3	4	0	0	263	149	5.83201e-07	0.000534795	0.221	0.531	1	1	-0.624	NA	NA	NA	NA	NA	NA	NA	NA	NA	NA	NA	NA	shSox2	chr1	+	176828869	176828983	176814659	176815055	176831056
ENSMUSG00000026662.13	SE	Sephs1	shHnrnpk	chr2	+	4896688	4896779	4884331	4884605	4905471	4905533	20610	0	0	1	1	3	7	3	0	240	149	1.00725e-06	0.000842833	0	0	0.383	1	-0.692	NA	NA	NA	NA	NA	NA	NA	NA	NA	NA	NA	NA	shSox2	chr2	+	4896688	4896779	4881563	4881860	4905471
ENSMUSG00000026662.13	SE	Sephs1	shHnrnpk	chr2	+	4896688	4896779	4884331	4884605	4905471	4905533	20610	0	0	1	1	3	7	3	0	240	149	1.00725e-06	0.000842833	0	0	0.383	1	-0.692	NA	NA	NA	NA	NA	NA	NA	NA	NA	NA	NA	NA	shSox2	chr2	+	4896688	4896779	4884331	4884605	4905471
ENSMUSG00000026767.12	A5SS	Mindy3	shHnrnpk	chr2	-	NA	NA	NA	NA	NA	NA	14030	3	1	2	0	0	0	3	6	157	149	4.00305e-05	0.0156856	0.587	1	0	0	0.793	NA	NA	NA	NA	NA	NA	12419150	12419449	12419158	12419449	12364505	12364519	shSox2	chr2	-	NA	NA	NA	NA	NA
ENSMUSG00000026930.15	SE	Gpsm1	shHnrnpk	chr2	+	26340404	26340584	26339430	26339706	26344601	26344758	16769	3	2	5	1	2	5	1	0	298	149	0.000871533	0.087633	0.231	0.5	0.5	1	-0.385	NA	NA	NA	NA	NA	NA	NA	NA	NA	NA	NA	NA	shSox2	chr2	+	26340404	26340584	26339430	26339706	26344601
ENSMUSG00000026930.15	SE	Gpsm1	shHnrnpk	chr2	+	26340404	26340584	26339430	26339706	26344601	26344758	16769	3	2	5	1	2	5	1	0	298	149	0.000871533	0.087633	0.231	0.5	0.5	1	-0.385	NA	NA	NA	NA	NA	NA	NA	NA	NA	NA	NA	NA	shSox2	chr2	+	26340404	26340560	26339430	26339706	26344601
ENSMUSG00000026941.16	A5SS	Mamdc4	shHnrnpk	chr2	-	NA	NA	NA	NA	NA	NA	13734	3	3	0	0	3	0	3	1	178	149	0.000103043	0.0295059	1	1	0.456	0	0.772	NA	NA	NA	NA	NA	NA	25564575	25564710	25564604	25564710	25564351	25564479	shSox2	chr2	-	NA	NA	NA	NA	NA
ENSMUSG00000026965.12	RI	Anapc2	shHnrnpk	chr2	+	NA	NA	25272914	25273537	25273799	25273932	2016	21	10	128	159	35	46	127	130	298	149	5.99801e-06	0.00277817	0.076	0.03	0.121	0.15	-0.083	25272914	25273932	NA	NA	NA	NA	NA	NA	NA	NA	NA	NA	shSox2	chr2	+	NA	NA	25272914	25273537	25273799
ENSMUSG00000027185.15	RI	Nat10	shHnrnpk	chr2	-	NA	NA	103734374	103734525	103734865	103734990	2232	15	12	156	134	39	17	123	129	298	149	0.000956901	0.069982	0.046	0.043	0.137	0.062	-0.055	103734374	103734990	NA	NA	NA	NA	NA	NA	NA	NA	NA	NA	shSox2	chr2	-	NA	NA	103747978	103748086	103748175
ENSMUSG00000027203.15	MXE	Dut	shHnrnpk	chr2	+	NA	NA	125247189	125247401	125250972	125251017	2988	23	25	985	992	45	37	885	849	282	241	0.00120022	0.0858521	0.02	0.021	0.042	0.036	-0.018	NA	NA	125247763	125247896	125249165	125249257	NA	NA	NA	NA	NA	NA	shSox2	chr2	+	NA	NA	125247189	125247401	125250972
ENSMUSG00000027217.13	SE	Tspan18	shHnrnpk	chr2	-	93312146	93312490	93311946	93312027	93334271	93334505	52155	3	1	0	1	0	1	2	1	298	149	0.000108849	0.0236574	1	0.333	0	0.333	0.5	NA	NA	NA	NA	NA	NA	NA	NA	NA	NA	NA	NA	shSox2	chr2	-	93312146	93312490	93311946	93312027	93334271
ENSMUSG00000027233.4	RI	Patl2	shHnrnpk	chr2	-	NA	NA	122124618	122124752	122124846	122124956	12639	2	3	57	60	11	5	48	27	243	149	0.000653194	0.0564062	0.021	0.03	0.123	0.102	-0.087	122124618	122124956	NA	NA	NA	NA	NA	NA	NA	NA	NA	NA	shSox2	chr2	-	NA	NA	122124846	122124900	122125081
ENSMUSG00000027315.13	SE	Spint1	shHnrnpk	chr2	+	119248010	119248181	119246372	119246647	119248756	119248902	26071	182	169	4	1	204	242	15	9	298	149	0.00084346	0.0864656	0.958	0.988	0.872	0.931	0.072	NA	NA	NA	NA	NA	NA	NA	NA	NA	NA	NA	NA	shSox2	chr2	+	119248010	119248181	119246372	119246647	119248756
ENSMUSG00000027315.13	SE	Spint1	shHnrnpk	chr2	+	119248010	119248181	119246372	119246647	119248756	119248902	26071	182	169	4	1	204	242	15	9	298	149	0.00084346	0.0864656	0.958	0.988	0.872	0.931	0.072	NA	NA	NA	NA	NA	NA	NA	NA	NA	NA	NA	NA	shSox2	chr2	+	119248355	119248403	119246372	119246647	119248756
ENSMUSG00000027315.13	SE	Spint1	shHnrnpk	chr2	+	119248010	119248181	119246372	119246647	119248756	119248902	26071	182	169	4	1	204	242	15	9	298	149	0.00084346	0.0864656	0.958	0.988	0.872	0.931	0.072	NA	NA	NA	NA	NA	NA	NA	NA	NA	NA	NA	NA	shSox2	chr2	+	119248010	119248399	119246372	119246647	119248756
ENSMUSG00000027315.13	SE	Spint1	shHnrnpk	chr2	+	119248010	119248181	119246372	119246647	119248756	119248902	26071	182	169	4	1	204	242	15	9	298	149	0.00084346	0.0864656	0.958	0.988	0.872	0.931	0.072	NA	NA	NA	NA	NA	NA	NA	NA	NA	NA	NA	NA	shSox2	chr2	+	119248354	119248403	119246596	119246647	119248756
ENSMUSG00000027315.13	SE	Spint1	shHnrnpk	chr2	+	119248355	119248403	119246372	119246647	119248756	119248902	26072	79	65	4	1	68	84	15	9	197	149	0.000313195	0.0479975	0.937	0.98	0.774	0.876	0.134	NA	NA	NA	NA	NA	NA	NA	NA	NA	NA	NA	NA	shSox2	chr2	+	119248010	119248181	119246372	119246647	119248756
ENSMUSG00000027315.13	SE	Spint1	shHnrnpk	chr2	+	119248355	119248403	119246372	119246647	119248756	119248902	26072	79	65	4	1	68	84	15	9	197	149	0.000313195	0.0479975	0.937	0.98	0.774	0.876	0.134	NA	NA	NA	NA	NA	NA	NA	NA	NA	NA	NA	NA	shSox2	chr2	+	119248355	119248403	119246372	119246647	119248756
ENSMUSG00000027315.13	SE	Spint1	shHnrnpk	chr2	+	119248355	119248403	119246372	119246647	119248756	119248902	26072	79	65	4	1	68	84	15	9	197	149	0.000313195	0.0479975	0.937	0.98	0.774	0.876	0.134	NA	NA	NA	NA	NA	NA	NA	NA	NA	NA	NA	NA	shSox2	chr2	+	119248010	119248399	119246372	119246647	119248756
ENSMUSG00000027315.13	SE	Spint1	shHnrnpk	chr2	+	119248355	119248403	119246372	119246647	119248756	119248902	26072	79	65	4	1	68	84	15	9	197	149	0.000313195	0.0479975	0.937	0.98	0.774	0.876	0.134	NA	NA	NA	NA	NA	NA	NA	NA	NA	NA	NA	NA	shSox2	chr2	+	119248354	119248403	119246596	119246647	119248756
ENSMUSG00000027315.13	SE	Spint1	shHnrnpk	chr2	+	119248010	119248399	119246372	119246647	119248756	119249527	65310	180	169	4	1	203	238	15	9	298	149	0.000808887	0.0846057	0.957	0.988	0.871	0.93	0.072	NA	NA	NA	NA	NA	NA	NA	NA	NA	NA	NA	NA	shSox2	chr2	+	119248010	119248181	119246372	119246647	119248756
ENSMUSG00000027315.13	SE	Spint1	shHnrnpk	chr2	+	119248010	119248399	119246372	119246647	119248756	119249527	65310	180	169	4	1	203	238	15	9	298	149	0.000808887	0.0846057	0.957	0.988	0.871	0.93	0.072	NA	NA	NA	NA	NA	NA	NA	NA	NA	NA	NA	NA	shSox2	chr2	+	119248355	119248403	119246372	119246647	119248756
ENSMUSG00000027315.13	SE	Spint1	shHnrnpk	chr2	+	119248010	119248399	119246372	119246647	119248756	119249527	65310	180	169	4	1	203	238	15	9	298	149	0.000808887	0.0846057	0.957	0.988	0.871	0.93	0.072	NA	NA	NA	NA	NA	NA	NA	NA	NA	NA	NA	NA	shSox2	chr2	+	119248010	119248399	119246372	119246647	119248756
ENSMUSG00000027315.13	SE	Spint1	shHnrnpk	chr2	+	119248010	119248399	119246372	119246647	119248756	119249527	65310	180	169	4	1	203	238	15	9	298	149	0.000808887	0.0846057	0.957	0.988	0.871	0.93	0.072	NA	NA	NA	NA	NA	NA	NA	NA	NA	NA	NA	NA	shSox2	chr2	+	119248354	119248403	119246596	119246647	119248756
ENSMUSG00000027315.13	SE	Spint1	shHnrnpk	chr2	+	119248354	119248403	119246596	119246647	119248756	119248902	65312	78	63	4	1	68	84	15	9	198	149	0.000376175	0.0532239	0.936	0.979	0.773	0.875	0.133	NA	NA	NA	NA	NA	NA	NA	NA	NA	NA	NA	NA	shSox2	chr2	+	119248010	119248181	119246372	119246647	119248756
ENSMUSG00000027315.13	SE	Spint1	shHnrnpk	chr2	+	119248354	119248403	119246596	119246647	119248756	119248902	65312	78	63	4	1	68	84	15	9	198	149	0.000376175	0.0532239	0.936	0.979	0.773	0.875	0.133	NA	NA	NA	NA	NA	NA	NA	NA	NA	NA	NA	NA	shSox2	chr2	+	119248355	119248403	119246372	119246647	119248756
ENSMUSG00000027315.13	SE	Spint1	shHnrnpk	chr2	+	119248354	119248403	119246596	119246647	119248756	119248902	65312	78	63	4	1	68	84	15	9	198	149	0.000376175	0.0532239	0.936	0.979	0.773	0.875	0.133	NA	NA	NA	NA	NA	NA	NA	NA	NA	NA	NA	NA	shSox2	chr2	+	119248010	119248399	119246372	119246647	119248756
ENSMUSG00000027315.13	SE	Spint1	shHnrnpk	chr2	+	119248354	119248403	119246596	119246647	119248756	119248902	65312	78	63	4	1	68	84	15	9	198	149	0.000376175	0.0532239	0.936	0.979	0.773	0.875	0.133	NA	NA	NA	NA	NA	NA	NA	NA	NA	NA	NA	NA	shSox2	chr2	+	119248354	119248403	119246596	119246647	119248756
ENSMUSG00000027331.15	MXE	Knstrn	shHnrnpk	chr2	+	NA	NA	118828958	118829014	118831552	118831627	6976	1	2	2	0	0	1	4	3	269	298	0.000914775	0.0742075	0.356	1	0	0.27	0.543	NA	NA	118829636	118829756	118830811	118830969	NA	NA	NA	NA	NA	NA	shSox2	chr2	+	NA	NA	118828958	118829014	118831552
ENSMUSG00000027331.15	MXE	Knstrn	shHnrnpk	chr2	+	NA	NA	118828958	118829014	118831552	118831627	6976	1	2	2	0	0	1	4	3	269	298	0.000914775	0.0742075	0.356	1	0	0.27	0.543	NA	NA	118829636	118829756	118830811	118830969	NA	NA	NA	NA	NA	NA	shSox2	chr2	+	NA	NA	118828958	118829014	118831552
ENSMUSG00000027331.15	MXE	Knstrn	shHnrnpk	chr2	+	NA	NA	118828958	118829014	118831552	118831627	6977	1	2	2	0	0	1	4	2	269	298	0.00100545	0.0783282	0.356	1	0	0.356	0.5	NA	NA	118829636	118829756	118830815	118830969	NA	NA	NA	NA	NA	NA	shSox2	chr2	+	NA	NA	118828958	118829014	118831552
ENSMUSG00000027331.15	MXE	Knstrn	shHnrnpk	chr2	+	NA	NA	118828958	118829014	118831552	118831627	6977	1	2	2	0	0	1	4	2	269	298	0.00100545	0.0783282	0.356	1	0	0.356	0.5	NA	NA	118829636	118829756	118830815	118830969	NA	NA	NA	NA	NA	NA	shSox2	chr2	+	NA	NA	118828958	118829014	118831552
ENSMUSG00000027523.20	SE	Gnas	shHnrnpk	chr2	+	174288490	174288586	174284603	174285477	174334211	174334284	26937	3	1	18	13	22	11	31	12	245	149	8.10166e-05	0.0197932	0.092	0.045	0.301	0.358	-0.261	NA	NA	NA	NA	NA	NA	NA	NA	NA	NA	NA	NA	shSox2	chr2	+	174328107	174330434	174327767	174327941	174334211
ENSMUSG00000027630.13	SE	Tbl1xr1	shHnrnpk	chr3	+	22089412	22089503	22077283	22077427	22148941	22149008	66817	2	3	0	0	0	1	2	1	240	149	3.11983e-06	0.00183197	1	1	0	0.383	0.808	NA	NA	NA	NA	NA	NA	NA	NA	NA	NA	NA	NA	shSox2	chr3	+	22089412	22089522	22077283	22077427	22148941
ENSMUSG00000027630.13	SE	Tbl1xr1	shHnrnpk	chr3	+	22089412	22089503	22077283	22077427	22148941	22149008	66817	2	3	0	0	0	1	2	1	240	149	3.11983e-06	0.00183197	1	1	0	0.383	0.808	NA	NA	NA	NA	NA	NA	NA	NA	NA	NA	NA	NA	shSox2	chr3	+	22089412	22089503	22077283	22077427	22148941
ENSMUSG00000027763.13	SE	Mbnl1	shHnrnpk	chr3	+	60596718	60596829	60595640	60595764	60603693	60603894	28838	0	1	12	12	1	8	6	7	260	149	0.000245111	0.0408158	0	0.046	0.087	0.396	-0.218	NA	NA	NA	NA	NA	NA	NA	NA	NA	NA	NA	NA	shSox2	chr3	+	60621422	60621458	60615619	60615773	60622145
ENSMUSG00000027806.9	SE	Tsc22d2	shHnrnpk	chr3	+	58437316	58437475	58428227	58428299	58459330	58459382	16008	0	1	4	7	3	6	4	5	298	149	0.000172281	0.0319465	0	0.067	0.273	0.375	-0.29	NA	NA	NA	NA	NA	NA	NA	NA	NA	NA	NA	NA	shSox2	chr3	+	58437316	58437475	58428227	58428299	58459330
ENSMUSG00000027900.15	MXE	Dram2	shHnrnpk	chr3	+	NA	NA	106548905	106548985	106555163	106555308	8404	3	1	1	0	1	1	3	3	298	278	0.000241053	0.0314365	0.737	1	0.237	0.237	0.632	NA	NA	106550502	106550675	106552155	106552284	NA	NA	NA	NA	NA	NA	shSox2	chr3	+	NA	NA	106552155	106552280	106566044
ENSMUSG00000027900.15	SE	Dram2	shHnrnpk	chr3	+	106550498	106550675	106548905	106548985	106552155	106552280	15395	4	11	1	0	6	3	2	3	298	149	0.000841276	0.086374	0.667	1	0.6	0.333	0.367	NA	NA	NA	NA	NA	NA	NA	NA	NA	NA	NA	NA	shSox2	chr3	+	106550498	106550675	106547830	106547920	106555163
ENSMUSG00000027900.15	SE	Dram2	shHnrnpk	chr3	+	106550502	106550675	106548905	106548985	106552155	106552280	58092	4	9	1	0	5	3	2	3	298	149	0.000745582	0.0806301	0.667	1	0.556	0.333	0.389	NA	NA	NA	NA	NA	NA	NA	NA	NA	NA	NA	NA	shSox2	chr3	+	106550498	106550675	106547830	106547920	106555163
ENSMUSG00000028041.17	RI	Adam15	shHnrnpk	chr3	-	NA	NA	89345278	89345363	89345492	89345653	8886	3	3	84	80	12	6	47	58	278	149	0.000466148	0.0476668	0.019	0.02	0.12	0.053	-0.067	89345278	89345653	NA	NA	NA	NA	NA	NA	NA	NA	NA	NA	shSox2	chr3	-	NA	NA	89340400	89340472	89340712
ENSMUSG00000028078.14	SE	Dclk2	shHnrnpk	chr3	-	86789311	86789490	86787240	86787412	86789587	86789630	29257	8	2	2	2	4	5	0	0	298	149	0.000390695	0.0545085	0.667	0.333	1	1	-0.5	NA	NA	NA	NA	NA	NA	NA	NA	NA	NA	NA	NA	shSox2	chr3	-	86789311	86789490	86787240	86787412	86789587
ENSMUSG00000028078.14	SE	Dclk2	shHnrnpk	chr3	-	86789311	86789490	86787240	86787412	86789587	86789630	29257	8	2	2	2	4	5	0	0	298	149	0.000390695	0.0545085	0.667	0.333	1	1	-0.5	NA	NA	NA	NA	NA	NA	NA	NA	NA	NA	NA	NA	shSox2	chr3	-	86792778	86792920	86791994	86792111	86793816
ENSMUSG00000028082.14	MXE	Sh3d19	shHnrnpk	chr3	+	NA	NA	85971108	85971424	86040825	86040865	9460	1	2	1	0	0	1	2	1	236	213	4.97483e-05	0.00939875	0.474	1	0	0.474	0.5	NA	NA	85971658	85971745	85981621	85981685	NA	NA	NA	NA	NA	NA	shSox2	chr3	+	NA	NA	85971108	85971424	86040825
ENSMUSG00000028613.15	MXE	Lrp8	shHnrnpk	chr4	+	NA	NA	107847443	107847566	107851307	107851427	1434	3	1	1	1	0	0	2	4	272	188	0.000320407	0.0370973	0.675	0.409	0	0	0.542	NA	NA	107848280	107848403	107850103	107850142	NA	NA	NA	NA	NA	NA	shSox2	chr4	+	NA	NA	107847443	107847566	107851307
ENSMUSG00000028641.16	A3SS	P3h1	shHnrnpk	chr4	+	NA	NA	NA	NA	NA	NA	3472	4	1	82	76	17	8	78	51	298	149	1.42731e-05	0.00974367	0.024	0.007	0.098	0.073	-0.07	NA	NA	NA	NA	NA	NA	119246861	119247206	119247130	119247206	119246638	119246752	shSox2	chr4	+	NA	NA	NA	NA	NA
ENSMUSG00000028675.12	RI	Pnrc2	shHnrnpk	chr4	-	NA	NA	135872894	135873099	135873276	135873357	7975	14	11	0	1	15	5	4	4	298	149	0.000153928	0.0255738	1	0.846	0.652	0.385	0.405	135872894	135873357	NA	NA	NA	NA	NA	NA	NA	NA	NA	NA	shSox2	chr4	-	NA	NA	135872894	135873099	135873263
ENSMUSG00000028689.14	SE	Ccdc163	shHnrnpk	chr4	+	116714015	116714149	116710100	116710284	116714839	116714954	13056	19	6	3	2	16	17	0	0	283	149	0.000331678	0.0495502	0.769	0.612	1	1	-0.309	NA	NA	NA	NA	NA	NA	NA	NA	NA	NA	NA	NA	shSox2	chr4	+	116711285	116711439	116710100	116710284	116712371
ENSMUSG00000028689.14	SE	Ccdc163	shHnrnpk	chr4	+	116714015	116714149	116710100	116710284	116714839	116714954	13056	19	6	3	2	16	17	0	0	283	149	0.000331678	0.0495502	0.769	0.612	1	1	-0.309	NA	NA	NA	NA	NA	NA	NA	NA	NA	NA	NA	NA	shSox2	chr4	+	116711310	116711439	116710100	116710284	116712371
ENSMUSG00000028689.14	SE	Ccdc163	shHnrnpk	chr4	+	116714087	116714149	116710100	116710284	116714839	116714954	13059	6	6	3	2	11	13	0	0	211	149	0.000114096	0.024324	0.585	0.679	1	1	-0.368	NA	NA	NA	NA	NA	NA	NA	NA	NA	NA	NA	NA	shSox2	chr4	+	116711285	116711439	116710100	116710284	116712371
ENSMUSG00000028689.14	SE	Ccdc163	shHnrnpk	chr4	+	116714087	116714149	116710100	116710284	116714839	116714954	13059	6	6	3	2	11	13	0	0	211	149	0.000114096	0.024324	0.585	0.679	1	1	-0.368	NA	NA	NA	NA	NA	NA	NA	NA	NA	NA	NA	NA	shSox2	chr4	+	116711310	116711439	116710100	116710284	116712371
ENSMUSG00000028745.18	SE	Capzb	shHnrnpk	chr4	+	139288860	139288973	139287755	139287832	139291002	139291758	24396	12	12	868	773	9	54	722	775	262	149	7.34865e-05	0.0184935	0.008	0.009	0.007	0.038	-0.014	NA	NA	NA	NA	NA	NA	NA	NA	NA	NA	NA	NA	shSox2	chr4	+	139288860	139288973	139287755	139287832	139291002
ENSMUSG00000029060.17	MXE	Mib2	shHnrnpk	chr4	-	NA	NA	155661319	155661374	155667013	155667169	12170	1	1	12	3	2	5	3	2	261	298	0.00128857	0.0896788	0.087	0.276	0.432	0.741	-0.405	NA	NA	155663875	155664065	155666826	155666938	NA	NA	NA	NA	NA	NA	shSox2	chr4	-	NA	NA	155661319	155661374	155667013
ENSMUSG00000029095.17	SE	Ablim2	shHnrnpk	chr5	+	35873169	35873224	35857825	35857964	35874632	35874640	15664	2	2	0	0	3	0	4	4	204	149	2.33976e-09	8.08151e-06	1	1	0.354	0	0.823	NA	NA	NA	NA	NA	NA	NA	NA	NA	NA	NA	NA	shSox2	chr5	+	35873169	35873224	35857825	35857964	35874632
ENSMUSG00000029213.11	RI	Commd8	shHnrnpk	chr5	-	NA	NA	72165350	72165506	72165683	72165803	9549	3	3	5	9	10	6	4	1	298	149	0.00137466	0.0862716	0.231	0.143	0.556	0.75	-0.466	72165350	72165803	NA	NA	NA	NA	NA	NA	NA	NA	NA	NA	shSox2	chr5	-	NA	NA	72165350	72165506	72165683
ENSMUSG00000029267.17	SE	Mtf2	shHnrnpk	chr5	+	108069108	108069363	108065756	108065965	108080921	108081023	64467	2	2	2	2	3	9	0	1	298	149	0.000128368	0.0263593	0.333	0.333	1	0.818	-0.576	NA	NA	NA	NA	NA	NA	NA	NA	NA	NA	NA	NA	shSox2	chr5	+	108067459	108067572	108065756	108065965	108069165
ENSMUSG00000029267.17	SE	Mtf2	shHnrnpk	chr5	+	108069165	108069363	108065756	108065965	108080921	108081023	64489	4	5	2	2	4	12	0	1	298	149	0.00104756	0.0954593	0.5	0.556	1	0.857	-0.4	NA	NA	NA	NA	NA	NA	NA	NA	NA	NA	NA	NA	shSox2	chr5	+	108067459	108067572	108065756	108065965	108069165
ENSMUSG00000029458.14	A3SS	Brap	shHnrnpk	chr5	+	NA	NA	NA	NA	NA	NA	14282	2	2	1	1	0	0	1	1	180	149	8.68269e-05	0.034625	0.623	0.623	0	0	0.623	NA	NA	NA	NA	NA	NA	121665033	121665288	121665064	121665288	121663295	121663491	shSox2	chr5	+	NA	NA	NA	NA	NA
ENSMUSG00000029470.15	SE	P2rx4	shHnrnpk	chr5	+	122714398	122714546	122707543	122707787	122718312	122718384	21084	23	14	4	3	18	4	0	0	297	149	8.55067e-05	0.0203073	0.743	0.701	1	1	-0.278	NA	NA	NA	NA	NA	NA	NA	NA	NA	NA	NA	NA	shSox2	chr5	+	122727366	122727464	122727197	122727291	122727744
ENSMUSG00000029470.15	SE	P2rx4	shHnrnpk	chr5	+	122727398	122727464	122727197	122727291	122727744	122727840	21086	17	19	2	4	7	8	0	0	215	149	0.000642445	0.0740341	0.855	0.767	1	1	-0.189	NA	NA	NA	NA	NA	NA	NA	NA	NA	NA	NA	NA	shSox2	chr5	+	122727366	122727464	122727197	122727291	122727744
ENSMUSG00000029505.17	RI	Ep400	shHnrnpk	chr5	-	NA	NA	110675043	110675089	110675217	110675450	8258	14	6	4	4	12	6	0	1	277	149	0.000494313	0.0493828	0.653	0.447	1	0.763	-0.331	110675043	110675450	NA	NA	NA	NA	NA	NA	NA	NA	NA	NA	shSox2	chr5	-	NA	NA	110675043	110675089	110675217
ENSMUSG00000029769.16	SE	Ccdc136	shHnrnpk	chr6	+	29417931	29418153	29417071	29417578	29426624	29426953	16163	49	12	0	0	27	27	10	7	298	149	1.61552e-08	2.51499e-05	1	1	0.574	0.659	0.383	NA	NA	NA	NA	NA	NA	NA	NA	NA	NA	NA	NA	shSox2	chr6	+	29419101	29419383	29417071	29417578	29426624
ENSMUSG00000029769.16	SE	Ccdc136	shHnrnpk	chr6	+	29417931	29418153	29417071	29417578	29426624	29426953	16163	49	12	0	0	27	27	10	7	298	149	1.61552e-08	2.51499e-05	1	1	0.574	0.659	0.383	NA	NA	NA	NA	NA	NA	NA	NA	NA	NA	NA	NA	shSox2	chr6	+	29419101	29419383	29417931	29418153	29426624
ENSMUSG00000029769.16	SE	Ccdc136	shHnrnpk	chr6	+	29419101	29419383	29417071	29417578	29426624	29426948	16165	8	3	0	0	6	1	10	7	298	149	2.82609e-09	8.22527e-06	1	1	0.231	0.067	0.851	NA	NA	NA	NA	NA	NA	NA	NA	NA	NA	NA	NA	shSox2	chr6	+	29419101	29419383	29417071	29417578	29426624
ENSMUSG00000029769.16	SE	Ccdc136	shHnrnpk	chr6	+	29419101	29419383	29417071	29417578	29426624	29426948	16165	8	3	0	0	6	1	10	7	298	149	2.82609e-09	8.22527e-06	1	1	0.231	0.067	0.851	NA	NA	NA	NA	NA	NA	NA	NA	NA	NA	NA	NA	shSox2	chr6	+	29419101	29419383	29417931	29418153	29426624
ENSMUSG00000029860.16	SE	Zyx	shHnrnpk	chr6	+	42351269	42351362	42350945	42351148	42351474	42351607	8650	10	12	0	0	23	31	4	3	242	149	0.000332009	0.0495502	1	1	0.78	0.864	0.178	NA	NA	NA	NA	NA	NA	NA	NA	NA	NA	NA	NA	shSox2	chr6	+	42350945	42351148	42350032	42350476	42351474
ENSMUSG00000029860.16	SE	Zyx	shHnrnpk	chr6	+	42351269	42351362	42350945	42351148	42351474	42351607	8650	10	12	0	0	23	31	4	3	242	149	0.000332009	0.0495502	1	1	0.78	0.864	0.178	NA	NA	NA	NA	NA	NA	NA	NA	NA	NA	NA	NA	shSox2	chr6	+	42351269	42351362	42350945	42351148	42351474
ENSMUSG00000030168.13	SE	Adipor2	shHnrnpk	chr6	-	119358921	119359109	119357215	119357409	119359350	119359537	8204	507	498	4	9	459	499	12	28	298	149	0.000119027	0.025135	0.984	0.965	0.95	0.899	0.05	NA	NA	NA	NA	NA	NA	NA	NA	NA	NA	NA	NA	shSox2	chr6	-	119358921	119359109	119357215	119357409	119359350
ENSMUSG00000030254.16	SE	Rad18	shHnrnpk	chr6	-	112649594	112649852	112619849	112620904	112665277	112665338	55766	0	0	2	1	3	4	0	1	298	149	6.47067e-09	1.27398e-05	0	0	1	0.667	-0.834	NA	NA	NA	NA	NA	NA	NA	NA	NA	NA	NA	NA	shSox2	chr6	-	112675745	112675930	112665277	112665338	112686715
ENSMUSG00000030268.17	SE	Bcat1	shHnrnpk	chr6	-	145056860	145056952	145047291	145047363	145075888	145076184	60275	39	55	1437	1309	80	80	1334	1313	241	149	0.000543522	0.0671989	0.017	0.025	0.036	0.036	-0.015	NA	NA	NA	NA	NA	NA	NA	NA	NA	NA	NA	NA	shSox2	chr6	-	145056860	145056952	145047291	145047363	145075888
ENSMUSG00000030323.13	SE	Ift122	shHnrnpk	chr6	+	115862714	115862838	115853469	115853709	115864364	115864449	52787	5	1	0	0	4	1	2	2	273	149	5.14805e-05	0.0147373	1	1	0.522	0.214	0.632	NA	NA	NA	NA	NA	NA	NA	NA	NA	NA	NA	NA	shSox2	chr6	+	115882646	115882823	115881476	115881623	115884335
ENSMUSG00000030409.16	SE	Dmpk	shHnrnpk	chr7	+	19086892	19087041	19086488	19086584	19087239	19087333	6955	22	21	1	0	42	17	14	3	298	149	1.27674e-05	0.00524342	0.917	1	0.6	0.739	0.289	NA	NA	NA	NA	NA	NA	NA	NA	NA	NA	NA	NA	shSox2	chr7	+	19092207	19092254	19091938	19092036	19092417
ENSMUSG00000030498.15	SE	Gas2	shHnrnpk	chr7	+	51863997	51864093	51863500	51863647	51864281	51864369	69131	1	0	2	1	1	1	0	0	245	149	2.53507e-06	0.00160094	0.233	0	1	1	-0.883	NA	NA	NA	NA	NA	NA	NA	NA	NA	NA	NA	NA	shSox2	chr7	+	51863997	51864093	51863500	51863647	51864281
ENSMUSG00000030512.13	A5SS	Snrpa1	shHnrnpk	chr7	+	NA	NA	NA	NA	NA	NA	23623	2	1	5	4	5	4	0	1	298	149	5.85729e-06	0.0034886	0.167	0.111	1	0.667	-0.695	NA	NA	NA	NA	NA	NA	66069166	66069596	66069166	66069213	66070589	66070665	shSox2	chr7	+	NA	NA	NA	NA	NA
ENSMUSG00000030868.6	A5SS	Dctn5	shHnrnpk	chr7	+	NA	NA	NA	NA	NA	NA	24231	13	9	244	247	46	24	267	219	298	149	3.67004e-06	0.00231161	0.026	0.018	0.079	0.052	-0.044	NA	NA	NA	NA	NA	NA	122133040	122133339	122133040	122133181	122134168	122134237	shSox2	chr7	+	NA	NA	NA	NA	NA
ENSMUSG00000030868.6	A5SS	Dctn5	shHnrnpk	chr7	+	NA	NA	NA	NA	NA	NA	24231	13	9	244	247	46	24	267	219	298	149	3.67004e-06	0.00231161	0.026	0.018	0.079	0.052	-0.044	NA	NA	NA	NA	NA	NA	122133040	122133339	122133040	122133181	122134168	122134237	shSox2	chr7	+	NA	NA	NA	NA	NA
ENSMUSG00000030868.6	A5SS	Dctn5	shHnrnpk	chr7	+	NA	NA	NA	NA	NA	NA	24232	12	9	244	247	47	24	267	219	298	149	1.32485e-06	0.00101823	0.024	0.018	0.081	0.052	-0.046	NA	NA	NA	NA	NA	NA	122133040	122133376	122133040	122133181	122134168	122134237	shSox2	chr7	+	NA	NA	NA	NA	NA
ENSMUSG00000030868.6	A5SS	Dctn5	shHnrnpk	chr7	+	NA	NA	NA	NA	NA	NA	24232	12	9	244	247	47	24	267	219	298	149	1.32485e-06	0.00101823	0.024	0.018	0.081	0.052	-0.046	NA	NA	NA	NA	NA	NA	122133040	122133376	122133040	122133181	122134168	122134237	shSox2	chr7	+	NA	NA	NA	NA	NA
ENSMUSG00000030868.6	A5SS	Dctn5	shHnrnpk	chr7	+	NA	NA	NA	NA	NA	NA	24233	12	9	244	247	47	24	267	219	298	149	1.32485e-06	0.00101823	0.024	0.018	0.081	0.052	-0.046	NA	NA	NA	NA	NA	NA	122133040	122133382	122133040	122133181	122134168	122134237	shSox2	chr7	+	NA	NA	NA	NA	NA
ENSMUSG00000030868.6	A5SS	Dctn5	shHnrnpk	chr7	+	NA	NA	NA	NA	NA	NA	24233	12	9	244	247	47	24	267	219	298	149	1.32485e-06	0.00101823	0.024	0.018	0.081	0.052	-0.046	NA	NA	NA	NA	NA	NA	122133040	122133382	122133040	122133181	122134168	122134237	shSox2	chr7	+	NA	NA	NA	NA	NA
ENSMUSG00000031065.14	RI	Cdk16	shHnrnpk	chrX	+	NA	NA	20696730	20696836	20696921	20696964	4029	21	9	159	161	51	39	161	141	234	149	5.78869e-07	0.000578033	0.078	0.034	0.168	0.15	-0.103	20696730	20696964	NA	NA	NA	NA	NA	NA	NA	NA	NA	NA	shSox2	chrX	+	NA	NA	20696017	20696141	20696346
ENSMUSG00000031065.14	RI	Cdk16	shHnrnpk	chrX	+	NA	NA	20696730	20696836	20696921	20696964	4029	21	9	159	161	51	39	161	141	234	149	5.78869e-07	0.000578033	0.078	0.034	0.168	0.15	-0.103	20696730	20696964	NA	NA	NA	NA	NA	NA	NA	NA	NA	NA	shSox2	chrX	+	NA	NA	20696930	20696964	20697119
ENSMUSG00000031065.14	RI	Cdk16	shHnrnpk	chrX	+	NA	NA	20696930	20696964	20697119	20697208	16653	16	7	193	175	38	22	169	171	298	149	5.63225e-05	0.0136577	0.04	0.02	0.101	0.06	-0.051	20696930	20697208	NA	NA	NA	NA	NA	NA	NA	NA	NA	NA	shSox2	chrX	+	NA	NA	20696017	20696141	20696346
ENSMUSG00000031065.14	RI	Cdk16	shHnrnpk	chrX	+	NA	NA	20696930	20696964	20697119	20697208	16653	16	7	193	175	38	22	169	171	298	149	5.63225e-05	0.0136577	0.04	0.02	0.101	0.06	-0.051	20696930	20697208	NA	NA	NA	NA	NA	NA	NA	NA	NA	NA	shSox2	chrX	+	NA	NA	20696930	20696964	20697119
ENSMUSG00000031231.4	A3SS	Cox7b	shHnrnpk	chrX	+	NA	NA	NA	NA	NA	NA	6364	3	2	8	1	0	0	3	4	170	149	0.000329932	0.0891546	0.247	0.637	0	0	0.442	NA	NA	NA	NA	NA	NA	106021728	106021958	106021749	106021958	106019578	106019703	shSox2	chrX	+	NA	NA	NA	NA	NA
ENSMUSG00000031262.12	RI	Cenpi	shHnrnpk	chrX	+	NA	NA	134308198	134308297	134308565	134308654	4301	7	7	1	4	15	3	1	0	298	149	0.00143797	0.08724	0.778	0.467	0.882	1	-0.319	134308198	134308654	NA	NA	NA	NA	NA	NA	NA	NA	NA	NA	shSox2	chrX	+	NA	NA	134308198	134308297	134308565
ENSMUSG00000031309.15	SE	Rps6ka3	shHnrnpk	chrX	+	159279166	159279203	159278109	159278203	159285265	159285322	11139	7	11	4	5	10	19	0	1	186	149	2.3512e-05	0.00819749	0.584	0.638	1	0.938	-0.358	NA	NA	NA	NA	NA	NA	NA	NA	NA	NA	NA	NA	shSox2	chrX	+	159279166	159279203	159255924	159256188	159285265
ENSMUSG00000031320.9	A5SS	Rps4x	shHnrnpk	chrX	-	NA	NA	NA	NA	NA	NA	3907	1	3	2	4	4	2	0	0	298	149	2.82558e-07	0.000300521	0.2	0.273	1	1	-0.763	NA	NA	NA	NA	NA	NA	102188902	102189336	102189329	102189336	102188293	102188371	shSox2	chrX	-	NA	NA	NA	NA	NA
ENSMUSG00000031389.17	MXE	Arhgap4	shHnrnpk	chrX	-	NA	NA	73900277	73900469	73906156	73906219	2154	2	4	0	6	1	0	2	6	298	251	0.000947314	0.0763607	1	0.36	0.296	0	0.532	NA	NA	73900634	73900736	73905650	73905863	NA	NA	NA	NA	NA	NA	shSox2	chrX	-	NA	NA	73900634	73900736	73906428
ENSMUSG00000031422.16	SE	Morf4l2	shHnrnpk	chrX	-	136735547	136735622	136734429	136734501	136743592	136743686	54581	1	3	2	2	5	7	0	0	224	149	5.79146e-05	0.0159542	0.25	0.499	1	1	-0.625	NA	NA	NA	NA	NA	NA	NA	NA	NA	NA	NA	NA	shSox2	chrX	-	136735547	136735622	136734429	136734501	136743592
ENSMUSG00000031422.16	SE	Morf4l2	shHnrnpk	chrX	-	136735547	136735622	136734429	136734501	136743592	136743686	54581	1	3	2	2	5	7	0	0	224	149	5.79146e-05	0.0159542	0.25	0.499	1	1	-0.625	NA	NA	NA	NA	NA	NA	NA	NA	NA	NA	NA	NA	shSox2	chrX	-	136739804	136739883	136732952	136734501	136743592
ENSMUSG00000031422.16	SE	Morf4l2	shHnrnpk	chrX	-	136739804	136739883	136732952	136734501	136743592	136743690	54594	5	7	2	2	4	10	0	0	228	149	0.00101748	0.093946	0.62	0.696	1	1	-0.342	NA	NA	NA	NA	NA	NA	NA	NA	NA	NA	NA	NA	shSox2	chrX	-	136735547	136735622	136734429	136734501	136743592
ENSMUSG00000031422.16	SE	Morf4l2	shHnrnpk	chrX	-	136739804	136739883	136732952	136734501	136743592	136743690	54594	5	7	2	2	4	10	0	0	228	149	0.00101748	0.093946	0.62	0.696	1	1	-0.342	NA	NA	NA	NA	NA	NA	NA	NA	NA	NA	NA	NA	shSox2	chrX	-	136739804	136739883	136732952	136734501	136743592
ENSMUSG00000031425.15	A5SS	Plp1	shHnrnpk	chrX	+	NA	NA	NA	NA	NA	NA	3828	5	1	5	5	0	0	5	4	298	149	0.000326549	0.0683612	0.333	0.091	0	0	0.212	NA	NA	NA	NA	NA	NA	136822670	136823147	136822670	136822917	136831070	136831257	shSox2	chrX	+	NA	NA	NA	NA	NA
ENSMUSG00000031425.15	SE	Plp1	shHnrnpk	chrX	+	136823038	136823147	136822789	136822917	136831070	136831257	47425	5	3	5	5	0	0	5	4	258	149	3.47905e-05	0.0109854	0.366	0.257	0	0	0.311	NA	NA	NA	NA	NA	NA	NA	NA	NA	NA	NA	NA	shSox2	chrX	+	136823038	136823147	136822789	136822917	136831070
ENSMUSG00000031575.18	MXE	Ash2l	shHnrnpk	chr8	-	NA	NA	25834959	25835054	25840011	25840082	11755	19	17	2	1	24	33	9	15	291	234	0.00072234	0.0621603	0.884	0.932	0.682	0.639	0.247	NA	NA	25836003	25836088	25839742	25839884	NA	NA	NA	NA	NA	NA	shSox2	chr8	-	NA	NA	25834959	25835054	25840011
ENSMUSG00000031575.18	MXE	Ash2l	shHnrnpk	chr8	-	NA	NA	25834959	25835054	25840011	25840082	11755	19	17	2	1	24	33	9	15	291	234	0.00072234	0.0621603	0.884	0.932	0.682	0.639	0.247	NA	NA	25836003	25836088	25839742	25839884	NA	NA	NA	NA	NA	NA	shSox2	chr8	-	NA	NA	25834959	25835054	25840011
ENSMUSG00000031575.18	MXE	Ash2l	shHnrnpk	chr8	-	NA	NA	25834959	25835054	25840011	25840082	11756	42	57	2	1	58	52	9	15	298	234	2.48513e-05	0.00666499	0.943	0.978	0.835	0.731	0.177	NA	NA	25836003	25836088	25839742	25839894	NA	NA	NA	NA	NA	NA	shSox2	chr8	-	NA	NA	25834959	25835054	25840011
ENSMUSG00000031575.18	MXE	Ash2l	shHnrnpk	chr8	-	NA	NA	25834959	25835054	25840011	25840082	11756	42	57	2	1	58	52	9	15	298	234	2.48513e-05	0.00666499	0.943	0.978	0.835	0.731	0.177	NA	NA	25836003	25836088	25839742	25839894	NA	NA	NA	NA	NA	NA	shSox2	chr8	-	NA	NA	25834959	25835054	25840011
ENSMUSG00000031575.18	MXE	Ash2l	shHnrnpk	chr8	-	NA	NA	25834959	25835054	25840011	25840082	11758	6	6	2	1	1	5	9	15	298	234	2.0577e-05	0.00623973	0.702	0.825	0.08	0.207	0.62	NA	NA	25836003	25836088	25839742	25839902	NA	NA	NA	NA	NA	NA	shSox2	chr8	-	NA	NA	25834959	25835054	25840011
ENSMUSG00000031575.18	MXE	Ash2l	shHnrnpk	chr8	-	NA	NA	25834959	25835054	25840011	25840082	11758	6	6	2	1	1	5	9	15	298	234	2.0577e-05	0.00623973	0.702	0.825	0.08	0.207	0.62	NA	NA	25836003	25836088	25839742	25839902	NA	NA	NA	NA	NA	NA	shSox2	chr8	-	NA	NA	25834959	25835054	25840011
ENSMUSG00000031575.18	MXE	Ash2l	shHnrnpk	chr8	-	NA	NA	25834959	25835054	25840011	25840082	11761	4	3	2	1	0	1	9	15	298	234	8.0914e-07	0.000518571	0.611	0.702	0	0.05	0.631	NA	NA	25836003	25836088	25839742	25839926	NA	NA	NA	NA	NA	NA	shSox2	chr8	-	NA	NA	25834959	25835054	25840011
ENSMUSG00000031575.18	MXE	Ash2l	shHnrnpk	chr8	-	NA	NA	25834959	25835054	25840011	25840082	11761	4	3	2	1	0	1	9	15	298	234	8.0914e-07	0.000518571	0.611	0.702	0	0.05	0.631	NA	NA	25836003	25836088	25839742	25839926	NA	NA	NA	NA	NA	NA	shSox2	chr8	-	NA	NA	25834959	25835054	25840011
ENSMUSG00000031575.18	MXE	Ash2l	shHnrnpk	chr8	-	NA	NA	25834959	25835054	25840011	25840082	11762	4	1	2	1	0	2	9	15	298	234	0.000624647	0.056422	0.611	0.44	0	0.095	0.478	NA	NA	25836003	25836088	25839742	25839929	NA	NA	NA	NA	NA	NA	shSox2	chr8	-	NA	NA	25834959	25835054	25840011
ENSMUSG00000031575.18	MXE	Ash2l	shHnrnpk	chr8	-	NA	NA	25834959	25835054	25840011	25840082	11762	4	1	2	1	0	2	9	15	298	234	0.000624647	0.056422	0.611	0.44	0	0.095	0.478	NA	NA	25836003	25836088	25839742	25839929	NA	NA	NA	NA	NA	NA	shSox2	chr8	-	NA	NA	25834959	25835054	25840011
ENSMUSG00000031604.10	SE	Msmo1	shHnrnpk	chr8	-	64730771	64731013	64729593	64729635	64733507	64733792	71318	0	0	2	1	3	1	0	0	298	149	2.59669e-09	8.08151e-06	0	0	1	1	-1	NA	NA	NA	NA	NA	NA	NA	NA	NA	NA	NA	NA	shSox2	chr8	-	64730771	64731144	64729593	64729635	64733507
ENSMUSG00000031604.10	SE	Msmo1	shHnrnpk	chr8	-	64730771	64731042	64729593	64729635	64733507	64733792	71320	3	2	2	1	2	1	0	0	298	149	0.000502055	0.0642602	0.429	0.5	1	1	-0.535	NA	NA	NA	NA	NA	NA	NA	NA	NA	NA	NA	NA	shSox2	chr8	-	64730771	64731144	64729593	64729635	64733507
ENSMUSG00000031604.10	SE	Msmo1	shHnrnpk	chr8	-	64730771	64731144	64729593	64729635	64733507	64733792	71322	0	0	2	1	1	2	0	0	298	149	3.92319e-09	1.009e-05	0	0	1	1	-1	NA	NA	NA	NA	NA	NA	NA	NA	NA	NA	NA	NA	shSox2	chr8	-	64730771	64731144	64729593	64729635	64733507
ENSMUSG00000031651.5	MXE	Triml1	shHnrnpk	chr8	-	NA	NA	43136275	43136373	43140642	43140738	11822	44	52	0	1	54	50	4	5	298	217	0.00127345	0.0891134	1	0.974	0.908	0.879	0.094	NA	NA	43136487	43136555	43138566	43138800	NA	NA	NA	NA	NA	NA	shSox2	chr8	-	NA	NA	43130032	43130688	43140642
ENSMUSG00000031787.8	RI	Katnb1	shHnrnpk	chr8	+	NA	NA	95095888	95096019	95096355	95096406	2617	3	1	62	58	17	12	60	55	298	149	1.88276e-06	0.00113011	0.024	0.009	0.124	0.098	-0.095	95095888	95096406	NA	NA	NA	NA	NA	NA	NA	NA	NA	NA	shSox2	chr8	+	NA	NA	95095888	95096019	95096355
ENSMUSG00000031820.9	A3SS	Babam1	shHnrnpk	chr8	+	NA	NA	NA	NA	NA	NA	25685	0	0	2	2	3	2	5	1	152	149	4.4548e-05	0.0218812	0	0	0.37	0.662	-0.516	NA	NA	NA	NA	NA	NA	71401685	71401704	71401688	71401704	71399728	71399807	shSox2	chr8	+	NA	NA	NA	NA	NA
ENSMUSG00000031860.17	SE	Pbx4	shHnrnpk	chr8	+	69864311	69864449	69859079	69859153	69864823	69865014	60424	3	1	0	0	0	0	2	1	287	149	2.65597e-09	8.08151e-06	1	1	0	0	1	NA	NA	NA	NA	NA	NA	NA	NA	NA	NA	NA	NA	shSox2	chr8	+	69864311	69864449	69859079	69859153	69864823
ENSMUSG00000031897.9	RI	Psmb10	shHnrnpk	chr8	-	NA	NA	105937240	105937381	105937493	105937591	3604	3	4	1	3	1	0	7	1	261	149	0.000142643	0.025061	0.631	0.432	0.075	0	0.494	105937240	105937591	NA	NA	NA	NA	NA	NA	NA	NA	NA	NA	shSox2	chr8	-	NA	NA	105937240	105937381	105937493
ENSMUSG00000032198.9	A3SS	Dock6	shHnrnpk	chr9	-	NA	NA	NA	NA	NA	NA	35986	3	4	0	0	1	0	1	1	298	149	0.000271237	0.0809232	1	1	0.333	0	0.834	NA	NA	NA	NA	NA	NA	21802813	21803123	21802813	21802903	21804609	21804624	shSox2	chr9	-	NA	NA	NA	NA	NA
ENSMUSG00000032294.17	MXE	Pkm	shHnrnpk	chr9	+	NA	NA	59656597	59656649	59665199	59665367	8980	1	3	3	1	0	0	3	3	280	298	0.000566852	0.0526965	0.262	0.761	0	0	0.512	NA	NA	59659445	59659576	59663644	59663798	NA	NA	NA	NA	NA	NA	shSox2	chr9	+	NA	NA	59656597	59656649	59665199
ENSMUSG00000032294.17	MXE	Pkm	shHnrnpk	chr9	+	NA	NA	59656597	59656649	59665199	59665367	8981	1	3	2	0	0	0	2	2	280	298	4.12595e-05	0.00861444	0.347	1	0	0	0.673	NA	NA	59659445	59659576	59663644	59663858	NA	NA	NA	NA	NA	NA	shSox2	chr9	+	NA	NA	59656597	59656649	59665199
ENSMUSG00000032294.17	MXE	Pkm	shHnrnpk	chr9	+	NA	NA	59671920	59672073	59678043	59678225	8992	84	108	2832	2191	123	24	3827	2570	298	277	0.000128562	0.0194925	0.027	0.044	0.029	0.009	0.016	NA	NA	59675028	59675195	59675606	59675734	NA	NA	NA	NA	NA	NA	shSox2	chr9	+	NA	NA	59656597	59656649	59665199
ENSMUSG00000032411.15	MXE	Tfdp2	shHnrnpk	chr9	+	NA	NA	96223093	96223198	96232681	96232748	12503	2	3	1	2	0	0	1	2	240	218	2.37207e-05	0.00666499	0.645	0.577	0	0	0.611	NA	NA	96229358	96229449	96231730	96231799	NA	NA	NA	NA	NA	NA	shSox2	chr9	+	NA	NA	96223093	96223198	96232681
ENSMUSG00000032411.15	MXE	Tfdp2	shHnrnpk	chr9	+	NA	NA	96223093	96223198	96232681	96232748	12503	2	3	1	2	0	0	1	2	240	218	2.37207e-05	0.00666499	0.645	0.577	0	0	0.611	NA	NA	96229358	96229449	96231730	96231799	NA	NA	NA	NA	NA	NA	shSox2	chr9	+	NA	NA	96223093	96223198	96232681
ENSMUSG00000032495.8	SE	Lrrc2	shHnrnpk	chr9	+	110962514	110962671	110960801	110961009	110970013	110970138	38586	71	61	2	0	35	42	5	8	298	149	1.17289e-05	0.00507038	0.947	1	0.778	0.724	0.223	NA	NA	NA	NA	NA	NA	NA	NA	NA	NA	NA	NA	shSox2	chr9	+	110962468	110962671	110960833	110961009	110970013
ENSMUSG00000032495.8	SE	Lrrc2	shHnrnpk	chr9	+	110962514	110962671	110960801	110961009	110970013	110970138	38586	71	61	2	0	35	42	5	8	298	149	1.17289e-05	0.00507038	0.947	1	0.778	0.724	0.223	NA	NA	NA	NA	NA	NA	NA	NA	NA	NA	NA	NA	shSox2	chr9	+	110962475	110962671	110960833	110961009	110970013
ENSMUSG00000032495.8	SE	Lrrc2	shHnrnpk	chr9	+	110966440	110966577	110960833	110961009	110970013	110970138	38587	77	84	2	0	76	73	5	8	286	149	0.000237652	0.0400511	0.953	1	0.888	0.826	0.119	NA	NA	NA	NA	NA	NA	NA	NA	NA	NA	NA	NA	shSox2	chr9	+	110962468	110962671	110960833	110961009	110970013
ENSMUSG00000032495.8	SE	Lrrc2	shHnrnpk	chr9	+	110966440	110966577	110960833	110961009	110970013	110970138	38587	77	84	2	0	76	73	5	8	286	149	0.000237652	0.0400511	0.953	1	0.888	0.826	0.119	NA	NA	NA	NA	NA	NA	NA	NA	NA	NA	NA	NA	shSox2	chr9	+	110962475	110962671	110960833	110961009	110970013
ENSMUSG00000032495.8	SE	Lrrc2	shHnrnpk	chr9	+	110962475	110962671	110960833	110961009	110970013	110970138	73970	6	3	2	0	3	1	5	8	298	149	0.000496504	0.0637936	0.6	1	0.231	0.059	0.655	NA	NA	NA	NA	NA	NA	NA	NA	NA	NA	NA	NA	shSox2	chr9	+	110962468	110962671	110960833	110961009	110970013
ENSMUSG00000032495.8	SE	Lrrc2	shHnrnpk	chr9	+	110962475	110962671	110960833	110961009	110970013	110970138	73970	6	3	2	0	3	1	5	8	298	149	0.000496504	0.0637936	0.6	1	0.231	0.059	0.655	NA	NA	NA	NA	NA	NA	NA	NA	NA	NA	NA	NA	shSox2	chr9	+	110962475	110962671	110960833	110961009	110970013
ENSMUSG00000032495.8	SE	Lrrc2	shHnrnpk	chr9	+	110966440	110966588	110960833	110961009	110970013	110970159	73971	25	38	2	0	29	31	5	8	297	149	0.000284914	0.0448763	0.862	1	0.744	0.66	0.229	NA	NA	NA	NA	NA	NA	NA	NA	NA	NA	NA	NA	shSox2	chr9	+	110962468	110962671	110960833	110961009	110970013
ENSMUSG00000032495.8	SE	Lrrc2	shHnrnpk	chr9	+	110966440	110966588	110960833	110961009	110970013	110970159	73971	25	38	2	0	29	31	5	8	297	149	0.000284914	0.0448763	0.862	1	0.744	0.66	0.229	NA	NA	NA	NA	NA	NA	NA	NA	NA	NA	NA	NA	shSox2	chr9	+	110962475	110962671	110960833	110961009	110970013
ENSMUSG00000032497.18	SE	Lrrfip2	shHnrnpk	chr9	+	111169764	111169987	111167199	111167244	111170255	111170324	79685	2	1	0	1	0	0	3	2	298	149	0.000555871	0.0676555	1	0.333	0	0	0.666	NA	NA	NA	NA	NA	NA	NA	NA	NA	NA	NA	NA	shSox2	chr9	+	111169764	111169987	111167199	111167244	111170255
ENSMUSG00000032531.15	SE	Amotl2	shHnrnpk	chr9	+	102716962	102717086	102716801	102716811	102720080	102720876	42008	1	0	3	3	2	4	2	2	273	149	0.00101186	0.0938157	0.154	0	0.353	0.522	-0.36	NA	NA	NA	NA	NA	NA	NA	NA	NA	NA	NA	NA	shSox2	chr9	+	102716962	102717086	102716801	102716811	102720080
ENSMUSG00000032827.15	SE	Ppp1r9a	shHnrnpk	chr6	+	5062117	5062192	5057457	5057578	5063990	5064095	24705	0	0	11	6	9	0	13	7	224	149	0.000345238	0.050681	0	0	0.315	0	-0.158	NA	NA	NA	NA	NA	NA	NA	NA	NA	NA	NA	NA	shSox2	chr6	+	5062117	5062192	5057457	5057578	5063990
ENSMUSG00000033124.16	RI	Atg9a	shHnrnpk	chr1	-	NA	NA	75180864	75181931	75182591	75182737	1968	0	2	26	6	4	9	14	15	298	149	0.000557629	0.0522763	0	0.143	0.125	0.231	-0.106	75180864	75182737	NA	NA	NA	NA	NA	NA	NA	NA	NA	NA	shSox2	chr1	-	NA	NA	75180864	75181931	75182591
ENSMUSG00000033149.17	SE	Phldb2	shHnrnpk	chr16	-	45827141	45827226	45825973	45826095	45844207	45844343	17014	0	8	14	14	0	0	30	21	234	149	0.000311713	0.0479687	0	0.267	0	0	0.134	NA	NA	NA	NA	NA	NA	NA	NA	NA	NA	NA	NA	shSox2	chr16	-	45774943	45775087	45772134	45772275	45777712
ENSMUSG00000033149.17	SE	Phldb2	shHnrnpk	chr16	-	45827141	45827226	45825973	45826095	45844207	45844343	17014	0	8	14	14	0	0	30	21	234	149	0.000311713	0.0479687	0	0.267	0	0	0.134	NA	NA	NA	NA	NA	NA	NA	NA	NA	NA	NA	NA	shSox2	chr16	-	45774943	45775018	45772134	45772275	45777712
ENSMUSG00000033249.10	MXE	Hsf4	shHnrnpk	chr8	+	NA	NA	105272105	105272208	105274645	105274751	4112	1	0	1	2	3	5	0	3	274	273	0.000695655	0.060684	0.499	0	1	0.624	-0.562	NA	NA	105272459	105272584	105272809	105272933	NA	NA	NA	NA	NA	NA	shSox2	chr8	+	NA	NA	105272105	105272208	105274645
ENSMUSG00000033460.14	RI	Armcx1	shHnrnpk	chrX	+	NA	NA	134718655	134718818	134718919	134719052	4299	1	1	17	5	6	4	8	5	250	149	0.000574723	0.0522763	0.034	0.107	0.309	0.323	-0.245	134718655	134719052	NA	NA	NA	NA	NA	NA	NA	NA	NA	NA	shSox2	chrX	+	NA	NA	134718369	134718461	134718725
ENSMUSG00000033460.14	RI	Armcx1	shHnrnpk	chrX	+	NA	NA	134718655	134718818	134718919	134719052	4299	1	1	17	5	6	4	8	5	250	149	0.000574723	0.0522763	0.034	0.107	0.309	0.323	-0.245	134718655	134719052	NA	NA	NA	NA	NA	NA	NA	NA	NA	NA	shSox2	chrX	+	NA	NA	134719369	134719503	134719626
ENSMUSG00000033460.14	RI	Armcx1	shHnrnpk	chrX	+	NA	NA	134719369	134719503	134719626	134719725	4300	4	0	2	3	21	2	0	1	272	149	7.27425e-05	0.0154426	0.523	0	1	0.523	-0.5	134719369	134719725	NA	NA	NA	NA	NA	NA	NA	NA	NA	NA	shSox2	chrX	+	NA	NA	134718369	134718461	134718725
ENSMUSG00000033460.14	RI	Armcx1	shHnrnpk	chrX	+	NA	NA	134719369	134719503	134719626	134719725	4300	4	0	2	3	21	2	0	1	272	149	7.27425e-05	0.0154426	0.523	0	1	0.523	-0.5	134719369	134719725	NA	NA	NA	NA	NA	NA	NA	NA	NA	NA	shSox2	chrX	+	NA	NA	134719369	134719503	134719626
ENSMUSG00000033543.17	A3SS	Gtf2a2	shHnrnpk	chr9	+	NA	NA	NA	NA	NA	NA	33655	3	10	2	3	7	4	0	0	220	149	9.70141e-05	0.0375715	0.504	0.693	1	1	-0.401	NA	NA	NA	NA	NA	NA	70017072	70017191	70017143	70017191	70016818	70016923	shSox2	chr9	+	NA	NA	NA	NA	NA
ENSMUSG00000033703.9	SE	Fcsk	shHnrnpk	chr8	-	110887050	110887272	110886542	110886686	110887354	110887521	24130	57	59	0	0	49	55	7	4	298	149	8.18019e-06	0.00388362	1	1	0.778	0.873	0.174	NA	NA	NA	NA	NA	NA	NA	NA	NA	NA	NA	NA	shSox2	chr8	-	110887050	110887272	110886542	110886686	110887354
ENSMUSG00000033728.14	SE	Lrrc14	shHnrnpk	chr15	+	76710963	76711083	76710730	76710836	76711355	76711530	33143	0	1	1	1	1	1	0	0	269	149	0.000373605	0.0531332	0	0.356	1	1	-0.822	NA	NA	NA	NA	NA	NA	NA	NA	NA	NA	NA	NA	shSox2	chr15	+	76711850	76711976	76711421	76711530	76712866
ENSMUSG00000033728.14	SE	Lrrc14	shHnrnpk	chr15	+	76710963	76711083	76710730	76710836	76711355	76711530	33143	0	1	1	1	1	1	0	0	269	149	0.000373605	0.0531332	0	0.356	1	1	-0.822	NA	NA	NA	NA	NA	NA	NA	NA	NA	NA	NA	NA	shSox2	chr15	+	76711856	76711976	76711421	76711530	76712866
ENSMUSG00000033983.14	MXE	Coil	shHnrnpk	chr11	+	NA	NA	88970417	88970479	88982288	88982375	13629	4	2	4	1	0	0	1	1	298	298	3.91548e-06	0.00184695	0.5	0.667	0	0	0.584	NA	NA	88972626	88972853	88981068	88981538	NA	NA	NA	NA	NA	NA	shSox2	chr11	+	NA	NA	88970417	88970479	88982288
ENSMUSG00000034656.18	SE	Cacna1a	shHnrnpk	chr8	+	84615573	84615670	84611597	84611748	84617791	84617897	32256	8	5	5	1	8	1	0	0	246	149	1.48927e-05	0.00586429	0.492	0.752	1	1	-0.378	NA	NA	NA	NA	NA	NA	NA	NA	NA	NA	NA	NA	shSox2	chr8	+	84614694	84614791	84612284	84612412	84617791
ENSMUSG00000034656.18	SE	Cacna1a	shHnrnpk	chr8	+	84615573	84615670	84611597	84611748	84617791	84617897	32256	8	5	5	1	8	1	0	0	246	149	1.48927e-05	0.00586429	0.492	0.752	1	1	-0.378	NA	NA	NA	NA	NA	NA	NA	NA	NA	NA	NA	NA	shSox2	chr8	+	84615573	84615670	84612284	84612412	84617791
ENSMUSG00000035439.13	MXE	Haus8	shHnrnpk	chr8	-	NA	NA	71257355	71257425	71263051	71263104	11936	2	2	1	3	5	5	0	0	226	206	0.000314069	0.0368189	0.646	0.378	1	1	-0.488	NA	NA	71257754	71257811	71260433	71260510	NA	NA	NA	NA	NA	NA	shSox2	chr8	-	NA	NA	71257355	71257425	71263051
ENSMUSG00000035439.13	MXE	Haus8	shHnrnpk	chr8	-	NA	NA	71257355	71257425	71263051	71263104	11936	2	2	1	3	5	5	0	0	226	206	0.000314069	0.0368189	0.646	0.378	1	1	-0.488	NA	NA	71257754	71257811	71260433	71260510	NA	NA	NA	NA	NA	NA	shSox2	chr8	-	NA	NA	71257355	71257425	71263051
ENSMUSG00000035439.13	MXE	Haus8	shHnrnpk	chr8	-	NA	NA	71257355	71257425	71263051	71263104	11936	2	2	1	3	5	5	0	0	226	206	0.000314069	0.0368189	0.646	0.378	1	1	-0.488	NA	NA	71257754	71257811	71260433	71260510	NA	NA	NA	NA	NA	NA	shSox2	chr8	-	NA	NA	71257355	71257425	71263051
ENSMUSG00000035439.13	MXE	Haus8	shHnrnpk	chr8	-	NA	NA	71257355	71257425	71263051	71263104	11938	0	0	1	3	1	1	0	0	298	206	3.52188e-09	9.2719e-06	0	0	1	1	-1	NA	NA	71257754	71257811	71260433	71260823	NA	NA	NA	NA	NA	NA	shSox2	chr8	-	NA	NA	71257355	71257425	71263051
ENSMUSG00000035439.13	MXE	Haus8	shHnrnpk	chr8	-	NA	NA	71257355	71257425	71263051	71263104	11938	0	0	1	3	1	1	0	0	298	206	3.52188e-09	9.2719e-06	0	0	1	1	-1	NA	NA	71257754	71257811	71260433	71260823	NA	NA	NA	NA	NA	NA	shSox2	chr8	-	NA	NA	71257355	71257425	71263051
ENSMUSG00000035439.13	MXE	Haus8	shHnrnpk	chr8	-	NA	NA	71257355	71257425	71263051	71263104	11938	0	0	1	3	1	1	0	0	298	206	3.52188e-09	9.2719e-06	0	0	1	1	-1	NA	NA	71257754	71257811	71260433	71260823	NA	NA	NA	NA	NA	NA	shSox2	chr8	-	NA	NA	71257355	71257425	71263051
ENSMUSG00000035439.13	RI	Haus8	shHnrnpk	chr8	-	NA	NA	71257355	71257425	71257754	71257811	13847	7	6	1	4	11	5	0	0	298	149	4.38869e-05	0.011979	0.778	0.429	1	1	-0.396	71257355	71257811	NA	NA	NA	NA	NA	NA	NA	NA	NA	NA	shSox2	chr8	-	NA	NA	71257355	71257425	71257754
ENSMUSG00000035469.17	SE	Rcbtb1	shHnrnpk	chr14	+	59206803	59206930	59205624	59205722	59210016	59210094	47083	1	3	1	3	3	5	0	1	276	149	0.000332353	0.0495502	0.351	0.351	1	0.73	-0.514	NA	NA	NA	NA	NA	NA	NA	NA	NA	NA	NA	NA	shSox2	chr14	+	59206803	59206930	59205624	59205722	59210016
ENSMUSG00000035529.10	RI	Prdm4	shHnrnpk	chr10	-	NA	NA	85899021	85899076	85899174	85899343	10361	0	0	2	1	1	3	0	2	247	149	0.000796571	0.0627607	0	0	1	0.475	-0.738	85899021	85899343	NA	NA	NA	NA	NA	NA	NA	NA	NA	NA	shSox2	chr10	-	NA	NA	85899021	85899076	85899174
ENSMUSG00000035851.14	RI	Ythdc1	shHnrnpk	chr5	+	NA	NA	86815654	86815730	86815933	86816080	10805	1	2	1	2	3	2	1	0	298	149	0.00179733	0.0996285	0.333	0.333	0.6	1	-0.467	86815654	86816080	NA	NA	NA	NA	NA	NA	NA	NA	NA	NA	shSox2	chr5	+	NA	NA	86815654	86815730	86815933
ENSMUSG00000035958.3	SE	Tdp2	shHnrnpk	chr13	+	24832647	24832826	24832009	24832095	24836854	24836946	76792	1	1	0	0	0	0	1	2	298	149	5.94589e-09	1.20613e-05	1	1	0	0	1	NA	NA	NA	NA	NA	NA	NA	NA	NA	NA	NA	NA	shSox2	chr13	+	24832647	24832826	24832009	24832095	24836854
ENSMUSG00000035958.3	SE	Tdp2	shHnrnpk	chr13	+	24832647	24832826	24832009	24832095	24836854	24836946	76792	1	1	0	0	0	0	1	2	298	149	5.94589e-09	1.20613e-05	1	1	0	0	1	NA	NA	NA	NA	NA	NA	NA	NA	NA	NA	NA	NA	shSox2	chr13	+	24836005	24836166	24832009	24832095	24836854
ENSMUSG00000035958.3	SE	Tdp2	shHnrnpk	chr13	+	24832647	24832826	24832009	24832095	24836854	24836946	76792	1	1	0	0	0	0	1	2	298	149	5.94589e-09	1.20613e-05	1	1	0	0	1	NA	NA	NA	NA	NA	NA	NA	NA	NA	NA	NA	NA	shSox2	chr13	+	24836005	24836185	24832009	24832095	24836854
ENSMUSG00000035958.3	SE	Tdp2	shHnrnpk	chr13	+	24836005	24836166	24832009	24832095	24836854	24836946	76793	2	2	0	0	1	1	1	2	298	149	9.5109e-05	0.0217293	1	1	0.333	0.2	0.734	NA	NA	NA	NA	NA	NA	NA	NA	NA	NA	NA	NA	shSox2	chr13	+	24832647	24832826	24832009	24832095	24836854
ENSMUSG00000035958.3	SE	Tdp2	shHnrnpk	chr13	+	24836005	24836166	24832009	24832095	24836854	24836946	76793	2	2	0	0	1	1	1	2	298	149	9.5109e-05	0.0217293	1	1	0.333	0.2	0.734	NA	NA	NA	NA	NA	NA	NA	NA	NA	NA	NA	NA	shSox2	chr13	+	24836005	24836166	24832009	24832095	24836854
ENSMUSG00000035958.3	SE	Tdp2	shHnrnpk	chr13	+	24836005	24836166	24832009	24832095	24836854	24836946	76793	2	2	0	0	1	1	1	2	298	149	9.5109e-05	0.0217293	1	1	0.333	0.2	0.734	NA	NA	NA	NA	NA	NA	NA	NA	NA	NA	NA	NA	shSox2	chr13	+	24836005	24836185	24832009	24832095	24836854
ENSMUSG00000035958.3	SE	Tdp2	shHnrnpk	chr13	+	24836005	24836207	24832009	24832095	24836854	24836946	76795	2	2	0	0	0	0	1	2	298	149	2.59372e-09	8.08151e-06	1	1	0	0	1	NA	NA	NA	NA	NA	NA	NA	NA	NA	NA	NA	NA	shSox2	chr13	+	24832647	24832826	24832009	24832095	24836854
ENSMUSG00000035958.3	SE	Tdp2	shHnrnpk	chr13	+	24836005	24836207	24832009	24832095	24836854	24836946	76795	2	2	0	0	0	0	1	2	298	149	2.59372e-09	8.08151e-06	1	1	0	0	1	NA	NA	NA	NA	NA	NA	NA	NA	NA	NA	NA	NA	shSox2	chr13	+	24836005	24836166	24832009	24832095	24836854
ENSMUSG00000035958.3	SE	Tdp2	shHnrnpk	chr13	+	24836005	24836207	24832009	24832095	24836854	24836946	76795	2	2	0	0	0	0	1	2	298	149	2.59372e-09	8.08151e-06	1	1	0	0	1	NA	NA	NA	NA	NA	NA	NA	NA	NA	NA	NA	NA	shSox2	chr13	+	24836005	24836185	24832009	24832095	24836854
ENSMUSG00000036054.15	MXE	Sugp2	shHnrnpk	chr8	+	NA	NA	70234622	70234652	70242490	70244056	9850	55	36	5	6	73	43	1	0	276	264	0.000122848	0.0190803	0.913	0.852	0.986	1	-0.11	NA	NA	70236667	70236794	70236821	70236936	NA	NA	NA	NA	NA	NA	shSox2	chr8	+	NA	NA	70234622	70234652	70242490
ENSMUSG00000036792.12	SE	Mbd5	shHnrnpk	chr2	+	49278580	49279783	49274562	49274774	49298655	49298729	15033	5	3	0	0	3	0	2	4	298	149	4.0697e-09	1.009e-05	1	1	0.429	0	0.785	NA	NA	NA	NA	NA	NA	NA	NA	NA	NA	NA	NA	shSox2	chr2	+	49073841	49073883	49018253	49018325	49086589
ENSMUSG00000036932.14	SE	Aifm1	shHnrnpk	chrX	-	48503582	48503713	48499771	48499871	48513235	48513559	840	0	0	1	1	2	3	2	0	280	149	5.92569e-05	0.0159991	0	0	0.347	1	-0.673	NA	NA	NA	NA	NA	NA	NA	NA	NA	NA	NA	NA	shSox2	chrX	-	48503582	48503713	48499771	48499871	48513235
ENSMUSG00000037119.4	A3SS	Fam91a1	shHnrnpk	chr15	+	NA	NA	NA	NA	NA	NA	11268	11	6	1	0	7	7	4	7	298	149	2.14688e-05	0.0133031	0.846	1	0.467	0.333	0.523	NA	NA	NA	NA	NA	NA	58442931	58443274	58443160	58443274	58441577	58441726	shSox2	chr15	+	NA	NA	NA	NA	NA
ENSMUSG00000037119.4	SE	Fam91a1	shHnrnpk	chr15	+	58442931	58442966	58441577	58441726	58443160	58443274	51624	22	23	1	0	24	30	4	7	184	149	0.000140445	0.0278977	0.947	1	0.829	0.776	0.171	NA	NA	NA	NA	NA	NA	NA	NA	NA	NA	NA	NA	shSox2	chr15	+	58442831	58442966	58441577	58441726	58443160
ENSMUSG00000037119.4	SE	Fam91a1	shHnrnpk	chr15	+	58442931	58442966	58441577	58441726	58443160	58443274	51624	22	23	1	0	24	30	4	7	184	149	0.000140445	0.0278977	0.947	1	0.829	0.776	0.171	NA	NA	NA	NA	NA	NA	NA	NA	NA	NA	NA	NA	shSox2	chr15	+	58442931	58442966	58441577	58441726	58443160
ENSMUSG00000037211.12	SE	Spry1	shHnrnpk	chr3	+	37640519	37640808	37639957	37640105	37642554	37644598	28506	5	13	0	0	9	12	7	1	298	149	2.67282e-05	0.00894607	1	1	0.391	0.857	0.376	NA	NA	NA	NA	NA	NA	NA	NA	NA	NA	NA	NA	shSox2	chr3	+	37640519	37640808	37639957	37640105	37642554
ENSMUSG00000037243.17	RI	Zfp692	shHnrnpk	chr11	+	NA	NA	58309391	58309440	58309504	58309669	15789	3	5	0	0	2	0	2	4	213	149	3.91696e-09	1.57295e-05	1	1	0.412	0	0.794	58309391	58309669	NA	NA	NA	NA	NA	NA	NA	NA	NA	NA	shSox2	chr11	+	NA	NA	58309391	58309440	58309520
ENSMUSG00000037336.14	MXE	Mfsd2b	shHnrnpk	chr12	-	NA	NA	4865136	4865313	4866448	4866529	1407	1	0	6	6	4	4	5	3	259	293	9.55958e-05	0.0156091	0.159	0	0.475	0.601	-0.459	NA	NA	4865727	4865871	4866158	4866268	NA	NA	NA	NA	NA	NA	shSox2	chr12	-	NA	NA	4865136	4865313	4866448
ENSMUSG00000037788.14	SE	Vopp1	shHnrnpk	chr6	-	57808535	57808692	57789976	57790035	57824926	57825150	32802	0	0	4	1	4	2	3	3	298	149	6.44171e-05	0.0170369	0	0	0.4	0.25	-0.325	NA	NA	NA	NA	NA	NA	NA	NA	NA	NA	NA	NA	shSox2	chr6	-	57808535	57808692	57789976	57790035	57824926
ENSMUSG00000037805.15	RI	Rpl10a	shHnrnpk	chr17	+	NA	NA	28328966	28329047	28329373	28329522	2073	716	610	5991	5330	1013	860	5227	5166	298	149	6.40116e-05	0.0143885	0.056	0.054	0.088	0.077	-0.027	28328966	28329522	NA	NA	NA	NA	NA	NA	NA	NA	NA	NA	shSox2	chr17	+	NA	NA	28328966	28329047	28329373
ENSMUSG00000037965.14	A3SS	Zc3h7a	shHnrnpk	chr16	-	NA	NA	NA	NA	NA	NA	10348	0	1	3	1	3	6	1	0	155	149	2.87775e-06	0.00313262	0	0.49	0.743	1	-0.626	NA	NA	NA	NA	NA	NA	11151138	11151328	11151138	11151322	11151865	11152748	shSox2	chr16	-	NA	NA	NA	NA	NA
ENSMUSG00000038005.15	SE	Hpf1	shHnrnpk	chr8	+	60903999	60904117	60896737	60896836	60905547	60905985	71300	5	2	0	0	4	8	2	2	267	149	0.000922195	0.0909306	1	1	0.527	0.691	0.391	NA	NA	NA	NA	NA	NA	NA	NA	NA	NA	NA	NA	shSox2	chr8	+	60896737	60896836	60893700	60893860	60905547
ENSMUSG00000038005.15	SE	Hpf1	shHnrnpk	chr8	+	60903999	60904117	60896737	60896836	60905547	60905985	71300	5	2	0	0	4	8	2	2	267	149	0.000922195	0.0909306	1	1	0.527	0.691	0.391	NA	NA	NA	NA	NA	NA	NA	NA	NA	NA	NA	NA	shSox2	chr8	+	60903999	60904117	60896737	60896836	60905547
ENSMUSG00000038271.17	A3SS	Iffo1	shHnrnpk	chr6	+	NA	NA	NA	NA	NA	NA	3423	6	6	34	17	10	21	11	15	298	149	7.55607e-05	0.0317016	0.081	0.15	0.312	0.412	-0.246	NA	NA	NA	NA	NA	NA	125151794	125152771	125152613	125152771	125151384	125151525	shSox2	chr6	+	NA	NA	NA	NA	NA
ENSMUSG00000038271.17	A3SS	Iffo1	shHnrnpk	chr6	+	NA	NA	NA	NA	NA	NA	3423	6	6	34	17	10	21	11	15	298	149	7.55607e-05	0.0317016	0.081	0.15	0.312	0.412	-0.246	NA	NA	NA	NA	NA	NA	125151794	125152771	125152613	125152771	125151384	125151525	shSox2	chr6	+	NA	NA	NA	NA	NA
ENSMUSG00000038286.11	SE	Bphl	shHnrnpk	chr13	+	34046785	34046952	34044423	34044527	34050280	34050323	39094	36	33	2	6	32	60	1	0	298	149	0.000328125	0.0493595	0.9	0.733	0.941	1	-0.154	NA	NA	NA	NA	NA	NA	NA	NA	NA	NA	NA	NA	shSox2	chr13	+	34046785	34046952	34044423	34044527	34050280
ENSMUSG00000038286.11	SE	Bphl	shHnrnpk	chr13	+	34046785	34046952	34044423	34044527	34050280	34050323	39094	36	33	2	6	32	60	1	0	298	149	0.000328125	0.0493595	0.9	0.733	0.941	1	-0.154	NA	NA	NA	NA	NA	NA	NA	NA	NA	NA	NA	NA	shSox2	chr13	+	34046772	34046952	34044423	34044527	34050280
ENSMUSG00000038352.15	SE	Arl5c	shHnrnpk	chr11	-	97994819	97995127	97994337	97994485	97995817	97995929	76950	0	0	2	3	2	4	0	0	298	149	1.29646e-10	2.31423e-06	0	0	1	1	-1	NA	NA	NA	NA	NA	NA	NA	NA	NA	NA	NA	NA	shSox2	chr11	-	97994819	97995127	97994337	97994485	97995817
ENSMUSG00000038416.15	RI	Cdc16	shHnrnpk	chr8	+	NA	NA	13759003	13759052	13759139	13759237	13645	3	3	146	129	13	6	118	104	236	149	0.00125511	0.0812897	0.013	0.014	0.065	0.035	-0.037	13759003	13759237	NA	NA	NA	NA	NA	NA	NA	NA	NA	NA	shSox2	chr8	+	NA	NA	13759003	13759052	13759139
ENSMUSG00000038515.10	RI	Grtp1	shHnrnpk	chr8	-	NA	NA	13179322	13179508	13179582	13179779	10787	21	13	152	132	29	25	91	98	223	149	0.000573629	0.0522763	0.085	0.062	0.176	0.146	-0.087	13179322	13179779	NA	NA	NA	NA	NA	NA	NA	NA	NA	NA	shSox2	chr8	-	NA	NA	13179322	13179508	13179582
ENSMUSG00000038564.11	RI	Ift172	shHnrnpk	chr5	-	NA	NA	31285762	31285828	31286077	31286117	2517	13	2	14	14	3	0	15	23	298	149	0.00177614	0.0990816	0.317	0.067	0.091	0	0.147	31285762	31286117	NA	NA	NA	NA	NA	NA	NA	NA	NA	NA	shSox2	chr5	-	NA	NA	31285762	31285828	31286077
ENSMUSG00000038685.18	RI	Rtel1	shHnrnpk	chr2	+	NA	NA	181351575	181351699	181351802	181351953	2184	28	7	156	149	51	33	182	155	252	149	0.000634937	0.0551421	0.096	0.027	0.142	0.112	-0.066	181351575	181351953	NA	NA	NA	NA	NA	NA	NA	NA	NA	NA	shSox2	chr2	+	NA	NA	181349162	181349307	181349462
ENSMUSG00000038831.16	MXE	Ralgps1	shHnrnpk	chr2	-	NA	NA	33143299	33143392	33155287	33155339	4188	1	0	8	7	2	5	6	9	233	255	0.000809136	0.0669166	0.12	0	0.267	0.378	-0.263	NA	NA	33145397	33145503	33146569	33146653	NA	NA	NA	NA	NA	NA	shSox2	chr2	-	NA	NA	33143299	33143392	33155287
ENSMUSG00000039148.5	RI	Sart1	shHnrnpk	chr19	-	NA	NA	5384617	5384723	5384822	5384990	8448	4	4	166	174	9	14	147	140	248	149	0.00136744	0.0862716	0.014	0.014	0.035	0.057	-0.032	5384617	5384990	NA	NA	NA	NA	NA	NA	NA	NA	NA	NA	shSox2	chr19	-	NA	NA	5382939	5383073	5383154
ENSMUSG00000039678.12	MXE	Tbc1d13	shHnrnpk	chr2	+	NA	NA	30133820	30133912	30140474	30140557	8470	2	0	2	1	2	1	1	0	298	252	0.000820068	0.0673831	0.458	0	0.628	1	-0.585	NA	NA	30134697	30134870	30137120	30137223	NA	NA	NA	NA	NA	NA	shSox2	chr2	+	NA	NA	30134796	30134870	30137120
ENSMUSG00000039678.12	MXE	Tbc1d13	shHnrnpk	chr2	+	NA	NA	30133820	30133912	30140474	30140557	8470	2	0	2	1	2	1	1	0	298	252	0.000820068	0.0673831	0.458	0	0.628	1	-0.585	NA	NA	30134697	30134870	30137120	30137223	NA	NA	NA	NA	NA	NA	shSox2	chr2	+	NA	NA	30134796	30134870	30137120
ENSMUSG00000039720.7	SE	Got1l1	shHnrnpk	chr8	-	27202412	27202463	27200721	27200903	27223687	27223828	71015	12	4	2	5	4	4	0	0	200	149	3.1804e-05	0.0102355	0.817	0.373	1	1	-0.405	NA	NA	NA	NA	NA	NA	NA	NA	NA	NA	NA	NA	shSox2	chr8	-	27202371	27202463	27200721	27200903	27223687
ENSMUSG00000039720.7	SE	Got1l1	shHnrnpk	chr8	-	27202412	27202463	27200721	27200903	27223687	27223828	71015	12	4	2	5	4	4	0	0	200	149	3.1804e-05	0.0102355	0.817	0.373	1	1	-0.405	NA	NA	NA	NA	NA	NA	NA	NA	NA	NA	NA	NA	shSox2	chr8	-	27202412	27202463	27200721	27200903	27223687
ENSMUSG00000039720.7	SE	Got1l1	shHnrnpk	chr8	-	27202412	27202463	27200721	27200903	27223687	27223828	71015	12	4	2	5	4	4	0	0	200	149	3.1804e-05	0.0102355	0.817	0.373	1	1	-0.405	NA	NA	NA	NA	NA	NA	NA	NA	NA	NA	NA	NA	shSox2	chr8	-	27202412	27202651	27200721	27200903	27223687
ENSMUSG00000039720.7	SE	Got1l1	shHnrnpk	chr8	-	27202412	27202651	27200721	27200903	27223687	27223828	71016	34	17	2	5	7	12	0	0	298	149	0.000198038	0.0353516	0.895	0.63	1	1	-0.238	NA	NA	NA	NA	NA	NA	NA	NA	NA	NA	NA	NA	shSox2	chr8	-	27202371	27202463	27200721	27200903	27223687
ENSMUSG00000039720.7	SE	Got1l1	shHnrnpk	chr8	-	27202412	27202651	27200721	27200903	27223687	27223828	71016	34	17	2	5	7	12	0	0	298	149	0.000198038	0.0353516	0.895	0.63	1	1	-0.238	NA	NA	NA	NA	NA	NA	NA	NA	NA	NA	NA	NA	shSox2	chr8	-	27202412	27202463	27200721	27200903	27223687
ENSMUSG00000039720.7	SE	Got1l1	shHnrnpk	chr8	-	27202412	27202651	27200721	27200903	27223687	27223828	71016	34	17	2	5	7	12	0	0	298	149	0.000198038	0.0353516	0.895	0.63	1	1	-0.238	NA	NA	NA	NA	NA	NA	NA	NA	NA	NA	NA	NA	shSox2	chr8	-	27202412	27202651	27200721	27200903	27223687
ENSMUSG00000039987.15	SE	Phtf2	shHnrnpk	chr5	-	20764213	20764309	20761663	20761789	20765757	20765913	22098	87	48	6	3	68	66	0	0	245	149	0.000362667	0.0520082	0.898	0.907	1	1	-0.097	NA	NA	NA	NA	NA	NA	NA	NA	NA	NA	NA	NA	shSox2	chr5	-	20764213	20764309	20761663	20761789	20765757
ENSMUSG00000039987.15	SE	Phtf2	shHnrnpk	chr5	-	20764213	20764309	20761663	20761789	20765757	20765913	22098	87	48	6	3	68	66	0	0	245	149	0.000362667	0.0520082	0.898	0.907	1	1	-0.097	NA	NA	NA	NA	NA	NA	NA	NA	NA	NA	NA	NA	shSox2	chr5	-	20764213	20764470	20761663	20761789	20765757
ENSMUSG00000039987.15	SE	Phtf2	shHnrnpk	chr5	-	20764213	20764470	20761663	20761789	20765757	20765913	22099	39	27	6	3	38	35	0	0	298	149	1.66437e-05	0.00636654	0.765	0.818	1	1	-0.209	NA	NA	NA	NA	NA	NA	NA	NA	NA	NA	NA	NA	shSox2	chr5	-	20764213	20764309	20761663	20761789	20765757
ENSMUSG00000039987.15	SE	Phtf2	shHnrnpk	chr5	-	20764213	20764470	20761663	20761789	20765757	20765913	22099	39	27	6	3	38	35	0	0	298	149	1.66437e-05	0.00636654	0.765	0.818	1	1	-0.209	NA	NA	NA	NA	NA	NA	NA	NA	NA	NA	NA	NA	shSox2	chr5	-	20764213	20764470	20761663	20761789	20765757
ENSMUSG00000040209.12	MXE	Zfp704	shHnrnpk	chr3	-	NA	NA	9439784	9439882	9445959	9446064	3196	4	0	4	3	7	4	0	1	298	232	2.72186e-05	0.00693312	0.438	0	1	0.757	-0.66	NA	NA	9443823	9443906	9444158	9444342	NA	NA	NA	NA	NA	NA	shSox2	chr3	-	NA	NA	9439784	9439882	9445959
ENSMUSG00000040570.14	A5SS	Rundc3b	shHnrnpk	chr5	-	NA	NA	NA	NA	NA	NA	21535	1	0	1	2	1	3	1	0	155	149	2.36346e-05	0.0103506	0.49	0	0.49	1	-0.5	NA	NA	NA	NA	NA	NA	8512260	8512407	8512266	8512407	8494783	8494905	shSox2	chr5	-	NA	NA	NA	NA	NA
ENSMUSG00000040652.16	SE	Oaz2	shHnrnpk	chr9	+	65688820	65688906	65687797	65687973	65689094	65690300	37554	287	279	2	4	245	263	7	24	235	149	4.69021e-06	0.00259477	0.989	0.978	0.957	0.874	0.068	NA	NA	NA	NA	NA	NA	NA	NA	NA	NA	NA	NA	shSox2	chr9	+	65688820	65688906	65687797	65687973	65689094
ENSMUSG00000040652.16	SE	Oaz2	shHnrnpk	chr9	+	65688820	65688906	65687797	65687973	65689094	65690300	37554	287	279	2	4	245	263	7	24	235	149	4.69021e-06	0.00259477	0.989	0.978	0.957	0.874	0.068	NA	NA	NA	NA	NA	NA	NA	NA	NA	NA	NA	NA	shSox2	chr9	+	65688806	65688906	65687805	65687973	65689094
ENSMUSG00000040652.16	SE	Oaz2	shHnrnpk	chr9	+	65688828	65688906	65687805	65687973	65689094	65690300	73293	106	91	2	4	103	102	7	24	227	149	0.000202114	0.0356984	0.972	0.937	0.906	0.736	0.134	NA	NA	NA	NA	NA	NA	NA	NA	NA	NA	NA	NA	shSox2	chr9	+	65688820	65688906	65687797	65687973	65689094
ENSMUSG00000040652.16	SE	Oaz2	shHnrnpk	chr9	+	65688828	65688906	65687805	65687973	65689094	65690300	73293	106	91	2	4	103	102	7	24	227	149	0.000202114	0.0356984	0.972	0.937	0.906	0.736	0.134	NA	NA	NA	NA	NA	NA	NA	NA	NA	NA	NA	NA	shSox2	chr9	+	65688806	65688906	65687805	65687973	65689094
ENSMUSG00000040667.11	RI	Nup88	shHnrnpk	chr11	-	NA	NA	70944672	70944738	70944844	70944996	14174	26	22	345	306	41	46	287	280	255	149	0.000427219	0.0469787	0.042	0.04	0.077	0.088	-0.041	70944672	70944996	NA	NA	NA	NA	NA	NA	NA	NA	NA	NA	shSox2	chr11	-	NA	NA	70944672	70944738	70944844
ENSMUSG00000040746.15	RI	Rnf167	shHnrnpk	chr11	+	NA	NA	70649674	70650017	70650125	70650219	896	6	4	235	257	16	21	212	289	257	149	8.26378e-05	0.0165199	0.015	0.009	0.042	0.04	-0.029	70649674	70650219	NA	NA	NA	NA	NA	NA	NA	NA	NA	NA	shSox2	chr11	+	NA	NA	70649674	70650017	70650125
ENSMUSG00000040813.16	SE	Tex264	shHnrnpk	chr9	-	106684946	106684995	106673516	106673738	106685834	106685919	24321	1	0	1	1	1	1	0	0	198	149	0.000981417	0.0925835	0.429	0	1	1	-0.785	NA	NA	NA	NA	NA	NA	NA	NA	NA	NA	NA	NA	shSox2	chr9	-	106684946	106684995	106673516	106673738	106685834
ENSMUSG00000041238.16	A5SS	Rbbp8	shHnrnpk	chr18	+	NA	NA	NA	NA	NA	NA	5408	15	6	4	2	11	15	0	0	203	149	0.000154407	0.0414256	0.734	0.688	1	1	-0.289	NA	NA	NA	NA	NA	NA	11657841	11657973	11657841	11657919	11660734	11660941	shSox2	chr18	+	NA	NA	NA	NA	NA
ENSMUSG00000041264.16	SE	Uspl1	shHnrnpk	chr5	+	149185484	149185661	149184662	149184806	149188344	149188473	23885	30	34	24	37	31	18	95	67	298	149	1.63915e-06	0.0011673	0.385	0.315	0.14	0.118	0.221	NA	NA	NA	NA	NA	NA	NA	NA	NA	NA	NA	NA	shSox2	chr5	+	149187707	149187834	149184666	149184806	149188344
ENSMUSG00000041264.16	SE	Uspl1	shHnrnpk	chr5	+	149185484	149185661	149184662	149184806	149188344	149188473	23885	30	34	24	37	31	18	95	67	298	149	1.63915e-06	0.0011673	0.385	0.315	0.14	0.118	0.221	NA	NA	NA	NA	NA	NA	NA	NA	NA	NA	NA	NA	shSox2	chr5	+	149187707	149187876	149184559	149184806	149188344
ENSMUSG00000041264.16	SE	Uspl1	shHnrnpk	chr5	+	149185484	149185661	149184662	149184806	149188344	149188473	23885	30	34	24	37	31	18	95	67	298	149	1.63915e-06	0.0011673	0.385	0.315	0.14	0.118	0.221	NA	NA	NA	NA	NA	NA	NA	NA	NA	NA	NA	NA	shSox2	chr5	+	149187707	149187805	149184559	149184806	149188344
ENSMUSG00000041264.16	SE	Uspl1	shHnrnpk	chr5	+	149185484	149185661	149184662	149184806	149188344	149188473	23885	30	34	24	37	31	18	95	67	298	149	1.63915e-06	0.0011673	0.385	0.315	0.14	0.118	0.221	NA	NA	NA	NA	NA	NA	NA	NA	NA	NA	NA	NA	shSox2	chr5	+	149187707	149187863	149184559	149184806	149188344
ENSMUSG00000041264.16	SE	Uspl1	shHnrnpk	chr5	+	149187707	149187834	149184666	149184806	149188344	149188473	23886	151	132	24	37	102	134	95	67	276	149	1.7728e-05	0.00661875	0.773	0.658	0.367	0.519	0.273	NA	NA	NA	NA	NA	NA	NA	NA	NA	NA	NA	NA	shSox2	chr5	+	149187707	149187834	149184666	149184806	149188344
ENSMUSG00000041264.16	SE	Uspl1	shHnrnpk	chr5	+	149187707	149187834	149184666	149184806	149188344	149188473	23886	151	132	24	37	102	134	95	67	276	149	1.7728e-05	0.00661875	0.773	0.658	0.367	0.519	0.273	NA	NA	NA	NA	NA	NA	NA	NA	NA	NA	NA	NA	shSox2	chr5	+	149187707	149187876	149184559	149184806	149188344
ENSMUSG00000041264.16	SE	Uspl1	shHnrnpk	chr5	+	149187707	149187834	149184666	149184806	149188344	149188473	23886	151	132	24	37	102	134	95	67	276	149	1.7728e-05	0.00661875	0.773	0.658	0.367	0.519	0.273	NA	NA	NA	NA	NA	NA	NA	NA	NA	NA	NA	NA	shSox2	chr5	+	149187707	149187805	149184559	149184806	149188344
ENSMUSG00000041264.16	SE	Uspl1	shHnrnpk	chr5	+	149187707	149187834	149184666	149184806	149188344	149188473	23886	151	132	24	37	102	134	95	67	276	149	1.7728e-05	0.00661875	0.773	0.658	0.367	0.519	0.273	NA	NA	NA	NA	NA	NA	NA	NA	NA	NA	NA	NA	shSox2	chr5	+	149187707	149187863	149184559	149184806	149188344
ENSMUSG00000041264.16	SE	Uspl1	shHnrnpk	chr5	+	149187707	149187876	149184559	149184806	149188344	149188473	23887	344	248	24	37	206	273	95	67	298	149	4.72988e-06	0.00259527	0.878	0.77	0.52	0.671	0.229	NA	NA	NA	NA	NA	NA	NA	NA	NA	NA	NA	NA	shSox2	chr5	+	149187707	149187834	149184666	149184806	149188344
ENSMUSG00000041264.16	SE	Uspl1	shHnrnpk	chr5	+	149187707	149187876	149184559	149184806	149188344	149188473	23887	344	248	24	37	206	273	95	67	298	149	4.72988e-06	0.00259527	0.878	0.77	0.52	0.671	0.229	NA	NA	NA	NA	NA	NA	NA	NA	NA	NA	NA	NA	shSox2	chr5	+	149187707	149187876	149184559	149184806	149188344
ENSMUSG00000041264.16	SE	Uspl1	shHnrnpk	chr5	+	149187707	149187876	149184559	149184806	149188344	149188473	23887	344	248	24	37	206	273	95	67	298	149	4.72988e-06	0.00259527	0.878	0.77	0.52	0.671	0.229	NA	NA	NA	NA	NA	NA	NA	NA	NA	NA	NA	NA	shSox2	chr5	+	149187707	149187805	149184559	149184806	149188344
ENSMUSG00000041264.16	SE	Uspl1	shHnrnpk	chr5	+	149187707	149187876	149184559	149184806	149188344	149188473	23887	344	248	24	37	206	273	95	67	298	149	4.72988e-06	0.00259527	0.878	0.77	0.52	0.671	0.229	NA	NA	NA	NA	NA	NA	NA	NA	NA	NA	NA	NA	shSox2	chr5	+	149187707	149187863	149184559	149184806	149188344
ENSMUSG00000041264.16	SE	Uspl1	shHnrnpk	chr5	+	149185484	149185774	149184662	149184806	149188344	149188473	63675	29	34	24	37	29	15	95	67	298	149	3.09435e-07	0.000318675	0.377	0.315	0.132	0.101	0.229	NA	NA	NA	NA	NA	NA	NA	NA	NA	NA	NA	NA	shSox2	chr5	+	149187707	149187834	149184666	149184806	149188344
ENSMUSG00000041264.16	SE	Uspl1	shHnrnpk	chr5	+	149185484	149185774	149184662	149184806	149188344	149188473	63675	29	34	24	37	29	15	95	67	298	149	3.09435e-07	0.000318675	0.377	0.315	0.132	0.101	0.229	NA	NA	NA	NA	NA	NA	NA	NA	NA	NA	NA	NA	shSox2	chr5	+	149187707	149187876	149184559	149184806	149188344
ENSMUSG00000041264.16	SE	Uspl1	shHnrnpk	chr5	+	149185484	149185774	149184662	149184806	149188344	149188473	63675	29	34	24	37	29	15	95	67	298	149	3.09435e-07	0.000318675	0.377	0.315	0.132	0.101	0.229	NA	NA	NA	NA	NA	NA	NA	NA	NA	NA	NA	NA	shSox2	chr5	+	149187707	149187805	149184559	149184806	149188344
ENSMUSG00000041264.16	SE	Uspl1	shHnrnpk	chr5	+	149185484	149185774	149184662	149184806	149188344	149188473	63675	29	34	24	37	29	15	95	67	298	149	3.09435e-07	0.000318675	0.377	0.315	0.132	0.101	0.229	NA	NA	NA	NA	NA	NA	NA	NA	NA	NA	NA	NA	shSox2	chr5	+	149187707	149187863	149184559	149184806	149188344
ENSMUSG00000041264.16	SE	Uspl1	shHnrnpk	chr5	+	149187707	149187805	149184559	149184806	149188344	149188473	63676	83	82	24	37	74	89	95	67	247	149	0.000112445	0.0240788	0.676	0.572	0.32	0.445	0.241	NA	NA	NA	NA	NA	NA	NA	NA	NA	NA	NA	NA	shSox2	chr5	+	149187707	149187834	149184666	149184806	149188344
ENSMUSG00000041264.16	SE	Uspl1	shHnrnpk	chr5	+	149187707	149187805	149184559	149184806	149188344	149188473	63676	83	82	24	37	74	89	95	67	247	149	0.000112445	0.0240788	0.676	0.572	0.32	0.445	0.241	NA	NA	NA	NA	NA	NA	NA	NA	NA	NA	NA	NA	shSox2	chr5	+	149187707	149187876	149184559	149184806	149188344
ENSMUSG00000041264.16	SE	Uspl1	shHnrnpk	chr5	+	149187707	149187805	149184559	149184806	149188344	149188473	63676	83	82	24	37	74	89	95	67	247	149	0.000112445	0.0240788	0.676	0.572	0.32	0.445	0.241	NA	NA	NA	NA	NA	NA	NA	NA	NA	NA	NA	NA	shSox2	chr5	+	149187707	149187805	149184559	149184806	149188344
ENSMUSG00000041264.16	SE	Uspl1	shHnrnpk	chr5	+	149187707	149187805	149184559	149184806	149188344	149188473	63676	83	82	24	37	74	89	95	67	247	149	0.000112445	0.0240788	0.676	0.572	0.32	0.445	0.241	NA	NA	NA	NA	NA	NA	NA	NA	NA	NA	NA	NA	shSox2	chr5	+	149187707	149187863	149184559	149184806	149188344
ENSMUSG00000041264.16	SE	Uspl1	shHnrnpk	chr5	+	149187707	149187805	149185484	149185661	149188344	149188473	63677	22	10	1	0	14	5	3	3	247	149	0.000324597	0.0492718	0.93	1	0.738	0.501	0.346	NA	NA	NA	NA	NA	NA	NA	NA	NA	NA	NA	NA	shSox2	chr5	+	149187707	149187834	149184666	149184806	149188344
ENSMUSG00000041264.16	SE	Uspl1	shHnrnpk	chr5	+	149187707	149187805	149185484	149185661	149188344	149188473	63677	22	10	1	0	14	5	3	3	247	149	0.000324597	0.0492718	0.93	1	0.738	0.501	0.346	NA	NA	NA	NA	NA	NA	NA	NA	NA	NA	NA	NA	shSox2	chr5	+	149187707	149187876	149184559	149184806	149188344
ENSMUSG00000041264.16	SE	Uspl1	shHnrnpk	chr5	+	149187707	149187805	149185484	149185661	149188344	149188473	63677	22	10	1	0	14	5	3	3	247	149	0.000324597	0.0492718	0.93	1	0.738	0.501	0.346	NA	NA	NA	NA	NA	NA	NA	NA	NA	NA	NA	NA	shSox2	chr5	+	149187707	149187805	149184559	149184806	149188344
ENSMUSG00000041264.16	SE	Uspl1	shHnrnpk	chr5	+	149187707	149187805	149185484	149185661	149188344	149188473	63677	22	10	1	0	14	5	3	3	247	149	0.000324597	0.0492718	0.93	1	0.738	0.501	0.346	NA	NA	NA	NA	NA	NA	NA	NA	NA	NA	NA	NA	shSox2	chr5	+	149187707	149187863	149184559	149184806	149188344
ENSMUSG00000041264.16	SE	Uspl1	shHnrnpk	chr5	+	149187707	149187863	149184559	149184806	149188344	149188473	63678	159	145	24	37	113	144	95	67	298	149	1.04885e-05	0.00462706	0.768	0.662	0.373	0.518	0.27	NA	NA	NA	NA	NA	NA	NA	NA	NA	NA	NA	NA	shSox2	chr5	+	149187707	149187834	149184666	149184806	149188344
ENSMUSG00000041264.16	SE	Uspl1	shHnrnpk	chr5	+	149187707	149187863	149184559	149184806	149188344	149188473	63678	159	145	24	37	113	144	95	67	298	149	1.04885e-05	0.00462706	0.768	0.662	0.373	0.518	0.27	NA	NA	NA	NA	NA	NA	NA	NA	NA	NA	NA	NA	shSox2	chr5	+	149187707	149187876	149184559	149184806	149188344
ENSMUSG00000041264.16	SE	Uspl1	shHnrnpk	chr5	+	149187707	149187863	149184559	149184806	149188344	149188473	63678	159	145	24	37	113	144	95	67	298	149	1.04885e-05	0.00462706	0.768	0.662	0.373	0.518	0.27	NA	NA	NA	NA	NA	NA	NA	NA	NA	NA	NA	NA	shSox2	chr5	+	149187707	149187805	149184559	149184806	149188344
ENSMUSG00000041264.16	SE	Uspl1	shHnrnpk	chr5	+	149187707	149187863	149184559	149184806	149188344	149188473	63678	159	145	24	37	113	144	95	67	298	149	1.04885e-05	0.00462706	0.768	0.662	0.373	0.518	0.27	NA	NA	NA	NA	NA	NA	NA	NA	NA	NA	NA	NA	shSox2	chr5	+	149187707	149187863	149184559	149184806	149188344
ENSMUSG00000041264.16	SE	Uspl1	shHnrnpk	chr5	+	149187707	149187863	149185484	149185661	149188344	149188473	63679	31	19	1	0	20	10	3	3	298	149	0.000339941	0.0501233	0.939	1	0.769	0.625	0.272	NA	NA	NA	NA	NA	NA	NA	NA	NA	NA	NA	NA	shSox2	chr5	+	149187707	149187834	149184666	149184806	149188344
ENSMUSG00000041264.16	SE	Uspl1	shHnrnpk	chr5	+	149187707	149187863	149185484	149185661	149188344	149188473	63679	31	19	1	0	20	10	3	3	298	149	0.000339941	0.0501233	0.939	1	0.769	0.625	0.272	NA	NA	NA	NA	NA	NA	NA	NA	NA	NA	NA	NA	shSox2	chr5	+	149187707	149187876	149184559	149184806	149188344
ENSMUSG00000041264.16	SE	Uspl1	shHnrnpk	chr5	+	149187707	149187863	149185484	149185661	149188344	149188473	63679	31	19	1	0	20	10	3	3	298	149	0.000339941	0.0501233	0.939	1	0.769	0.625	0.272	NA	NA	NA	NA	NA	NA	NA	NA	NA	NA	NA	NA	shSox2	chr5	+	149187707	149187805	149184559	149184806	149188344
ENSMUSG00000041264.16	SE	Uspl1	shHnrnpk	chr5	+	149187707	149187863	149185484	149185661	149188344	149188473	63679	31	19	1	0	20	10	3	3	298	149	0.000339941	0.0501233	0.939	1	0.769	0.625	0.272	NA	NA	NA	NA	NA	NA	NA	NA	NA	NA	NA	NA	shSox2	chr5	+	149187707	149187863	149184559	149184806	149188344
ENSMUSG00000041571.9	A5SS	Selenow	shHnrnpk	chr7	-	NA	NA	NA	NA	NA	NA	8919	0	0	1	1	4	1	1	0	298	149	3.68355e-07	0.000353858	0	0	0.667	1	-0.834	NA	NA	NA	NA	NA	NA	15919866	15920115	15920042	15920115	15917207	15917539	shSox2	chr7	-	NA	NA	NA	NA	NA
ENSMUSG00000041571.9	A5SS	Selenow	shHnrnpk	chr7	-	NA	NA	NA	NA	NA	NA	8919	0	0	1	1	4	1	1	0	298	149	3.68355e-07	0.000353858	0	0	0.667	1	-0.834	NA	NA	NA	NA	NA	NA	15919866	15920115	15920042	15920115	15917207	15917539	shSox2	chr7	-	NA	NA	NA	NA	NA
ENSMUSG00000041935.10	A3SS	AW549877	shHnrnpk	chr15	-	NA	NA	NA	NA	NA	NA	25900	7	4	149	88	27	15	104	122	298	149	1.56393e-05	0.0101922	0.023	0.022	0.115	0.058	-0.064	NA	NA	NA	NA	NA	NA	3991717	3992058	3991717	3991864	3992357	3992464	shSox2	chr15	-	NA	NA	NA	NA	NA
ENSMUSG00000041935.10	A3SS	AW549877	shHnrnpk	chr15	-	NA	NA	NA	NA	NA	NA	25902	7	3	149	88	27	16	104	122	298	149	3.73566e-06	0.0038214	0.023	0.017	0.115	0.062	-0.068	NA	NA	NA	NA	NA	NA	3991717	3992073	3991717	3991864	3992357	3992464	shSox2	chr15	-	NA	NA	NA	NA	NA
ENSMUSG00000042079.13	SE	Hnrnpf	shHnrnpk	chr6	+	117906701	117906839	117900339	117900506	117919098	117919159	76509	0	2	1	2	2	3	0	0	287	149	7.39529e-05	0.0185411	0	0.342	1	1	-0.829	NA	NA	NA	NA	NA	NA	NA	NA	NA	NA	NA	NA	shSox2	chr6	+	117906701	117906839	117900339	117900506	117919098
ENSMUSG00000042079.13	SE	Hnrnpf	shHnrnpk	chr6	+	117906701	117906839	117900339	117900506	117919098	117919159	76509	0	2	1	2	2	3	0	0	287	149	7.39529e-05	0.0185411	0	0.342	1	1	-0.829	NA	NA	NA	NA	NA	NA	NA	NA	NA	NA	NA	NA	shSox2	chr6	+	117906701	117906839	117900339	117900506	117923707
ENSMUSG00000042079.13	SE	Hnrnpf	shHnrnpk	chr6	+	117906701	117906839	117900339	117900506	117923707	117923798	76510	0	1	1	2	3	3	0	2	287	149	0.000357509	0.051689	0	0.206	1	0.438	-0.616	NA	NA	NA	NA	NA	NA	NA	NA	NA	NA	NA	NA	shSox2	chr6	+	117906701	117906839	117900339	117900506	117919098
ENSMUSG00000042079.13	SE	Hnrnpf	shHnrnpk	chr6	+	117906701	117906839	117900339	117900506	117923707	117923798	76510	0	1	1	2	3	3	0	2	287	149	0.000357509	0.051689	0	0.206	1	0.438	-0.616	NA	NA	NA	NA	NA	NA	NA	NA	NA	NA	NA	NA	shSox2	chr6	+	117906701	117906839	117900339	117900506	117923707
ENSMUSG00000042305.12	SE	Tmem183a	shHnrnpk	chr1	-	134352693	134353137	134352354	134352435	134354660	134354841	64188	17	16	278	229	17	40	240	130	298	149	0.000568895	0.0683015	0.03	0.034	0.034	0.133	-0.052	NA	NA	NA	NA	NA	NA	NA	NA	NA	NA	NA	NA	shSox2	chr1	-	134352974	134353137	134352354	134352435	134354660
ENSMUSG00000042305.12	SE	Tmem183a	shHnrnpk	chr1	-	134352693	134353137	134352354	134352435	134354660	134354841	64188	17	16	278	229	17	40	240	130	298	149	0.000568895	0.0683015	0.03	0.034	0.034	0.133	-0.052	NA	NA	NA	NA	NA	NA	NA	NA	NA	NA	NA	NA	shSox2	chr1	-	134352974	134353129	134352354	134352435	134354660
ENSMUSG00000042305.12	SE	Tmem183a	shHnrnpk	chr1	-	134352693	134353137	134352354	134352435	134354660	134354841	64188	17	16	278	229	17	40	240	130	298	149	0.000568895	0.0683015	0.03	0.034	0.034	0.133	-0.052	NA	NA	NA	NA	NA	NA	NA	NA	NA	NA	NA	NA	shSox2	chr1	-	134352974	134353134	134352354	134352435	134354660
ENSMUSG00000042340.6	A5SS	Ctf1	shHnrnpk	chr7	+	NA	NA	NA	NA	NA	NA	24444	3	2	3	11	0	0	9	6	153	149	0.000606799	0.0995936	0.493	0.15	0	0	0.322	NA	NA	NA	NA	NA	NA	127713924	127714047	127713924	127714043	127717003	127718192	shSox2	chr7	+	NA	NA	NA	NA	NA
ENSMUSG00000042354.7	RI	Gnl3	shHnrnpk	chr14	-	NA	NA	31013652	31013795	31014052	31014120	8046	57	54	576	424	99	81	501	460	298	149	0.00136561	0.0862716	0.047	0.06	0.09	0.081	-0.032	31013652	31014120	NA	NA	NA	NA	NA	NA	NA	NA	NA	NA	shSox2	chr14	-	NA	NA	31013428	31013565	31013652
ENSMUSG00000042354.7	RI	Gnl3	shHnrnpk	chr14	-	NA	NA	31013652	31013795	31014052	31014120	8046	57	54	576	424	99	81	501	460	298	149	0.00136561	0.0862716	0.047	0.06	0.09	0.081	-0.032	31013652	31014120	NA	NA	NA	NA	NA	NA	NA	NA	NA	NA	shSox2	chr14	-	NA	NA	31014589	31014677	31014905
ENSMUSG00000042354.7	RI	Gnl3	shHnrnpk	chr14	-	NA	NA	31013652	31013795	31014052	31014120	8046	57	54	576	424	99	81	501	460	298	149	0.00136561	0.0862716	0.047	0.06	0.09	0.081	-0.032	31013652	31014120	NA	NA	NA	NA	NA	NA	NA	NA	NA	NA	shSox2	chr14	-	NA	NA	31016812	31016907	31017056
ENSMUSG00000042439.13	SE	Zfp532	shHnrnpk	chr18	+	65605331	65605370	65582896	65583006	65622983	65623508	2180	0	1	15	44	10	6	64	21	188	149	5.84668e-05	0.0159866	0	0.018	0.11	0.185	-0.138	NA	NA	NA	NA	NA	NA	NA	NA	NA	NA	NA	NA	shSox2	chr18	+	65656350	65656632	65644192	65644369	65682894
ENSMUSG00000043004.13	MXE	Gng2	shHnrnpk	chr14	-	NA	NA	19891285	19891401	19960653	19960694	14146	0	0	1	3	2	5	0	0	278	229	2.19591e-10	2.79671e-06	0	0	1	1	-1	NA	NA	19891720	19891800	19904160	19904289	NA	NA	NA	NA	NA	NA	shSox2	chr14	-	NA	NA	19891285	19891401	19960653
ENSMUSG00000044442.11	SE	N6amt1	shHnrnpk	chr16	+	87366138	87366280	87362519	87362603	87367464	87368742	4408	46	55	3	1	61	50	14	7	291	149	0.000566746	0.0683015	0.887	0.966	0.69	0.785	0.189	NA	NA	NA	NA	NA	NA	NA	NA	NA	NA	NA	NA	shSox2	chr16	+	87366138	87366280	87362519	87362603	87367464
ENSMUSG00000044452.10	SE	Zfp507	shHnrnpk	chr7	-	35793522	35795618	35791647	35791762	35801437	35801528	30975	97	98	0	1	133	51	4	5	298	149	0.00102346	0.0942383	1	0.98	0.943	0.836	0.101	NA	NA	NA	NA	NA	NA	NA	NA	NA	NA	NA	NA	shSox2	chr7	-	35793522	35795618	35791647	35791762	35801437
ENSMUSG00000044452.10	SE	Zfp507	shHnrnpk	chr7	-	35793522	35795618	35791647	35791762	35801437	35801528	30975	97	98	0	1	133	51	4	5	298	149	0.00102346	0.0942383	1	0.98	0.943	0.836	0.101	NA	NA	NA	NA	NA	NA	NA	NA	NA	NA	NA	NA	shSox2	chr7	-	35795295	35795618	35791721	35791762	35801437
ENSMUSG00000044452.10	SE	Zfp507	shHnrnpk	chr7	-	35795295	35795618	35791721	35791762	35801437	35801528	30977	51	63	0	1	61	30	4	5	298	149	0.000193027	0.0346312	1	0.969	0.884	0.75	0.167	NA	NA	NA	NA	NA	NA	NA	NA	NA	NA	NA	NA	shSox2	chr7	-	35793522	35795618	35791647	35791762	35801437
ENSMUSG00000044452.10	SE	Zfp507	shHnrnpk	chr7	-	35795295	35795618	35791721	35791762	35801437	35801528	30977	51	63	0	1	61	30	4	5	298	149	0.000193027	0.0346312	1	0.969	0.884	0.75	0.167	NA	NA	NA	NA	NA	NA	NA	NA	NA	NA	NA	NA	shSox2	chr7	-	35795295	35795618	35791721	35791762	35801437
ENSMUSG00000044600.14	A5SS	Smim7	shHnrnpk	chr8	-	NA	NA	NA	NA	NA	NA	9315	2	2	0	0	2	2	5	1	298	149	4.03618e-08	5.46352e-05	1	1	0.167	0.5	0.666	NA	NA	NA	NA	NA	NA	72570594	72571088	72571003	72571088	72569965	72570018	shSox2	chr8	-	NA	NA	NA	NA	NA
ENSMUSG00000044600.14	A5SS	Smim7	shHnrnpk	chr8	-	NA	NA	NA	NA	NA	NA	9315	2	2	0	0	2	2	5	1	298	149	4.03618e-08	5.46352e-05	1	1	0.167	0.5	0.666	NA	NA	NA	NA	NA	NA	72570594	72571088	72571003	72571088	72569965	72570018	shSox2	chr8	-	NA	NA	NA	NA	NA
ENSMUSG00000044600.14	A5SS	Smim7	shHnrnpk	chr8	-	NA	NA	NA	NA	NA	NA	9317	1	1	0	0	1	2	5	1	298	149	2.0087e-08	3.15879e-05	1	1	0.091	0.5	0.705	NA	NA	NA	NA	NA	NA	72570712	72571088	72571003	72571088	72569965	72570018	shSox2	chr8	-	NA	NA	NA	NA	NA
ENSMUSG00000044600.14	A5SS	Smim7	shHnrnpk	chr8	-	NA	NA	NA	NA	NA	NA	9317	1	1	0	0	1	2	5	1	298	149	2.0087e-08	3.15879e-05	1	1	0.091	0.5	0.705	NA	NA	NA	NA	NA	NA	72570712	72571088	72571003	72571088	72569965	72570018	shSox2	chr8	-	NA	NA	NA	NA	NA
ENSMUSG00000044600.14	SE	Smim7	shHnrnpk	chr8	-	72570594	72570915	72569965	72570018	72571003	72571062	53414	4	2	0	0	4	0	5	1	298	149	2.43995e-08	3.33332e-05	1	1	0.286	0	0.857	NA	NA	NA	NA	NA	NA	NA	NA	NA	NA	NA	NA	shSox2	chr8	-	72570594	72570915	72569965	72570018	72571003
ENSMUSG00000044600.14	SE	Smim7	shHnrnpk	chr8	-	72570594	72570915	72569965	72570018	72571003	72571062	53414	4	2	0	0	4	0	5	1	298	149	2.43995e-08	3.33332e-05	1	1	0.286	0	0.857	NA	NA	NA	NA	NA	NA	NA	NA	NA	NA	NA	NA	shSox2	chr8	-	72570712	72570915	72569965	72570018	72571003
ENSMUSG00000044600.14	SE	Smim7	shHnrnpk	chr8	-	72570712	72570915	72569965	72570018	72571003	72571062	53415	3	1	0	0	3	0	5	1	298	149	4.70201e-09	1.06608e-05	1	1	0.231	0	0.884	NA	NA	NA	NA	NA	NA	NA	NA	NA	NA	NA	NA	shSox2	chr8	-	72570594	72570915	72569965	72570018	72571003
ENSMUSG00000044600.14	SE	Smim7	shHnrnpk	chr8	-	72570712	72570915	72569965	72570018	72571003	72571062	53415	3	1	0	0	3	0	5	1	298	149	4.70201e-09	1.06608e-05	1	1	0.231	0	0.884	NA	NA	NA	NA	NA	NA	NA	NA	NA	NA	NA	NA	shSox2	chr8	-	72570712	72570915	72569965	72570018	72571003
ENSMUSG00000045268.13	SE	Zfp691	shHnrnpk	chr4	-	119173045	119173332	119169512	119171042	119173662	119173856	57260	2	1	0	0	4	0	7	4	298	149	9.83624e-10	4.38965e-06	1	1	0.222	0	0.889	NA	NA	NA	NA	NA	NA	NA	NA	NA	NA	NA	NA	shSox2	chr4	-	119173045	119173246	119169512	119171042	119173662
ENSMUSG00000045268.13	SE	Zfp691	shHnrnpk	chr4	-	119173045	119173332	119169512	119171042	119173662	119173856	57260	2	1	0	0	4	0	7	4	298	149	9.83624e-10	4.38965e-06	1	1	0.222	0	0.889	NA	NA	NA	NA	NA	NA	NA	NA	NA	NA	NA	NA	shSox2	chr4	-	119173045	119173332	119169512	119171042	119173662
ENSMUSG00000045302.13	SE	Preb	shHnrnpk	chr5	-	30955929	30956089	30950852	30955737	30957887	30958087	31210	107	96	1	0	103	106	6	4	298	149	0.000871866	0.087633	0.982	1	0.896	0.93	0.078	NA	NA	NA	NA	NA	NA	NA	NA	NA	NA	NA	NA	shSox2	chr5	-	30955929	30956089	30950852	30955737	30957887
ENSMUSG00000045302.13	SE	Preb	shHnrnpk	chr5	-	30955929	30956089	30950852	30955737	30957887	30958087	31210	107	96	1	0	103	106	6	4	298	149	0.000871866	0.087633	0.982	1	0.896	0.93	0.078	NA	NA	NA	NA	NA	NA	NA	NA	NA	NA	NA	NA	shSox2	chr5	-	30956261	30956334	30955042	30955737	30957887
ENSMUSG00000045302.13	SE	Preb	shHnrnpk	chr5	-	30955929	30956089	30950852	30955737	30957887	30958087	31210	107	96	1	0	103	106	6	4	298	149	0.000871866	0.087633	0.982	1	0.896	0.93	0.078	NA	NA	NA	NA	NA	NA	NA	NA	NA	NA	NA	NA	shSox2	chr5	-	30955929	30956261	30950852	30955737	30957887
ENSMUSG00000045302.13	SE	Preb	shHnrnpk	chr5	-	30955929	30956089	30950852	30955737	30957887	30958087	31210	107	96	1	0	103	106	6	4	298	149	0.000871866	0.087633	0.982	1	0.896	0.93	0.078	NA	NA	NA	NA	NA	NA	NA	NA	NA	NA	NA	NA	shSox2	chr5	-	30955929	30956358	30950852	30955737	30957887
ENSMUSG00000045302.13	SE	Preb	shHnrnpk	chr5	-	30955929	30956089	30950852	30955737	30957887	30958087	31210	107	96	1	0	103	106	6	4	298	149	0.000871866	0.087633	0.982	1	0.896	0.93	0.078	NA	NA	NA	NA	NA	NA	NA	NA	NA	NA	NA	NA	shSox2	chr5	-	30956261	30956358	30955042	30955737	30957887
ENSMUSG00000045302.13	SE	Preb	shHnrnpk	chr5	-	30956261	30956334	30955042	30955737	30957887	30958061	31211	78	50	1	0	81	64	6	4	222	149	0.000995945	0.0928766	0.981	1	0.901	0.915	0.082	NA	NA	NA	NA	NA	NA	NA	NA	NA	NA	NA	NA	shSox2	chr5	-	30955929	30956089	30950852	30955737	30957887
ENSMUSG00000045302.13	SE	Preb	shHnrnpk	chr5	-	30956261	30956334	30955042	30955737	30957887	30958061	31211	78	50	1	0	81	64	6	4	222	149	0.000995945	0.0928766	0.981	1	0.901	0.915	0.082	NA	NA	NA	NA	NA	NA	NA	NA	NA	NA	NA	NA	shSox2	chr5	-	30956261	30956334	30955042	30955737	30957887
ENSMUSG00000045302.13	SE	Preb	shHnrnpk	chr5	-	30956261	30956334	30955042	30955737	30957887	30958061	31211	78	50	1	0	81	64	6	4	222	149	0.000995945	0.0928766	0.981	1	0.901	0.915	0.082	NA	NA	NA	NA	NA	NA	NA	NA	NA	NA	NA	NA	shSox2	chr5	-	30955929	30956261	30950852	30955737	30957887
ENSMUSG00000045302.13	SE	Preb	shHnrnpk	chr5	-	30956261	30956334	30955042	30955737	30957887	30958061	31211	78	50	1	0	81	64	6	4	222	149	0.000995945	0.0928766	0.981	1	0.901	0.915	0.082	NA	NA	NA	NA	NA	NA	NA	NA	NA	NA	NA	NA	shSox2	chr5	-	30955929	30956358	30950852	30955737	30957887
ENSMUSG00000045302.13	SE	Preb	shHnrnpk	chr5	-	30956261	30956334	30955042	30955737	30957887	30958061	31211	78	50	1	0	81	64	6	4	222	149	0.000995945	0.0928766	0.981	1	0.901	0.915	0.082	NA	NA	NA	NA	NA	NA	NA	NA	NA	NA	NA	NA	shSox2	chr5	-	30956261	30956358	30955042	30955737	30957887
ENSMUSG00000045302.13	SE	Preb	shHnrnpk	chr5	-	30955929	30956261	30950852	30955737	30957887	30958087	68825	105	95	1	0	98	104	6	4	298	149	0.000770847	0.0816008	0.981	1	0.891	0.929	0.08	NA	NA	NA	NA	NA	NA	NA	NA	NA	NA	NA	NA	shSox2	chr5	-	30955929	30956089	30950852	30955737	30957887
ENSMUSG00000045302.13	SE	Preb	shHnrnpk	chr5	-	30955929	30956261	30950852	30955737	30957887	30958087	68825	105	95	1	0	98	104	6	4	298	149	0.000770847	0.0816008	0.981	1	0.891	0.929	0.08	NA	NA	NA	NA	NA	NA	NA	NA	NA	NA	NA	NA	shSox2	chr5	-	30956261	30956334	30955042	30955737	30957887
ENSMUSG00000045302.13	SE	Preb	shHnrnpk	chr5	-	30955929	30956261	30950852	30955737	30957887	30958087	68825	105	95	1	0	98	104	6	4	298	149	0.000770847	0.0816008	0.981	1	0.891	0.929	0.08	NA	NA	NA	NA	NA	NA	NA	NA	NA	NA	NA	NA	shSox2	chr5	-	30955929	30956261	30950852	30955737	30957887
ENSMUSG00000045302.13	SE	Preb	shHnrnpk	chr5	-	30955929	30956261	30950852	30955737	30957887	30958087	68825	105	95	1	0	98	104	6	4	298	149	0.000770847	0.0816008	0.981	1	0.891	0.929	0.08	NA	NA	NA	NA	NA	NA	NA	NA	NA	NA	NA	NA	shSox2	chr5	-	30955929	30956358	30950852	30955737	30957887
ENSMUSG00000045302.13	SE	Preb	shHnrnpk	chr5	-	30955929	30956261	30950852	30955737	30957887	30958087	68825	105	95	1	0	98	104	6	4	298	149	0.000770847	0.0816008	0.981	1	0.891	0.929	0.08	NA	NA	NA	NA	NA	NA	NA	NA	NA	NA	NA	NA	shSox2	chr5	-	30956261	30956358	30955042	30955737	30957887
ENSMUSG00000045302.13	SE	Preb	shHnrnpk	chr5	-	30955929	30956358	30950852	30955737	30957887	30958087	68826	106	95	1	0	98	104	6	4	298	149	0.000760897	0.0812364	0.981	1	0.891	0.929	0.08	NA	NA	NA	NA	NA	NA	NA	NA	NA	NA	NA	NA	shSox2	chr5	-	30955929	30956089	30950852	30955737	30957887
ENSMUSG00000045302.13	SE	Preb	shHnrnpk	chr5	-	30955929	30956358	30950852	30955737	30957887	30958087	68826	106	95	1	0	98	104	6	4	298	149	0.000760897	0.0812364	0.981	1	0.891	0.929	0.08	NA	NA	NA	NA	NA	NA	NA	NA	NA	NA	NA	NA	shSox2	chr5	-	30956261	30956334	30955042	30955737	30957887
ENSMUSG00000045302.13	SE	Preb	shHnrnpk	chr5	-	30955929	30956358	30950852	30955737	30957887	30958087	68826	106	95	1	0	98	104	6	4	298	149	0.000760897	0.0812364	0.981	1	0.891	0.929	0.08	NA	NA	NA	NA	NA	NA	NA	NA	NA	NA	NA	NA	shSox2	chr5	-	30955929	30956261	30950852	30955737	30957887
ENSMUSG00000045302.13	SE	Preb	shHnrnpk	chr5	-	30955929	30956358	30950852	30955737	30957887	30958087	68826	106	95	1	0	98	104	6	4	298	149	0.000760897	0.0812364	0.981	1	0.891	0.929	0.08	NA	NA	NA	NA	NA	NA	NA	NA	NA	NA	NA	NA	shSox2	chr5	-	30955929	30956358	30950852	30955737	30957887
ENSMUSG00000045302.13	SE	Preb	shHnrnpk	chr5	-	30955929	30956358	30950852	30955737	30957887	30958087	68826	106	95	1	0	98	104	6	4	298	149	0.000760897	0.0812364	0.981	1	0.891	0.929	0.08	NA	NA	NA	NA	NA	NA	NA	NA	NA	NA	NA	NA	shSox2	chr5	-	30956261	30956358	30955042	30955737	30957887
ENSMUSG00000045302.13	SE	Preb	shHnrnpk	chr5	-	30956261	30956358	30955042	30955737	30957887	30958087	68827	6	1	1	0	5	0	6	4	246	149	5.77991e-05	0.0159542	0.784	1	0.335	0	0.725	NA	NA	NA	NA	NA	NA	NA	NA	NA	NA	NA	NA	shSox2	chr5	-	30955929	30956089	30950852	30955737	30957887
ENSMUSG00000045302.13	SE	Preb	shHnrnpk	chr5	-	30956261	30956358	30955042	30955737	30957887	30958087	68827	6	1	1	0	5	0	6	4	246	149	5.77991e-05	0.0159542	0.784	1	0.335	0	0.725	NA	NA	NA	NA	NA	NA	NA	NA	NA	NA	NA	NA	shSox2	chr5	-	30956261	30956334	30955042	30955737	30957887
ENSMUSG00000045302.13	SE	Preb	shHnrnpk	chr5	-	30956261	30956358	30955042	30955737	30957887	30958087	68827	6	1	1	0	5	0	6	4	246	149	5.77991e-05	0.0159542	0.784	1	0.335	0	0.725	NA	NA	NA	NA	NA	NA	NA	NA	NA	NA	NA	NA	shSox2	chr5	-	30955929	30956261	30950852	30955737	30957887
ENSMUSG00000045302.13	SE	Preb	shHnrnpk	chr5	-	30956261	30956358	30955042	30955737	30957887	30958087	68827	6	1	1	0	5	0	6	4	246	149	5.77991e-05	0.0159542	0.784	1	0.335	0	0.725	NA	NA	NA	NA	NA	NA	NA	NA	NA	NA	NA	NA	shSox2	chr5	-	30955929	30956358	30950852	30955737	30957887
ENSMUSG00000045302.13	SE	Preb	shHnrnpk	chr5	-	30956261	30956358	30955042	30955737	30957887	30958087	68827	6	1	1	0	5	0	6	4	246	149	5.77991e-05	0.0159542	0.784	1	0.335	0	0.725	NA	NA	NA	NA	NA	NA	NA	NA	NA	NA	NA	NA	shSox2	chr5	-	30956261	30956358	30955042	30955737	30957887
ENSMUSG00000045775.15	SE	Slc16a5	shHnrnpk	chr11	+	115469232	115470148	115464569	115465057	115472670	115473606	43148	3	4	0	0	0	1	3	2	298	149	5.63334e-11	1.89511e-06	1	1	0	0.2	0.9	NA	NA	NA	NA	NA	NA	NA	NA	NA	NA	NA	NA	shSox2	chr11	+	115469232	115470148	115464569	115465057	115472670
ENSMUSG00000045775.15	SE	Slc16a5	shHnrnpk	chr11	+	115469232	115470148	115464569	115465057	115472670	115473606	43148	3	4	0	0	0	1	3	2	298	149	5.63334e-11	1.89511e-06	1	1	0	0.2	0.9	NA	NA	NA	NA	NA	NA	NA	NA	NA	NA	NA	NA	shSox2	chr11	+	115469335	115470148	115464913	115465057	115472670
ENSMUSG00000045775.15	SE	Slc16a5	shHnrnpk	chr11	+	115469335	115470148	115464913	115465057	115472670	115472921	43149	3	3	0	0	0	1	3	2	298	149	5.66203e-11	1.89511e-06	1	1	0	0.2	0.9	NA	NA	NA	NA	NA	NA	NA	NA	NA	NA	NA	NA	shSox2	chr11	+	115469232	115470148	115464569	115465057	115472670
ENSMUSG00000045775.15	SE	Slc16a5	shHnrnpk	chr11	+	115469335	115470148	115464913	115465057	115472670	115472921	43149	3	3	0	0	0	1	3	2	298	149	5.66203e-11	1.89511e-06	1	1	0	0.2	0.9	NA	NA	NA	NA	NA	NA	NA	NA	NA	NA	NA	NA	shSox2	chr11	+	115469335	115470148	115464913	115465057	115472670
ENSMUSG00000045962.16	SE	Wnk1	shHnrnpk	chr6	-	119944700	119944784	119943805	119943866	119946236	119946320	41418	385	373	29	27	381	369	49	80	233	149	2.83096e-05	0.00933534	0.895	0.898	0.833	0.747	0.107	NA	NA	NA	NA	NA	NA	NA	NA	NA	NA	NA	NA	shSox2	chr6	-	119952684	119952969	119951897	119951995	119956070
ENSMUSG00000046434.16	SE	Hnrnpa1	shHnrnpk	chr15	+	103242921	103243080	103242643	103242718	103243624	103243780	5395	651	938	3454	4274	922	295	5247	2745	298	149	0.000709844	0.0783367	0.086	0.099	0.081	0.051	0.026	NA	NA	NA	NA	NA	NA	NA	NA	NA	NA	NA	NA	shSox2	chr15	+	103244255	103245966	103243958	103244028	103246345
ENSMUSG00000046434.16	SE	Hnrnpa1	shHnrnpk	chr15	+	103242921	103243080	103242643	103242718	103243624	103243780	5395	651	938	3454	4274	922	295	5247	2745	298	149	0.000709844	0.0783367	0.086	0.099	0.081	0.051	0.026	NA	NA	NA	NA	NA	NA	NA	NA	NA	NA	NA	NA	shSox2	chr15	+	103244255	103244394	103243958	103244028	103246345
ENSMUSG00000047213.14	MXE	Ythdf3	shHnrnpk	chr3	+	NA	NA	16183211	16183520	16203825	16205424	3206	15	12	79	91	41	30	87	65	174	235	2.692e-05	0.00693312	0.204	0.151	0.389	0.384	-0.209	NA	NA	16183921	16183946	16189477	16189563	NA	NA	NA	NA	NA	NA	shSox2	chr3	+	NA	NA	16183211	16183520	16203825
ENSMUSG00000047213.14	MXE	Ythdf3	shHnrnpk	chr3	+	NA	NA	16183235	16183520	16189477	16189563	3208	126	117	34	26	208	172	24	11	174	298	4.71268e-05	0.00923395	0.864	0.885	0.937	0.964	-0.076	NA	NA	16183921	16183946	16186966	16187115	NA	NA	NA	NA	NA	NA	shSox2	chr3	+	NA	NA	16183211	16183520	16203825
ENSMUSG00000047213.14	MXE	Ythdf3	shHnrnpk	chr3	+	NA	NA	16183235	16183520	16203186	16203219	3209	14	12	39	41	41	26	39	28	174	235	9.43206e-05	0.0156009	0.327	0.283	0.587	0.556	-0.267	NA	NA	16183921	16183946	16189477	16189563	NA	NA	NA	NA	NA	NA	shSox2	chr3	+	NA	NA	16183211	16183520	16203825
ENSMUSG00000047213.14	MXE	Ythdf3	shHnrnpk	chr3	+	NA	NA	16183211	16183520	16203825	16205424	10634	15	12	14	14	41	30	10	4	174	298	1.83905e-05	0.00600566	0.647	0.595	0.875	0.928	-0.28	NA	NA	16183921	16183946	16189477	16189747	NA	NA	NA	NA	NA	NA	shSox2	chr3	+	NA	NA	16183211	16183520	16203825
ENSMUSG00000047284.14	RI	Neurl4	shHnrnpk	chr11	+	NA	NA	69903671	69903719	69903864	69903914	11240	0	2	60	58	15	5	51	60	294	149	1.2794e-05	0.00488892	0	0.017	0.13	0.041	-0.077	69903671	69903914	NA	NA	NA	NA	NA	NA	NA	NA	NA	NA	shSox2	chr11	+	NA	NA	69903671	69903719	69903864
ENSMUSG00000047284.14	RI	Neurl4	shHnrnpk	chr11	+	NA	NA	69911446	69911588	69911741	69911854	11258	1	4	64	63	14	7	56	49	298	149	0.000172358	0.0268826	0.008	0.031	0.111	0.067	-0.069	69911446	69911854	NA	NA	NA	NA	NA	NA	NA	NA	NA	NA	shSox2	chr11	+	NA	NA	69903671	69903719	69903864
ENSMUSG00000047767.17	SE	Atg16l2	shHnrnpk	chr7	-	101294858	101294921	101293875	101293984	101296120	101296234	21145	0	0	12	5	1	5	5	5	212	149	9.30877e-05	0.0215509	0	0	0.123	0.413	-0.268	NA	NA	NA	NA	NA	NA	NA	NA	NA	NA	NA	NA	shSox2	chr7	-	101294858	101294921	101293875	101293984	101296120
ENSMUSG00000049606.16	SE	Zfp644	shHnrnpk	chr5	-	106679679	106679743	106666784	106666845	106695136	106695699	11083	2	2	0	1	0	2	3	4	213	149	8.48342e-05	0.0203073	1	0.583	0	0.259	0.662	NA	NA	NA	NA	NA	NA	NA	NA	NA	NA	NA	NA	shSox2	chr5	-	106690670	106690877	106666784	106666845	106695642
ENSMUSG00000049606.16	SE	Zfp644	shHnrnpk	chr5	-	106679679	106679743	106666784	106666845	106695136	106695699	11083	2	2	0	1	0	2	3	4	213	149	8.48342e-05	0.0203073	1	0.583	0	0.259	0.662	NA	NA	NA	NA	NA	NA	NA	NA	NA	NA	NA	NA	shSox2	chr5	-	106690729	106690873	106679679	106679743	106696531
ENSMUSG00000049606.16	SE	Zfp644	shHnrnpk	chr5	-	106679679	106679743	106666784	106666845	106695136	106695699	11083	2	2	0	1	0	2	3	4	213	149	8.48342e-05	0.0203073	1	0.583	0	0.259	0.662	NA	NA	NA	NA	NA	NA	NA	NA	NA	NA	NA	NA	shSox2	chr5	-	106690729	106690877	106666784	106666845	106695642
ENSMUSG00000049606.16	SE	Zfp644	shHnrnpk	chr5	-	106679679	106679743	106666784	106666845	106695136	106695699	11083	2	2	0	1	0	2	3	4	213	149	8.48342e-05	0.0203073	1	0.583	0	0.259	0.662	NA	NA	NA	NA	NA	NA	NA	NA	NA	NA	NA	NA	shSox2	chr5	-	106690729	106690877	106679679	106679743	106696531
ENSMUSG00000049606.16	SE	Zfp644	shHnrnpk	chr5	-	106681903	106682013	106679679	106679743	106690729	106690873	55142	0	0	1	3	4	1	0	0	259	149	6.50118e-10	4.35196e-06	0	0	1	1	-1	NA	NA	NA	NA	NA	NA	NA	NA	NA	NA	NA	NA	shSox2	chr5	-	106690729	106690873	106638426	106638635	106695136
ENSMUSG00000049606.16	SE	Zfp644	shHnrnpk	chr5	-	106681903	106682013	106679679	106679743	106690729	106690873	55142	0	0	1	3	4	1	0	0	259	149	6.50118e-10	4.35196e-06	0	0	1	1	-1	NA	NA	NA	NA	NA	NA	NA	NA	NA	NA	NA	NA	shSox2	chr5	-	106690729	106690877	106638426	106638635	106695136
ENSMUSG00000049606.16	SE	Zfp644	shHnrnpk	chr5	-	106690729	106690877	106666784	106666845	106695642	106695699	55164	3	1	0	0	2	8	3	2	297	149	9.24918e-06	0.00418344	1	1	0.251	0.667	0.541	NA	NA	NA	NA	NA	NA	NA	NA	NA	NA	NA	NA	shSox2	chr5	-	106690670	106690877	106666784	106666845	106695642
ENSMUSG00000049606.16	SE	Zfp644	shHnrnpk	chr5	-	106690729	106690877	106666784	106666845	106695642	106695699	55164	3	1	0	0	2	8	3	2	297	149	9.24918e-06	0.00418344	1	1	0.251	0.667	0.541	NA	NA	NA	NA	NA	NA	NA	NA	NA	NA	NA	NA	shSox2	chr5	-	106690729	106690873	106679679	106679743	106696531
ENSMUSG00000049606.16	SE	Zfp644	shHnrnpk	chr5	-	106690729	106690877	106666784	106666845	106695642	106695699	55164	3	1	0	0	2	8	3	2	297	149	9.24918e-06	0.00418344	1	1	0.251	0.667	0.541	NA	NA	NA	NA	NA	NA	NA	NA	NA	NA	NA	NA	shSox2	chr5	-	106690729	106690877	106666784	106666845	106695642
ENSMUSG00000049606.16	SE	Zfp644	shHnrnpk	chr5	-	106690729	106690877	106666784	106666845	106695642	106695699	55164	3	1	0	0	2	8	3	2	297	149	9.24918e-06	0.00418344	1	1	0.251	0.667	0.541	NA	NA	NA	NA	NA	NA	NA	NA	NA	NA	NA	NA	shSox2	chr5	-	106690729	106690877	106679679	106679743	106696531
ENSMUSG00000049811.17	SE	Fam161a	shHnrnpk	chr11	+	23021493	23021661	23019999	23021133	23028855	23029010	29241	17	21	0	0	11	17	2	3	298	149	0.000444424	0.0587948	1	1	0.733	0.739	0.264	NA	NA	NA	NA	NA	NA	NA	NA	NA	NA	NA	NA	shSox2	chr11	+	23023432	23023529	23020555	23021133	23028855
ENSMUSG00000049811.17	SE	Fam161a	shHnrnpk	chr11	+	23023432	23023529	23020555	23021133	23028855	23029010	67505	3	13	0	0	1	3	2	3	246	149	6.6524e-07	0.000580524	1	1	0.232	0.377	0.696	NA	NA	NA	NA	NA	NA	NA	NA	NA	NA	NA	NA	shSox2	chr11	+	23023432	23023529	23020555	23021133	23028855
ENSMUSG00000050545.10	SE	Fam228b	shHnrnpk	chr12	-	4761858	4761987	4748263	4748351	4762326	4762407	40496	0	1	1	4	1	2	0	0	278	149	2.60905e-10	3.07197e-06	0	0.118	1	1	-0.941	NA	NA	NA	NA	NA	NA	NA	NA	NA	NA	NA	NA	shSox2	chr12	-	4761858	4761987	4748263	4748351	4762326
ENSMUSG00000050891.10	SE	Tatdn1	shHnrnpk	chr15	-	58923828	58923968	58922306	58922383	58926435	58926485	51621	17	14	1	4	17	22	0	0	289	149	0.000668636	0.0759917	0.898	0.643	1	1	-0.23	NA	NA	NA	NA	NA	NA	NA	NA	NA	NA	NA	NA	shSox2	chr15	-	58916151	58916192	58905740	58905811	58921139
ENSMUSG00000051984.13	SE	Sec31b	shHnrnpk	chr19	-	44543265	44543389	44540094	44540169	44543700	44543812	47987	3	2	2	1	2	6	0	0	273	149	0.000562548	0.0680672	0.45	0.522	1	1	-0.514	NA	NA	NA	NA	NA	NA	NA	NA	NA	NA	NA	NA	shSox2	chr19	-	44543265	44543389	44536057	44536253	44543700
ENSMUSG00000051984.13	SE	Sec31b	shHnrnpk	chr19	-	44543265	44543389	44540094	44540169	44543700	44543812	47987	3	2	2	1	2	6	0	0	273	149	0.000562548	0.0680672	0.45	0.522	1	1	-0.514	NA	NA	NA	NA	NA	NA	NA	NA	NA	NA	NA	NA	shSox2	chr19	-	44543265	44543389	44540094	44540169	44543700
ENSMUSG00000052102.15	RI	Gnpda1	shHnrnpk	chr18	-	NA	NA	38334675	38334813	38335015	38335117	4913	23	10	2	0	19	14	5	9	298	149	0.000538175	0.0517359	0.852	1	0.655	0.437	0.38	38334675	38335117	NA	NA	NA	NA	NA	NA	NA	NA	NA	NA	shSox2	chr18	-	NA	NA	38334675	38334813	38335015
ENSMUSG00000053964.17	RI	Lgals4	shHnrnpk	chr7	+	NA	NA	28840580	28840610	28840863	28840952	2018	0	1	2	4	4	7	3	1	298	149	7.73014e-05	0.0160607	0	0.111	0.4	0.778	-0.533	28840580	28840952	NA	NA	NA	NA	NA	NA	NA	NA	NA	NA	shSox2	chr7	+	NA	NA	28840580	28840610	28840863
ENSMUSG00000053964.17	SE	Lgals4	shHnrnpk	chr7	+	28840261	28840294	28837615	28837756	28840413	28840452	23301	1	0	3	2	5	6	0	0	182	149	9.65138e-10	4.38965e-06	0.214	0	1	1	-0.893	NA	NA	NA	NA	NA	NA	NA	NA	NA	NA	NA	NA	shSox2	chr7	+	28840261	28840294	28837615	28837756	28840413
ENSMUSG00000054362.9	A3SS	Lexm	shHnrnpk	chr4	-	NA	NA	NA	NA	NA	NA	37356	5	1	6	7	0	0	4	7	208	149	0.000193428	0.063325	0.374	0.093	0	0	0.233	NA	NA	NA	NA	NA	NA	106613367	106613561	106613367	106613502	106615034	106615157	shSox2	chr4	-	NA	NA	NA	NA	NA
ENSMUSG00000054702.14	SE	Ap1s3	shHnrnpk	chr1	-	79612900	79613092	79609185	79609202	79614202	79614340	65366	1	4	0	0	2	3	3	3	298	149	4.07666e-07	0.000407307	1	1	0.25	0.333	0.709	NA	NA	NA	NA	NA	NA	NA	NA	NA	NA	NA	NA	shSox2	chr1	-	79612900	79613092	79609185	79609202	79614202
ENSMUSG00000055041.8	A5SS	Commd5	shHnrnpk	chr15	+	NA	NA	NA	NA	NA	NA	7656	1	1	0	0	0	0	1	1	234	149	2.01952e-08	3.15879e-05	1	1	0	0	1	NA	NA	NA	NA	NA	NA	76899909	76900110	76899909	76900025	76900351	76901305	shSox2	chr15	+	NA	NA	NA	NA	NA
ENSMUSG00000055320.17	MXE	Tead1	shHnrnpk	chr7	+	NA	NA	112839415	112839480	112856052	112856064	3048	3	3	29	54	14	13	41	27	212	212	3.62126e-05	0.00823578	0.094	0.053	0.255	0.325	-0.217	NA	NA	112841887	112841950	112842039	112842102	NA	NA	NA	NA	NA	NA	shSox2	chr7	+	NA	NA	112839415	112839480	112856797
ENSMUSG00000055436.18	SE	Srsf11	shHnrnpk	chr3	-	158024122	158024231	158022840	158022950	158026724	158026858	13750	3	6	296	207	7	25	189	200	258	149	1.50736e-05	0.00590082	0.006	0.016	0.021	0.067	-0.033	NA	NA	NA	NA	NA	NA	NA	NA	NA	NA	NA	NA	shSox2	chr3	-	158023242	158023359	158022840	158022950	158026724
ENSMUSG00000055436.18	SE	Srsf11	shHnrnpk	chr3	-	158024122	158024231	158022840	158022950	158026724	158026858	13750	3	6	296	207	7	25	189	200	258	149	1.50736e-05	0.00590082	0.006	0.016	0.021	0.067	-0.033	NA	NA	NA	NA	NA	NA	NA	NA	NA	NA	NA	NA	shSox2	chr3	-	158023242	158023354	158022840	158022950	158026724
ENSMUSG00000055436.18	SE	Srsf11	shHnrnpk	chr3	-	158024122	158024231	158022840	158022950	158026724	158026858	13750	3	6	296	207	7	25	189	200	258	149	1.50736e-05	0.00590082	0.006	0.016	0.021	0.067	-0.033	NA	NA	NA	NA	NA	NA	NA	NA	NA	NA	NA	NA	shSox2	chr3	-	158031990	158032066	158031414	158031651	158036515
ENSMUSG00000055436.18	SE	Srsf11	shHnrnpk	chr3	-	158024068	158024231	158022929	158022950	158026724	158026858	56939	5	6	296	207	10	19	189	200	298	149	0.000377666	0.0532239	0.008	0.014	0.026	0.045	-0.024	NA	NA	NA	NA	NA	NA	NA	NA	NA	NA	NA	NA	shSox2	chr3	-	158023242	158023359	158022840	158022950	158026724
ENSMUSG00000055436.18	SE	Srsf11	shHnrnpk	chr3	-	158024068	158024231	158022929	158022950	158026724	158026858	56939	5	6	296	207	10	19	189	200	298	149	0.000377666	0.0532239	0.008	0.014	0.026	0.045	-0.024	NA	NA	NA	NA	NA	NA	NA	NA	NA	NA	NA	NA	shSox2	chr3	-	158023242	158023354	158022840	158022950	158026724
[truncated: 75 more rows]
[truncated: 31 more columns]
